# Supplementary material for: Testis transcriptome profiling identified genes involved in spermatogenic arrest of cattleyak
Source: PLoS One. 2020 Feb 24;15(2):e0229503. doi: 10.1371/journal.pone.0229503 (PMC7039509; doi:10.1371/journal.pone.0229503)
Supplement: S5 Table — (XLSX) [file pone.0229503.s005.xlsx]

## Sheet: Sheet1
S5 Table. Differentially expressed genes between testis transcriptome of cattleyak and yak.
gene id	gene name	description	GO_id	GO_term	KO_ID	KO_Description	kegg_id	kegg_term	locus	CY	YK	log2FC	Pvalue	updown
ENSBTAG00000003626	MYO3B	myosin IIIB [Source:HGNC Symbol;Acc:HGNC:15576]	GO:0003824|GO:0009987|GO:0005623|GO:0008152|GO:0032991|GO:0005488|GO:0005515|GO:0044238|GO:0044237|GO:0043234|GO:0005622|GO:0016740|GO:0016787|GO:0097159|GO:0043229|GO:0097367|GO:0071704|GO:0036094|GO:0000166|GO:0016817|GO:0019538|GO:0001882|GO:0016772|GO:0016459|GO:0043412|GO:0005856|GO:0016818|GO:0016773|GO:0006796|GO:0032549|GO:0016301|GO:0001883|GO:0017076|GO:0044267|GO:0036211|GO:0006464|GO:…	catalytic activity|cellular process|cell|metabolic process|macromolecular complex|binding|protein binding|primary metabolic process|cellular metabolic process|protein complex|intracellular|transferase activity|hydrolase activity|organic cyclic compound binding|intracellular organelle|carbohydrate derivative binding|organic substance metabolic process|small molecule binding|nucleotide binding|hydr…	-	-	-	-	2:25973378-26259891	0.0744288	41.4962	-9.1229	9.14e-66	DOWN
ENSBTAG00000025882	-	-	GO:0009987|GO:0005623|GO:0032991|GO:0005488|GO:0005515|GO:0000785|GO:0043234|GO:0005622|GO:0097159|GO:0016043|GO:0043229|GO:0043227|GO:0032993|GO:0003676|GO:0006996|GO:0000790|GO:0000786|GO:0022607|GO:0043231|GO:0046983|GO:0005634|GO:0000228|GO:0051276|GO:0031981|GO:0046982|GO:0005694|GO:0006461|GO:0003677|GO:0000788|GO:0006325|GO:0031497|GO:0006334|GO:0065004|GO:0043565|GO:0034728|GO:0034622|GO:…	cellular process|cell|macromolecular complex|binding|protein binding|chromatin|protein complex|intracellular|organic cyclic compound binding|cellular component organization|intracellular organelle|membrane-bounded organelle|protein-DNA complex|nucleic acid binding|organelle organization|nuclear chromatin|nucleosome|cellular component assembly|intracellular membrane-bounded organelle|protein dimer…	K11252	histone H2B[-]	bta05203|bta05034|bta05322	Viral carcinogenesis - Bos taurus (cow)|Alcoholism - Bos taurus (cow)|Systemic lupus erythematosus - Bos taurus (cow)	23:31914984-31915367	7.03687	3780.5	-9.06943	5.77e-62	DOWN
ENSBTAG00000015130	HDGFL1	hepatoma derived growth factor-like 1 [Source:HGNC Symbol;Acc:HGNC:21095]	-	-	-	-	-	-	23:35437310-35439298	0.296496	316.817	-10.0614	9.32e-62	DOWN
ENSBTAG00000011508	-	Histone H3.3C-like [Source:UniProtKB/Swiss-Prot;Acc:Q3SZB8]	GO:0005623|GO:0032991|GO:0005488|GO:0005515|GO:0000785|GO:0043234|GO:0005622|GO:0097159|GO:0043229|GO:0043227|GO:0032993|GO:0003676|GO:0000786|GO:0043231|GO:0046983|GO:0005634|GO:0046982|GO:0005694|GO:0003677	cell|macromolecular complex|binding|protein binding|chromatin|protein complex|intracellular|organic cyclic compound binding|intracellular organelle|membrane-bounded organelle|protein-DNA complex|nucleic acid binding|nucleosome|intracellular membrane-bounded organelle|protein dimerization activity|nucleus|protein heterodimerization activity|chromosome|DNA binding	K11253	histone H3[-]	bta05034|bta05202|bta05322	Alcoholism - Bos taurus (cow)|Transcriptional misregulation in cancer - Bos taurus (cow)|Systemic lupus erythematosus - Bos taurus (cow)	16:31417942-31421544	0	565.509	#NAME?	2.31e-60	DOWN
ENSBTAG00000009408	ADAM2	disintegrin and metalloproteinase domain-containing protein 2 precursor [Source:RefSeq peptide;Acc:NP_776653]	GO:0003824|GO:0005623|GO:0008152|GO:0007610|GO:0005488|GO:0050896|GO:0005515|GO:0044238|GO:0009986|GO:0044708|GO:0007155|GO:0016787|GO:0071704|GO:0008233|GO:0050877|GO:0007611|GO:0009314|GO:0007632|GO:0030534|GO:0019538|GO:0043169|GO:0007612|GO:0008542|GO:0006508|GO:0009416|GO:0046872|GO:0050890|GO:0008237|GO:0046914|GO:0008306|GO:0004175|GO:0004222|GO:0008270	catalytic activity|cell|metabolic process|behavior|binding|response to stimulus|protein binding|primary metabolic process|cell surface|single-organism behavior|cell adhesion|hydrolase activity|organic substance metabolic process|peptidase activity|neurological system process|learning or memory|response to radiation|visual behavior|adult behavior|protein metabolic process|cation binding|learning|v…	-	-	-	-	27:34249449-34353369	0.17482	174.623	-9.96415	7.63e-60	DOWN
ENSBTAG00000030993	LCA5L	LCA5L, lebercilin like [Source:HGNC Symbol;Acc:HGNC:1255]	GO:0005488|GO:0005515	binding|protein binding	-	-	-	-	1:140971623-141013360	0.233742	271.418	-10.1814	8.19e-58	DOWN
ENSBTAG00000019003	Tnp1	Spermatid nuclear transition protein 1 [Source:UniProtKB/Swiss-Prot;Acc:P17305]	GO:0009987|GO:0005623|GO:0022414|GO:0032502|GO:0008152|GO:0032991|GO:0005488|GO:0050896|GO:0000003|GO:0040011|GO:0009058|GO:0044702|GO:0005515|GO:0048870|GO:0000785|GO:0050794|GO:0044238|GO:0051716|GO:0048856|GO:0044237|GO:0043234|GO:0006807|GO:0019222|GO:0005622|GO:0019953|GO:0044767|GO:0097159|GO:0016043|GO:0006950|GO:0043229|GO:0043227|GO:0032993|GO:0071704|GO:0003006|GO:0048609|GO:0006928|GO:…	cellular process|cell|reproductive process|developmental process|metabolic process|macromolecular complex|binding|response to stimulus|reproduction|locomotion|biosynthetic process|single organism reproductive process|protein binding|cell motility|chromatin|regulation of cellular process|primary metabolic process|cellular response to stimulus|anatomical structure development|cellular metabolic pro…	-	-	-	-	2:105576568-105577158	0	694.848	#NAME?	5.09e-57	DOWN
ENSBTAG00000033312	-	Uncharacterized protein [Source:UniProtKB/TrEMBL;Acc:F1MKL5]	GO:0016020|GO:0003824|GO:0009987|GO:0005623|GO:0022414|GO:0008152|GO:0005488|GO:0000003|GO:0044702|GO:0005515|GO:0044238|GO:0009986|GO:0019953|GO:0016787|GO:0071704|GO:0008037|GO:0008233|GO:0019538|GO:0035036|GO:0043169|GO:0009566|GO:0007339|GO:0006508|GO:0046872|GO:0007338|GO:0045121|GO:0008237|GO:0046914|GO:0004175|GO:0004222|GO:0008270	membrane|catalytic activity|cellular process|cell|reproductive process|metabolic process|binding|reproduction|single organism reproductive process|protein binding|primary metabolic process|cell surface|sexual reproduction|hydrolase activity|organic substance metabolic process|cell recognition|peptidase activity|protein metabolic process|sperm-egg recognition|cation binding|fertilization|binding o…	-	-	-	-	27:34367778-34483222	0.0341384	211.701	-12.5983	2.02e-56	DOWN
ENSBTAG00000001997	MROH2B	maestro heat like repeat family member 2B [Source:HGNC Symbol;Acc:HGNC:26857]	GO:0005488	binding	-	-	-	-	20:33456349-33528569	0.0361889	60.2777	-10.7019	3.87e-56	DOWN
ENSBTAG00000012320	CETN1	centrin 1 [Source:HGNC Symbol;Acc:HGNC:1866]	GO:0009987|GO:0005623|GO:0005488|GO:0050896|GO:0042995|GO:0005929|GO:0005515|GO:0051716|GO:0044877|GO:0005622|GO:0016043|GO:0006950|GO:0043229|GO:0005737|GO:0006996|GO:0009266|GO:0051301|GO:0009408|GO:0008092|GO:0033554|GO:0032403|GO:0007049|GO:0072372|GO:0043169|GO:0031513|GO:1903047|GO:0005856|GO:0005814|GO:0008017|GO:0032795|GO:0000278|GO:0034605|GO:0005815|GO:0046872|GO:0015631|GO:0031683|GO:…	cellular process|cell|binding|response to stimulus|cell projection|cilium|protein binding|cellular response to stimulus|macromolecular complex binding|intracellular|cellular component organization|response to stress|intracellular organelle|cytoplasm|organelle organization|response to temperature stimulus|cell division|response to heat|cytoskeletal protein binding|cellular response to stress|prote…	-	-	-	-	24:35870001-35870886	0	367.009	#NAME?	1.27e-55	DOWN
ENSBTAG00000026250	PDHA2	pyruvate dehydrogenase (lipoamide) alpha 2 [Source:HGNC Symbol;Acc:HGNC:8807]	GO:0003824|GO:0009987|GO:0005623|GO:0008152|GO:0044238|GO:0009056|GO:0044237|GO:0006807|GO:0016491|GO:0005622|GO:0043229|GO:0043227|GO:0071704|GO:0005737|GO:0055114|GO:0019637|GO:1901360|GO:0006725|GO:0051186|GO:0006139|GO:0006082|GO:0046483|GO:0016903|GO:0006091|GO:0043231|GO:0005975|GO:0004738|GO:0005634|GO:0016624|GO:0016052|GO:0006796|GO:0009116|GO:0016620|GO:0005739|GO:0006757|GO:0006096|GO:…	catalytic activity|cellular process|cell|metabolic process|primary metabolic process|catabolic process|cellular metabolic process|nitrogen compound metabolic process|oxidoreductase activity|intracellular|intracellular organelle|membrane-bounded organelle|organic substance metabolic process|cytoplasm|oxidation-reduction process|organophosphate metabolic process|organic cyclic compound metabolic pr…	K00161	pyruvate dehydrogenase E1 component alpha subunit[1.2.4.1]	bta01100|bta01200|bta04066|bta04922|bta05230|bta00010|bta00620|bta00020	Metabolic pathways - Bos taurus (cow)|Carbon metabolism - Bos taurus (cow)|HIF-1 signaling pathway - Bos taurus (cow)|Glucagon signaling pathway - Bos taurus (cow)|Central carbon metabolism in cancer - Bos taurus (cow)|Glycolysis / Gluconeogenesis - Bos taurus (cow)|Pyruvate metabolism - Bos taurus (cow)|Citrate cycle (TCA cycle) - Bos taurus (cow)	6:30063480-30064806	0.0620254	97.4946	-10.6182	8.87e-55	DOWN
ENSBTAG00000032576	CMTM2	CKLF like MARVEL transmembrane domain containing 2 [Source:HGNC Symbol;Acc:HGNC:19173]	GO:0016020|GO:0005623|GO:0005622|GO:0031224|GO:0043229|GO:0043227|GO:0016021|GO:0043231|GO:0005634|GO:0005654|GO:0031981	membrane|cell|intracellular|intrinsic component of membrane|intracellular organelle|membrane-bounded organelle|integral component of membrane|intracellular membrane-bounded organelle|nucleus|nucleoplasm|nuclear lumen	-	-	-	-	18:34427370-34449848	0.080773	247.738	-11.5827	1.38e-54	DOWN
ENSBTAG00000019762	-	-	-	-	-	-	-	-	23:22220797-22222422	0.205245	241.795	-10.2022	3.42e-54	DOWN
ENSBTAG00000024979	HSPB9	heat shock protein family B (small) member 9 [Source:HGNC Symbol;Acc:HGNC:30589]	GO:0005623|GO:0005488|GO:0005515|GO:0005622|GO:0043229|GO:0043227|GO:0005737|GO:0043231|GO:0005634	cell|binding|protein binding|intracellular|intracellular organelle|membrane-bounded organelle|cytoplasm|intracellular membrane-bounded organelle|nucleus	-	-	-	-	19:42896709-42897222	0.658191	507.076	-9.58948	2.45e-53	DOWN
ENSBTAG00000039245	GK2	glycerol kinase 2 [Source:RefSeq peptide;Acc:NP_001243480]	GO:0003824|GO:0009987|GO:0005623|GO:0008152|GO:0005576|GO:0009058|GO:0044238|GO:0044237|GO:0005622|GO:0016740|GO:0043229|GO:0043227|GO:1903561|GO:0071704|GO:0005737|GO:0044262|GO:0019637|GO:0044255|GO:0016772|GO:0070062|GO:0031982|GO:0043231|GO:0006629|GO:0005975|GO:0016773|GO:0006071|GO:0006796|GO:0006066|GO:0006638|GO:0016301|GO:1901137|GO:0005739|GO:0006072|GO:0006639|GO:0046167|GO:0016310|GO:…	catalytic activity|cellular process|cell|metabolic process|extracellular region|biosynthetic process|primary metabolic process|cellular metabolic process|intracellular|transferase activity|intracellular organelle|membrane-bounded organelle|extracellular vesicle|organic substance metabolic process|cytoplasm|cellular carbohydrate metabolic process|organophosphate metabolic process|cellular lipid me…	K00864	glycerol kinase[2.7.1.30]	bta01100|bta03320|bta00561	Metabolic pathways - Bos taurus (cow)|PPAR signaling pathway - Bos taurus (cow)|Glycerolipid metabolism - Bos taurus (cow)	6:95882918-95884576	0.0523747	196.551	-11.8737	2.97e-53	DOWN
ENSBTAG00000020051	C16orf82	Uncharacterized protein [Source:UniProtKB/TrEMBL;Acc:E1BNX5]	-	-	-	-	-	-	25:24935876-24937932	0	81.3639	#NAME?	8.35e-53	DOWN
ENSBTAG00000005270	-	Uncharacterized protein [Source:UniProtKB/TrEMBL;Acc:F1ML59]	GO:0003824|GO:0009987|GO:0005623|GO:0008152|GO:0005488|GO:0044238|GO:0044237|GO:0006807|GO:0005622|GO:0016787|GO:0097159|GO:0071704|GO:0036094|GO:0005737|GO:0000166|GO:0019637|GO:1901360|GO:0006725|GO:0006139|GO:0046483|GO:0019538|GO:0016788|GO:0043169|GO:0043412|GO:0005829|GO:0006796|GO:0046872|GO:0009116|GO:0042578|GO:0044267|GO:0036211|GO:0009117|GO:0006464|GO:0016791|GO:0016311|GO:0000287|GO:…	catalytic activity|cellular process|cell|metabolic process|binding|primary metabolic process|cellular metabolic process|nitrogen compound metabolic process|intracellular|hydrolase activity|organic cyclic compound binding|organic substance metabolic process|small molecule binding|cytoplasm|nucleotide binding|organophosphate metabolic process|organic cyclic compound metabolic process|cellular aroma…	K01081	5'-nucleotidase[3.1.3.5]	bta01100|bta00230|bta00240|bta00760	Metabolic pathways - Bos taurus (cow)|Purine metabolism - Bos taurus (cow)|Pyrimidine metabolism - Bos taurus (cow)|Nicotinate and nicotinamide metabolism - Bos taurus (cow)	11:80245328-80259032	0.0462403	63.0466	-10.4131	9.86e-53	DOWN
ENSBTAG00000003645	FSIP2	fibrous sheath interacting protein 2 [Source:HGNC Symbol;Acc:HGNC:21675]	GO:0005623|GO:0005488|GO:0005515|GO:0005622|GO:0043229|GO:0043227|GO:0005737|GO:0043231|GO:0005739	cell|binding|protein binding|intracellular|intracellular organelle|membrane-bounded organelle|cytoplasm|intracellular membrane-bounded organelle|mitochondrion	-	-	-	-	2:10581446-10725564	0.146364	42.1333	-8.16926	3.51e-51	DOWN
ENSBTAG00000032396	KCTD19	potassium channel tetramerization domain containing 19 [Source:HGNC Symbol;Acc:HGNC:24753]	GO:0009987|GO:0016043|GO:0022607|GO:0006461|GO:0051259|GO:0051260	cellular process|cellular component organization|cellular component assembly|protein complex assembly|protein oligomerization|protein homooligomerization	-	-	-	-	18:35028379-35056000	0.392761	118.904	-8.24193	4.85e-51	DOWN
ENSBTAG00000013766	IRGC	immunity related GTPase cinema [Source:HGNC Symbol;Acc:HGNC:28835]	GO:0016020|GO:0005488|GO:0097159|GO:0097367|GO:0036094|GO:0000166|GO:0001882|GO:0032549|GO:0001883|GO:0017076|GO:0005525|GO:0032561|GO:0019001	membrane|binding|organic cyclic compound binding|carbohydrate derivative binding|small molecule binding|nucleotide binding|nucleoside binding|ribonucleoside binding|purine nucleoside binding|purine nucleotide binding|GTP binding|guanyl ribonucleotide binding|guanyl nucleotide binding	-	-	-	-	18:52261042-52264944	0	61.3066	#NAME?	6.89e-51	DOWN
ENSBTAG00000018771	DNAAF1	dynein (axonemal) assembly factor 1 [Source:HGNC Symbol;Acc:HGNC:30539]	GO:0016020|GO:0009987|GO:0005623|GO:0032502|GO:0005488|GO:0042995|GO:0005929|GO:0005515|GO:0005886|GO:0050794|GO:0048856|GO:0009653|GO:0005622|GO:0044767|GO:0016043|GO:0048646|GO:0043229|GO:0071944|GO:0043227|GO:0009887|GO:0048513|GO:0005737|GO:0006928|GO:0006996|GO:0035295|GO:0048598|GO:0030030|GO:0035239|GO:0048869|GO:0007507|GO:0051270|GO:0045502|GO:0030323|GO:0007017|GO:0031016|GO:0032886|GO:…	membrane|cellular process|cell|developmental process|binding|cell projection|cilium|protein binding|plasma membrane|regulation of cellular process|anatomical structure development|anatomical structure morphogenesis|intracellular|single-organism developmental process|cellular component organization|anatomical structure formation involved in morphogenesis|intracellular organelle|cell periphery|memb…	-	-	-	-	18:10451369-10472288	0.747722	377.347	-8.97918	1.1e-50	DOWN
ENSBTAG00000001917	C11orf16	chromosome 11 open reading frame 16 [Source:HGNC Symbol;Acc:HGNC:1169]	-	-	-	-	-	-	15:44250291-44260216	0.295064	76.3835	-8.01609	1.24e-50	DOWN
ENSBTAG00000021493	PRM1	Sperm protamine P1 [Source:UniProtKB/Swiss-Prot;Acc:P02318]	GO:0009987|GO:0005623|GO:0022414|GO:0032502|GO:0032991|GO:0005488|GO:0000003|GO:0044702|GO:0000785|GO:0048856|GO:0043234|GO:0005622|GO:0019953|GO:0044767|GO:0097159|GO:0016043|GO:0043229|GO:0043227|GO:0032993|GO:0048609|GO:0003676|GO:0006996|GO:0007276|GO:0048869|GO:0000786|GO:0007275|GO:0043231|GO:0048232|GO:0005634|GO:0030154|GO:0051276|GO:0005694|GO:0003677|GO:0030261|GO:0007283|GO:0071103	cellular process|cell|reproductive process|developmental process|macromolecular complex|binding|reproduction|single organism reproductive process|chromatin|anatomical structure development|protein complex|intracellular|sexual reproduction|single-organism developmental process|organic cyclic compound binding|cellular component organization|intracellular organelle|membrane-bounded organelle|protein…	-	-	-	-	25:9998858-9999359	0	557.179	#NAME?	1.26e-50	DOWN
ENSBTAG00000009126	YBX2	Y-box binding protein 2 [Source:HGNC Symbol;Acc:HGNC:17948]	GO:0009987|GO:0005623|GO:0008152|GO:0005488|GO:0009058|GO:0050794|GO:0044238|GO:0044237|GO:0006807|GO:0019222|GO:0005622|GO:0097159|GO:0043229|GO:0043227|GO:0071704|GO:0003676|GO:1901360|GO:0006725|GO:0006139|GO:0046483|GO:0043231|GO:0044249|GO:0010467|GO:0005634|GO:0051252|GO:0005730|GO:0009059|GO:0016070|GO:0031981|GO:0034645|GO:0003677|GO:0010468|GO:0006351|GO:2001141|GO:0006355|GO:0032774|GO:…	cellular process|cell|metabolic process|binding|biosynthetic process|regulation of cellular process|primary metabolic process|cellular metabolic process|nitrogen compound metabolic process|regulation of metabolic process|intracellular|organic cyclic compound binding|intracellular organelle|membrane-bounded organelle|organic substance metabolic process|nucleic acid binding|organic cyclic compound …	-	-	-	-	19:27622773-27628780	1.62143	338.851	-7.70724	1.39e-49	DOWN
ENSBTAG00000006468	PIWIL1	piwi like RNA-mediated gene silencing 1 [Source:HGNC Symbol;Acc:HGNC:9007]	GO:0009987|GO:0005623|GO:0022414|GO:0032502|GO:0008152|GO:0032991|GO:0005488|GO:0000003|GO:0044702|GO:0005515|GO:0044238|GO:0048856|GO:0044237|GO:0043234|GO:0006807|GO:0005622|GO:0019953|GO:0044767|GO:0097159|GO:0043229|GO:0043227|GO:0071704|GO:0003006|GO:0048609|GO:0005737|GO:0003676|GO:0048468|GO:1901360|GO:0006725|GO:0019899|GO:0006139|GO:0007276|GO:0048869|GO:0046483|GO:0048515|GO:0007281|GO:…	cellular process|cell|reproductive process|developmental process|metabolic process|macromolecular complex|binding|reproduction|single organism reproductive process|protein binding|primary metabolic process|anatomical structure development|cellular metabolic process|protein complex|nitrogen compound metabolic process|intracellular|sexual reproduction|single-organism developmental process|organic c…	K02156	aubergine[-]	bta04320	Dorso-ventral axis formation - Bos taurus (cow)	17:47726941-47761637	1.44458	290.277	-7.65064	1.5e-49	DOWN
ENSBTAG00000011273	LRRC23	leucine rich repeat containing 23 [Source:HGNC Symbol;Acc:HGNC:19138]	GO:0005488|GO:0005515	binding|protein binding	-	-	-	-	5:103908372-103915853	0.431963	197.765	-8.83866	2.41e-49	DOWN
ENSBTAG00000020251	LYPD4	LY6/PLAUR domain containing 4 [Source:HGNC Symbol;Acc:HGNC:28659]	GO:0016020|GO:0005623|GO:0005886|GO:0031224|GO:0071944|GO:0031225	membrane|cell|plasma membrane|intrinsic component of membrane|cell periphery|anchored component of membrane	-	-	-	-	18:51707795-51717365	0.0752355	90.1414	-10.2266	4.27e-49	DOWN
ENSBTAG00000021066	CAPN11	calpain 11 [Source:HGNC Symbol;Acc:HGNC:1478]	GO:0003824|GO:0005623|GO:0008152|GO:0005488|GO:0044238|GO:0012505|GO:0005622|GO:0016787|GO:0043229|GO:0043227|GO:0071704|GO:0005737|GO:0008233|GO:0019538|GO:0030141|GO:0031982|GO:0001669|GO:0043231|GO:0043169|GO:0031988|GO:0006508|GO:0046872|GO:0016023|GO:0031410|GO:0005509|GO:0008234|GO:0004175|GO:0004197|GO:0004198	catalytic activity|cell|metabolic process|binding|primary metabolic process|endomembrane system|intracellular|hydrolase activity|intracellular organelle|membrane-bounded organelle|organic substance metabolic process|cytoplasm|peptidase activity|protein metabolic process|secretory granule|vesicle|acrosomal vesicle|intracellular membrane-bounded organelle|cation binding|membrane-bounded vesicle|pro…	-	-	-	-	23:17807298-17820479	0.124758	64.9295	-9.0236	8.37e-49	DOWN
ENSBTAG00000004721	GSG1	germ cell associated 1 [Source:HGNC Symbol;Acc:HGNC:19716]	GO:0016020|GO:0005623|GO:0005488|GO:0031090|GO:0005515|GO:0005789|GO:0012505|GO:0005622|GO:0042175|GO:0031224|GO:0043229|GO:0043227|GO:0005737|GO:0019899|GO:0005783|GO:0098588|GO:0016021|GO:0043231|GO:0070063	membrane|cell|binding|organelle membrane|protein binding|endoplasmic reticulum membrane|endomembrane system|intracellular|nuclear outer membrane-endoplasmic reticulum membrane network|intrinsic component of membrane|intracellular organelle|membrane-bounded organelle|cytoplasm|enzyme binding|endoplasmic reticulum|bounding membrane of organelle|integral component of membrane|intracellular membrane-…	-	-	-	-	5:97239157-97258621	0.312263	156.224	-8.96664	3.18e-48	DOWN
ENSBTAG00000017251	SLC26A8	solute carrier family 26 member 8 [Source:HGNC Symbol;Acc:HGNC:14468]	GO:0016020|GO:0009987|GO:0005623|GO:0022414|GO:0032502|GO:0005488|GO:0005215|GO:0000003|GO:0040011|GO:0044702|GO:0005515|GO:0005886|GO:0048870|GO:0051321|GO:0048856|GO:0051234|GO:0022857|GO:0019953|GO:0044767|GO:0031224|GO:0071944|GO:0003006|GO:0048609|GO:0048240|GO:0006928|GO:0048468|GO:0007276|GO:0048869|GO:0055085|GO:0048515|GO:0007281|GO:0016021|GO:0030317|GO:0007275|GO:0007049|GO:0006810|GO:…	membrane|cellular process|cell|reproductive process|developmental process|binding|transporter activity|reproduction|locomotion|single organism reproductive process|protein binding|plasma membrane|cell motility|meiotic cell cycle|anatomical structure development|establishment of localization|transmembrane transporter activity|sexual reproduction|single-organism developmental process|intrinsic comp…	-	-	-	-	23:9853166-9942504	0.544762	59.1012	-6.76142	5.48e-48	DOWN
ENSBTAG00000018580	SPERT	spermatid associated [Source:HGNC Symbol;Acc:HGNC:30720]	GO:0005623|GO:0005488|GO:0005515|GO:0005622|GO:0043229|GO:0043227|GO:0005737|GO:0031982|GO:0043231|GO:0031988|GO:0016023|GO:0031410	cell|binding|protein binding|intracellular|intracellular organelle|membrane-bounded organelle|cytoplasm|vesicle|intracellular membrane-bounded organelle|membrane-bounded vesicle|cytoplasmic, membrane-bounded vesicle|cytoplasmic vesicle	-	-	-	-	12:15818917-15832440	0	50.4858	#NAME?	6.75e-48	DOWN
ENSBTAG00000016777	TEX101	testis expressed 101 [Source:HGNC Symbol;Acc:HGNC:30722]	GO:0016020|GO:0005623|GO:0031090|GO:0012505|GO:0005622|GO:0043229|GO:0043227|GO:0012506|GO:0030667|GO:0005737|GO:0098588|GO:0030141|GO:0031982|GO:0002080|GO:0001669|GO:0043231|GO:0031988|GO:0030659|GO:0016023|GO:0031410	membrane|cell|organelle membrane|endomembrane system|intracellular|intracellular organelle|membrane-bounded organelle|vesicle membrane|secretory granule membrane|cytoplasm|bounding membrane of organelle|secretory granule|vesicle|acrosomal membrane|acrosomal vesicle|intracellular membrane-bounded organelle|membrane-bounded vesicle|cytoplasmic vesicle membrane|cytoplasmic, membrane-bounded vesicle|…	-	-	-	-	18:51897363-51900497	0.995213	87.0956	-6.45145	7.04e-48	DOWN
ENSBTAG00000018756	-	Similar to DnaJ (Hsp40) homolog, subfamily B, member 3; Uncharacterized protein [Source:UniProtKB/TrEMBL;Acc:Q32L64]	-	-	-	-	-	-	3:114012803-114013897	0.0793513	88.9822	-10.131	9.86e-48	DOWN
ENSBTAG00000017157	CCDC110	coiled-coil domain containing 110 [Source:HGNC Symbol;Acc:HGNC:28504]	GO:0005623|GO:0005488|GO:0005515|GO:0012505|GO:0005622|GO:0043229|GO:0043227|GO:0005737|GO:0005794|GO:0043231|GO:0005634|GO:0005730|GO:0031981	cell|binding|protein binding|endomembrane system|intracellular|intracellular organelle|membrane-bounded organelle|cytoplasm|Golgi apparatus|intracellular membrane-bounded organelle|nucleus|nucleolus|nuclear lumen	-	-	-	-	27:14748843-14760880	0.645401	149.834	-7.85895	1.11e-47	DOWN
ENSBTAG00000019467	ACTL7B	actin like 7B [Source:HGNC Symbol;Acc:HGNC:162]	GO:0005623|GO:0005622|GO:0043229|GO:0005737|GO:0005856	cell|intracellular|intracellular organelle|cytoplasm|cytoskeleton	-	-	-	-	8:100138374-100139780	0	93.6415	#NAME?	1.39e-47	DOWN
ENSBTAG00000004694	RPGRIP1	retinitis pigmentosa GTPase regulator interacting protein 1 [Source:HGNC Symbol;Acc:HGNC:13436]	GO:0009987|GO:0005623|GO:0032502|GO:0005488|GO:0042995|GO:0005929|GO:0005515|GO:0048856|GO:0009653|GO:0008283|GO:0044767|GO:0009887|GO:0048513|GO:0048468|GO:0050877|GO:0060041|GO:0048869|GO:0061351|GO:0007423|GO:0007275|GO:0005930|GO:0072372|GO:0007600|GO:0031513|GO:0030154|GO:0007399|GO:0001654|GO:0048666|GO:0042461|GO:0032391|GO:0048592|GO:0030182|GO:0022008|GO:0050953|GO:0043010|GO:0042462|GO:…	cellular process|cell|developmental process|binding|cell projection|cilium|protein binding|anatomical structure development|anatomical structure morphogenesis|cell proliferation|single-organism developmental process|organ morphogenesis|animal organ development|cell development|neurological system process|retina development in camera-type eye|cellular developmental process|neural precursor cell pr…	-	-	-	-	10:25862558-25917420	0.867767	226.138	-8.02568	2.67e-47	DOWN
ENSBTAG00000027274	-	Uncharacterized protein [Source:UniProtKB/TrEMBL;Acc:F1MVP6]	GO:0005488|GO:0005515	binding|protein binding	-	-	-	-	19:45796924-45846685	1.28331	256.885	-7.64511	3.33e-47	DOWN
ENSBTAG00000026340	-	Uncharacterized protein [Source:UniProtKB/TrEMBL;Acc:G5E5X3]	GO:0005623|GO:0005488|GO:0012505|GO:0005622|GO:0043229|GO:0043227|GO:0005737|GO:0005794|GO:0043231	cell|binding|endomembrane system|intracellular|intracellular organelle|membrane-bounded organelle|cytoplasm|Golgi apparatus|intracellular membrane-bounded organelle	-	-	-	-	14:2915388-2937057	0.346478	64.4648	-7.5396	3.55e-47	DOWN
ENSBTAG00000006717	-	Uncharacterized protein [Source:UniProtKB/TrEMBL;Acc:G3MXV4]	GO:0016020|GO:0003824|GO:0009987|GO:0005623|GO:0008152|GO:0005488|GO:0005215|GO:0051234|GO:0022857|GO:0005622|GO:0016787|GO:0097159|GO:0031224|GO:0043229|GO:0097367|GO:0043227|GO:0036094|GO:0000166|GO:0016817|GO:0055085|GO:0001882|GO:0016021|GO:0010876|GO:0043231|GO:0006810|GO:0016818|GO:0016820|GO:0032549|GO:0006869|GO:0001883|GO:0017076|GO:0005524|GO:0016462|GO:0042626|GO:0017111|GO:0016887|GO:…	membrane|catalytic activity|cellular process|cell|metabolic process|binding|transporter activity|establishment of localization|transmembrane transporter activity|intracellular|hydrolase activity|organic cyclic compound binding|intrinsic component of membrane|intracellular organelle|carbohydrate derivative binding|membrane-bounded organelle|small molecule binding|nucleotide binding|hydrolase activ…	-	-	-	-	25:19346217-19583513	0.0467933	26.4984	-9.14539	1.61e-46	DOWN
ENSBTAG00000033222	CALR3	calreticulin 3 [Source:HGNC Symbol;Acc:HGNC:20407]	GO:0009987|GO:0005623|GO:0005488|GO:0005515|GO:0006457|GO:0012505|GO:0005622|GO:0043229|GO:0043227|GO:0005737|GO:0005783|GO:0044183|GO:0051082|GO:0043231|GO:0043169|GO:0046872|GO:0005509	cellular process|cell|binding|protein binding|protein folding|endomembrane system|intracellular|intracellular organelle|membrane-bounded organelle|cytoplasm|endoplasmic reticulum|protein binding involved in protein folding|unfolded protein binding|intracellular membrane-bounded organelle|cation binding|metal ion binding|calcium ion binding	-	-	-	-	7:6450962-6476687	0.769504	169.509	-7.78322	2.95e-46	DOWN
ENSBTAG00000020929	ARMC3	armadillo repeat containing 3 [Source:HGNC Symbol;Acc:HGNC:30964]	GO:0005623|GO:0005576|GO:0005488|GO:0005515|GO:0005622|GO:0043227|GO:1903561|GO:0005737|GO:0070062|GO:0031982	cell|extracellular region|binding|protein binding|intracellular|membrane-bounded organelle|extracellular vesicle|cytoplasm|extracellular exosome|vesicle	-	-	-	-	13:24241794-24332817	1.29907	144.901	-6.80144	4.7e-46	DOWN
ENSBTAG00000032880	-	Protamine 2; Protamine-2 [Source:UniProtKB/TrEMBL;Acc:D5K1V1]	GO:0005623|GO:0022414|GO:0032991|GO:0005488|GO:0000003|GO:0044702|GO:0000785|GO:0043234|GO:0005622|GO:0019953|GO:0097159|GO:0043229|GO:0043227|GO:0032993|GO:0048609|GO:0003676|GO:0007276|GO:0000786|GO:0043231|GO:0048232|GO:0005634|GO:0005694|GO:0003677|GO:0007283	cell|reproductive process|macromolecular complex|binding|reproduction|single organism reproductive process|chromatin|protein complex|intracellular|sexual reproduction|organic cyclic compound binding|intracellular organelle|membrane-bounded organelle|protein-DNA complex|multicellular organismal reproductive process|nucleic acid binding|gamete generation|nucleosome|intracellular membrane-bounded or…	-	-	-	-	25:9995790-9996533	0	167.352	#NAME?	1.31e-45	DOWN
ENSBTAG00000001772	PDCL2	phosducin like 2 [Source:HGNC Symbol;Acc:HGNC:29524]	-	-	-	-	-	-	6:72688172-72723898	0.289897	106.349	-8.51905	1.64e-45	DOWN
ENSBTAG00000006043	SLC6A9	sodium- and chloride-dependent glycine transporter 1-like [Source:RefSeq peptide;Acc:NP_001095502]	GO:0016020|GO:0009987|GO:0005623|GO:0023052|GO:0005215|GO:0005886|GO:0050794|GO:0051234|GO:0022857|GO:0031224|GO:0071944|GO:0005326|GO:0023051|GO:0005328|GO:0055085|GO:0010646|GO:0031226|GO:0016021|GO:0007267|GO:0007154|GO:0005887|GO:0006810|GO:0022891|GO:0050804|GO:0006836|GO:0060092|GO:1903825|GO:0006811|GO:0034220|GO:0015291|GO:0015075|GO:0015293|GO:0006820|GO:0006865|GO:0015711|GO:0008509|GO:…	membrane|cellular process|cell|signaling|transporter activity|plasma membrane|regulation of cellular process|establishment of localization|transmembrane transporter activity|intrinsic component of membrane|cell periphery|neurotransmitter transporter activity|regulation of signaling|neurotransmitter:sodium symporter activity|transmembrane transport|regulation of cell communication|intrinsic compon…	-	-	-	-	13:38064363-38160996	0.849336	42.6988	-5.65172	1.89e-45	DOWN
ENSBTAG00000011057	-	GGNBP1 protein; Uncharacterized protein [Source:UniProtKB/TrEMBL;Acc:A6H760]	GO:0016020|GO:0009987|GO:0005623|GO:0022414|GO:0005488|GO:0000003|GO:0044702|GO:0005515|GO:0005886|GO:0012505|GO:0005622|GO:0019953|GO:0016043|GO:0043229|GO:0071944|GO:0043227|GO:0048609|GO:0005737|GO:0006996|GO:0005758|GO:0007276|GO:0005794|GO:0043231|GO:0048232|GO:0005740|GO:0007005|GO:0005739|GO:0007283|GO:0000266	membrane|cellular process|cell|reproductive process|binding|reproduction|single organism reproductive process|protein binding|plasma membrane|endomembrane system|intracellular|sexual reproduction|cellular component organization|intracellular organelle|cell periphery|membrane-bounded organelle|multicellular organismal reproductive process|cytoplasm|organelle organization|mitochondrial intermembran…	-	-	-	-	23:7662064-7667198	0.475003	68.8902	-7.18022	2.22e-45	DOWN
ENSBTAG00000044191	ABCC12	ATP binding cassette subfamily C member 12 [Source:HGNC Symbol;Acc:HGNC:14640]	GO:0016020|GO:0003824|GO:0009987|GO:0005623|GO:0008152|GO:0005488|GO:0005215|GO:0051234|GO:0022857|GO:0005622|GO:0016787|GO:0097159|GO:0031224|GO:0043229|GO:0097367|GO:0043227|GO:0036094|GO:0005737|GO:0000166|GO:0016817|GO:0055085|GO:0001882|GO:0016021|GO:0043231|GO:0006810|GO:0016818|GO:0016820|GO:0032549|GO:0001883|GO:0017076|GO:0005739|GO:0005524|GO:0016462|GO:0042626|GO:0017111|GO:0016887|GO:…	membrane|catalytic activity|cellular process|cell|metabolic process|binding|transporter activity|establishment of localization|transmembrane transporter activity|intracellular|hydrolase activity|organic cyclic compound binding|intrinsic component of membrane|intracellular organelle|carbohydrate derivative binding|membrane-bounded organelle|small molecule binding|cytoplasm|nucleotide binding|hydro…	K05672	ATP-binding cassette, subfamily C (CFTR/MRP), member 12[-]	bta02010	ABC transporters - Bos taurus (cow)	18:16551061-16610345	0.0636554	22.4366	-8.46135	3.27e-45	DOWN
ENSBTAG00000005437	SMCP	sperm mitochondria associated cysteine rich protein [Source:HGNC Symbol;Acc:HGNC:6962]	GO:0005488|GO:0005515	binding|protein binding	-	-	-	-	3:17907655-17912860	0.111831	114.929	-10.0052	8.13e-45	DOWN
ENSBTAG00000000335	HMGB4	high mobility group box 4 [Source:HGNC Symbol;Acc:HGNC:24954]	GO:0009987|GO:0005623|GO:0008152|GO:0005488|GO:0009058|GO:0005515|GO:0050794|GO:0044238|GO:0044877|GO:0044237|GO:0006807|GO:0019222|GO:0005622|GO:0097159|GO:0016043|GO:0043229|GO:0043227|GO:0071704|GO:0003676|GO:0006996|GO:1901360|GO:0006725|GO:0006139|GO:0046483|GO:0043231|GO:0003682|GO:0044249|GO:0010467|GO:0005634|GO:0051252|GO:0051276|GO:0009059|GO:0016070|GO:0005694|GO:0034645|GO:0003677|GO:…	cellular process|cell|metabolic process|binding|biosynthetic process|protein binding|regulation of cellular process|primary metabolic process|macromolecular complex binding|cellular metabolic process|nitrogen compound metabolic process|regulation of metabolic process|intracellular|organic cyclic compound binding|cellular component organization|intracellular organelle|membrane-bounded organelle|or…	-	-	-	-	3:112536431-112537155	0	122.137	#NAME?	1.05e-44	DOWN
ENSBTAG00000001043	LUZP2	leucine zipper protein 2 [Source:HGNC Symbol;Acc:HGNC:23206]	-	-	-	-	-	-	29:20259769-20557376	0.830047	117.086	-7.14016	1.71e-44	DOWN
ENSBTAG00000032884	Tnp2	Nuclear transition protein 2 [Source:UniProtKB/Swiss-Prot;Acc:P26377]	GO:0009987|GO:0005623|GO:0022414|GO:0032502|GO:0032991|GO:0005488|GO:0000003|GO:0044702|GO:0007340|GO:0000785|GO:0048856|GO:0043234|GO:0005622|GO:0019953|GO:0044767|GO:0097159|GO:0043229|GO:0043227|GO:0032993|GO:0048609|GO:0003676|GO:0007341|GO:0007276|GO:0048869|GO:0000786|GO:0007275|GO:0043231|GO:0043169|GO:0009566|GO:0048232|GO:0005634|GO:0030154|GO:0046872|GO:0007338|GO:0005694|GO:0003677|GO:…	cellular process|cell|reproductive process|developmental process|macromolecular complex|binding|reproduction|single organism reproductive process|acrosome reaction|chromatin|anatomical structure development|protein complex|intracellular|sexual reproduction|single-organism developmental process|organic cyclic compound binding|intracellular organelle|membrane-bounded organelle|protein-DNA complex|m…	-	-	-	-	25:9988822-9990357	0.0763522	82.9145	-10.0847	2.19e-44	DOWN
ENSBTAG00000035710	ZBBX	zinc finger B-box domain containing [Source:HGNC Symbol;Acc:HGNC:26245]	-	-	-	-	-	-	1:100877729-101004327	0.0318277	31.1628	-9.93533	2.23e-44	DOWN
ENSBTAG00000032560	SPINK2	serine peptidase inhibitor, Kazal type 2 [Source:HGNC Symbol;Acc:HGNC:11245]	GO:0009987|GO:0005623|GO:0022414|GO:0032502|GO:0008152|GO:0005488|GO:0000003|GO:0044702|GO:0042995|GO:0005515|GO:0050794|GO:0044238|GO:0048856|GO:0008283|GO:0044237|GO:0012505|GO:0019222|GO:0005622|GO:0019953|GO:0044767|GO:0043229|GO:0043227|GO:0071704|GO:0003006|GO:0048609|GO:0048513|GO:0005737|GO:0035295|GO:0048468|GO:0010941|GO:0007548|GO:0008406|GO:0007276|GO:0048869|GO:0010942|GO:0031324|GO:…	cellular process|cell|reproductive process|developmental process|metabolic process|binding|reproduction|single organism reproductive process|cell projection|protein binding|regulation of cellular process|primary metabolic process|anatomical structure development|cell proliferation|cellular metabolic process|endomembrane system|regulation of metabolic process|intracellular|sexual reproduction|sing…	-	-	-	-	6:73762656-73770020	1.3703	206.858	-7.23801	3.06e-44	DOWN
ENSBTAG00000014141	SPATA4	spermatogenesis associated 4 [Source:HGNC Symbol;Acc:HGNC:17333]	GO:0005623|GO:0005488|GO:0005515|GO:0005622|GO:0005737	cell|binding|protein binding|intracellular|cytoplasm	-	-	-	-	27:6674973-6683937	0.471446	58.1273	-6.94598	4.45e-44	DOWN
ENSBTAG00000019849	CABS1	calcium binding protein, spermatid associated 1 [Source:HGNC Symbol;Acc:HGNC:30710]	GO:0005623|GO:0022414|GO:0005488|GO:0000003|GO:0044702|GO:0042995|GO:0005929|GO:0005622|GO:0019953|GO:0043229|GO:0043227|GO:0048609|GO:0005737|GO:0007276|GO:0031514|GO:0043231|GO:0043169|GO:0048232|GO:0046872|GO:0005739|GO:0007283|GO:0005509	cell|reproductive process|binding|reproduction|single organism reproductive process|cell projection|cilium|intracellular|sexual reproduction|intracellular organelle|membrane-bounded organelle|multicellular organismal reproductive process|cytoplasm|gamete generation|motile cilium|intracellular membrane-bounded organelle|cation binding|male gamete generation|metal ion binding|mitochondrion|spermato…	-	-	-	-	6:87469516-87471608	0	67.9297	#NAME?	4.89e-44	DOWN
ENSBTAG00000001080	SPAG17	sperm-associated antigen 17 [Source:RefSeq peptide;Acc:NP_001193803]	GO:0009987|GO:0005623|GO:0032502|GO:0005488|GO:0042995|GO:0005929|GO:0005515|GO:0048856|GO:0009653|GO:0005622|GO:0044767|GO:0016043|GO:0048646|GO:0043229|GO:0043227|GO:0005737|GO:0006928|GO:0006996|GO:0030030|GO:0048869|GO:0007017|GO:0022607|GO:0005930|GO:0043231|GO:0000902|GO:0032990|GO:0007018|GO:0005634|GO:0030031|GO:1990716|GO:0048858|GO:0007010|GO:0005654|GO:0044782|GO:0031981|GO:0042384|GO:…	cellular process|cell|developmental process|binding|cell projection|cilium|protein binding|anatomical structure development|anatomical structure morphogenesis|intracellular|single-organism developmental process|cellular component organization|anatomical structure formation involved in morphogenesis|intracellular organelle|membrane-bounded organelle|cytoplasm|movement of cell or subcellular compon…	-	-	-	-	3:25111140-25352312	0.1273	28.1291	-7.78769	7.35e-44	DOWN
ENSBTAG00000037565	-	MGC152321 protein; Uncharacterized protein [Source:UniProtKB/TrEMBL;Acc:A5PJD2]	-	-	-	-	-	-	3:20871006-20901647	1.85381	217.296	-6.87302	8.17e-44	DOWN
ENSBTAG00000019028	STOX1	storkhead box 1 [Source:HGNC Symbol;Acc:HGNC:23508]	GO:0009987|GO:0005623|GO:0032502|GO:0008152|GO:0005488|GO:0050896|GO:0023052|GO:0009058|GO:0005515|GO:0050794|GO:0044238|GO:0051716|GO:0048856|GO:0050793|GO:0009653|GO:0008283|GO:0044237|GO:0006807|GO:0019222|GO:0005622|GO:0044767|GO:0097159|GO:0016043|GO:0006950|GO:0009893|GO:0043229|GO:0071944|GO:0043227|GO:0023051|GO:0071704|GO:0009887|GO:0043085|GO:0048513|GO:0005737|GO:0051128|GO:0003676|GO:…	cellular process|cell|developmental process|metabolic process|binding|response to stimulus|signaling|biosynthetic process|protein binding|regulation of cellular process|primary metabolic process|cellular response to stimulus|anatomical structure development|regulation of developmental process|anatomical structure morphogenesis|cell proliferation|cellular metabolic process|nitrogen compound metabo…	-	-	-	-	28:25268532-25328274	0.504636	35.7133	-6.14507	9.97e-44	DOWN
ENSBTAG00000015557	-	Uncharacterized protein [Source:UniProtKB/TrEMBL;Acc:E1B805]	GO:0009987|GO:0008152|GO:0005576|GO:0005488|GO:0005515|GO:0050794|GO:0044238|GO:0044237|GO:0019222|GO:0005615|GO:0030234|GO:0071704|GO:0031324|GO:0019538|GO:0050790|GO:0043086|GO:0044092|GO:0004857|GO:0032268|GO:0006508|GO:0051346|GO:0032269|GO:0044267|GO:0051246|GO:0030414|GO:0030162|GO:0004866|GO:0052547|GO:0010466|GO:0045861|GO:0010951|GO:0052548	cellular process|metabolic process|extracellular region|binding|protein binding|regulation of cellular process|primary metabolic process|cellular metabolic process|regulation of metabolic process|extracellular space|enzyme regulator activity|organic substance metabolic process|negative regulation of cellular metabolic process|protein metabolic process|regulation of catalytic activity|negative reg…	-	-	-	-	7:15835492-15865454	0.0482483	11.9029	-7.94662	1.11e-43	DOWN
ENSBTAG00000047658	PHF7	PHD finger protein 7 [Source:HGNC Symbol;Acc:HGNC:18458]	GO:0005623|GO:0005488|GO:0005515|GO:0005622|GO:0043229|GO:0043227|GO:0043231|GO:0043169|GO:0005634|GO:0005856|GO:0005654|GO:0031981|GO:0005815|GO:0046872|GO:0046914|GO:0015630|GO:0008270	cell|binding|protein binding|intracellular|intracellular organelle|membrane-bounded organelle|intracellular membrane-bounded organelle|cation binding|nucleus|cytoskeleton|nucleoplasm|nuclear lumen|microtubule organizing center|metal ion binding|transition metal ion binding|microtubule cytoskeleton|zinc ion binding	-	-	-	-	22:49019728-49032603	3.88042	436.516	-6.81368	1.45e-43	DOWN
ENSBTAG00000009332	TTLL6	tubulin tyrosine ligase like 6 [Source:HGNC Symbol;Acc:HGNC:26664]	GO:0009987|GO:0005623|GO:0008152|GO:0005488|GO:0042995|GO:0005929|GO:0005515|GO:0050794|GO:0044238|GO:0044237|GO:0005622|GO:0016043|GO:0043229|GO:0071704|GO:0006928|GO:0006996|GO:0036064|GO:0051270|GO:0008092|GO:0019538|GO:0007017|GO:0032886|GO:0051272|GO:0007018|GO:0043412|GO:0005856|GO:0007010|GO:0005815|GO:0015631|GO:0000226|GO:0003353|GO:0044267|GO:0060632|GO:0051013|GO:0036211|GO:0006464|GO:…	cellular process|cell|metabolic process|binding|cell projection|cilium|protein binding|regulation of cellular process|primary metabolic process|cellular metabolic process|intracellular|cellular component organization|intracellular organelle|organic substance metabolic process|movement of cell or subcellular component|organelle organization|ciliary basal body|regulation of cellular component movem…	-	-	-	-	19:38363731-38394137	0.0312553	25.4049	-9.66679	1.98e-43	DOWN
ENSBTAG00000031447	PRSS45	protease, serine 45 [Source:HGNC Symbol;Acc:HGNC:30717]	GO:0003824|GO:0008152|GO:0044238|GO:0016787|GO:0071704|GO:0008233|GO:0019538|GO:0017171|GO:0006508|GO:0008236|GO:0004252|GO:0004175	catalytic activity|metabolic process|primary metabolic process|hydrolase activity|organic substance metabolic process|peptidase activity|protein metabolic process|serine hydrolase activity|proteolysis|serine-type peptidase activity|serine-type endopeptidase activity|endopeptidase activity	-	-	-	-	22:53296646-53304315	0.202761	50.1959	-7.95165	2.13e-43	DOWN
ENSBTAG00000014830	PPP1R32	protein phosphatase 1 regulatory subunit 32 [Source:HGNC Symbol;Acc:HGNC:28869]	GO:0005488|GO:0005515|GO:0019899|GO:0019902	binding|protein binding|enzyme binding|phosphatase binding	-	-	-	-	29:40648859-40657395	0	43.4151	#NAME?	2.44e-43	DOWN
ENSBTAG00000009474	-	LOC529047 protein; Uncharacterized protein [Source:UniProtKB/TrEMBL;Acc:Q2T9Y2]	GO:0003824|GO:0008152|GO:0044238|GO:0016787|GO:0071704|GO:0008233|GO:0019538|GO:0017171|GO:0006508|GO:0008236|GO:0004252|GO:0004175	catalytic activity|metabolic process|primary metabolic process|hydrolase activity|organic substance metabolic process|peptidase activity|protein metabolic process|serine hydrolase activity|proteolysis|serine-type peptidase activity|serine-type endopeptidase activity|endopeptidase activity	-	-	-	-	14:20596074-20606765	0	72.7067	#NAME?	4.13e-43	DOWN
ENSBTAG00000020965	ZMYND10	zinc finger MYND-type containing 10 [Source:HGNC Symbol;Acc:HGNC:19412]	GO:0009987|GO:0005623|GO:0032502|GO:0005488|GO:0005515|GO:0048856|GO:0009653|GO:0005622|GO:0044767|GO:0016043|GO:0048646|GO:0005737|GO:0006996|GO:0030030|GO:0048869|GO:0007017|GO:0022607|GO:0043169|GO:0000902|GO:0032990|GO:0070286|GO:0030031|GO:0048858|GO:0007010|GO:0044782|GO:0046872|GO:0042384|GO:0035082|GO:0000226|GO:0006461|GO:0070925|GO:0036159|GO:0044458|GO:0060271|GO:0034622|GO:0043623|GO:…	cellular process|cell|developmental process|binding|protein binding|anatomical structure development|anatomical structure morphogenesis|intracellular|single-organism developmental process|cellular component organization|anatomical structure formation involved in morphogenesis|cytoplasm|organelle organization|cell projection organization|cellular developmental process|microtubule-based process|cel…	-	-	-	-	22:50573079-50577321	0.815498	80.7464	-6.62957	6.41e-43	DOWN
ENSBTAG00000004941	TEX35	testis expressed 35 [Source:HGNC Symbol;Acc:HGNC:25366]	GO:0005623|GO:0005622|GO:0043229|GO:0005856|GO:0015630	cell|intracellular|intracellular organelle|cytoskeleton|microtubule cytoskeleton	-	-	-	-	16:61350201-61360520	0	64.6583	#NAME?	8.5e-43	DOWN
ENSBTAG00000024582	RPL10L	ribosomal protein L10 like [Source:HGNC Symbol;Acc:HGNC:17976]	GO:0016020|GO:0009987|GO:0005623|GO:0022414|GO:0008152|GO:0032991|GO:0005488|GO:0000003|GO:0005198|GO:0009058|GO:0044702|GO:0044238|GO:0044237|GO:0006807|GO:0005622|GO:0019953|GO:0003735|GO:0097159|GO:0016043|GO:0043229|GO:0043227|GO:0071704|GO:0048609|GO:0005737|GO:0003676|GO:0006996|GO:0007276|GO:0019538|GO:0044391|GO:0022607|GO:0043231|GO:0030529|GO:0044249|GO:0005844|GO:0010467|GO:0048232|GO:…	membrane|cellular process|cell|reproductive process|metabolic process|macromolecular complex|binding|reproduction|structural molecule activity|biosynthetic process|single organism reproductive process|primary metabolic process|cellular metabolic process|nitrogen compound metabolic process|intracellular|sexual reproduction|structural constituent of ribosome|organic cyclic compound binding|cellular…	K02866	large subunit ribosomal protein L10e[-]	bta03010	Ribosome - Bos taurus (cow)	10:39735371-39736135	0	87.6023	#NAME?	1.47e-42	DOWN
ENSBTAG00000002166	CRISP2	cysteine rich secretory protein 2 [Source:HGNC Symbol;Acc:HGNC:12024]	GO:0005576	extracellular region	-	-	-	-	23:22130935-22156052	0	219.725	#NAME?	1.93e-42	DOWN
ENSBTAG00000019332	SLC9C1	solute carrier family 9 member C1 [Source:HGNC Symbol;Acc:HGNC:31401]	GO:0016020|GO:0009987|GO:0005623|GO:0005215|GO:0040011|GO:0042995|GO:0005929|GO:0048870|GO:0051234|GO:0022857|GO:0031224|GO:0006928|GO:0031514|GO:0055085|GO:0016021|GO:0030317|GO:0006810|GO:0022891|GO:0006811|GO:0034220|GO:0015291|GO:0015267|GO:0015075|GO:0008324|GO:0006812|GO:0005216|GO:0015992|GO:0098655|GO:0015297|GO:0015672|GO:1902600|GO:0015299|GO:0015078	membrane|cellular process|cell|transporter activity|locomotion|cell projection|cilium|cell motility|establishment of localization|transmembrane transporter activity|intrinsic component of membrane|movement of cell or subcellular component|motile cilium|transmembrane transport|integral component of membrane|sperm motility|transport|substrate-specific transmembrane transporter activity|ion transpor…	-	-	-	-	1:57360423-57501871	0.147417	27.2011	-7.52761	2.08e-42	DOWN
ENSBTAG00000031934	FSCB	fibrous sheath CABYR binding protein [Source:HGNC Symbol;Acc:HGNC:20494]	-	-	-	-	-	-	21:54748363-54751240	0.030191	17.7327	-9.19808	2.38e-42	DOWN
ENSBTAG00000039618	-	Chromosome 11 open reading frame 46 ortholog; Uncharacterized protein [Source:UniProtKB/TrEMBL;Acc:Q0II39]	-	-	-	-	-	-	10:4872818-4904741	1.5871	178.496	-6.81336	2.91e-42	DOWN
ENSBTAG00000000805	IQCF1	IQ motif containing F1 [Source:HGNC Symbol;Acc:HGNC:28607]	GO:0009987|GO:0005623|GO:0022414|GO:0032502|GO:0005488|GO:0000003|GO:0040011|GO:0044702|GO:0007340|GO:0005515|GO:0048870|GO:0050794|GO:0051050|GO:0048856|GO:0051234|GO:0012505|GO:0060474|GO:0005622|GO:0019953|GO:0044767|GO:0040017|GO:0051641|GO:0043229|GO:0043227|GO:0003006|GO:0040012|GO:0048609|GO:0048240|GO:0005737|GO:0006928|GO:0048468|GO:0032940|GO:0007276|GO:0048869|GO:2000145|GO:0060046|GO:…	cellular process|cell|reproductive process|developmental process|binding|reproduction|locomotion|single organism reproductive process|acrosome reaction|protein binding|cell motility|regulation of cellular process|positive regulation of transport|anatomical structure development|establishment of localization|endomembrane system|positive regulation of sperm motility involved in capacitation|intrace…	-	-	-	-	22:49557992-49560687	0	73.6956	#NAME?	8.94e-42	DOWN
ENSBTAG00000013877	HORMAD2	HORMA domain containing 2 [Source:HGNC Symbol;Acc:HGNC:28383]	GO:0009987|GO:0005623|GO:0022414|GO:0005488|GO:0000003|GO:0044702|GO:0005515|GO:0051321|GO:0005622|GO:0016043|GO:0043229|GO:0043227|GO:0006996|GO:0007126|GO:0007049|GO:0007059|GO:0043231|GO:0070192|GO:0005634|GO:0045132|GO:0000228|GO:0051276|GO:0031981|GO:0005694|GO:0000819|GO:0007062|GO:0051177|GO:0000793|GO:0000795|GO:0000794	cellular process|cell|reproductive process|binding|reproduction|single organism reproductive process|protein binding|meiotic cell cycle|intracellular|cellular component organization|intracellular organelle|membrane-bounded organelle|organelle organization|meiotic nuclear division|cell cycle|chromosome segregation|intracellular membrane-bounded organelle|chromosome organization involved in meiotic…	-	-	-	-	17:71283569-71354030	2.75699	84.7803	-4.94257	5.39e-41	DOWN
ENSBTAG00000006373	TSACC	TSSK6 activating cochaperone [Source:HGNC Symbol;Acc:HGNC:30636]	GO:0005623|GO:0005488|GO:0005515|GO:0005622|GO:0005737|GO:0051087	cell|binding|protein binding|intracellular|cytoplasm|chaperone binding	-	-	-	-	3:14531700-14538480	5.07168	430.299	-6.40673	5.75e-41	DOWN
ENSBTAG00000035072	SYCE1	synaptonemal complex central element protein 1 [Source:HGNC Symbol;Acc:HGNC:28852]	GO:0003824|GO:0009987|GO:0005623|GO:0022414|GO:0008152|GO:0005488|GO:0000003|GO:0044702|GO:0005515|GO:0051321|GO:0005622|GO:0016043|GO:0043229|GO:0043227|GO:0006996|GO:0007126|GO:0051301|GO:0022607|GO:0007049|GO:0007059|GO:0043231|GO:0070192|GO:0007127|GO:0005634|GO:0045132|GO:0000228|GO:0051276|GO:0031981|GO:0007130|GO:0005694|GO:0007129|GO:0070193|GO:0000793|GO:0000795|GO:0045143|GO:0000801|GO:…	catalytic activity|cellular process|cell|reproductive process|metabolic process|binding|reproduction|single organism reproductive process|protein binding|meiotic cell cycle|intracellular|cellular component organization|intracellular organelle|membrane-bounded organelle|organelle organization|meiotic nuclear division|cell division|cellular component assembly|cell cycle|chromosome segregation|intra…	-	-	-	-	26:50515052-50527036	1.70143	83.2489	-5.61262	6.46e-41	DOWN
ENSBTAG00000005994	SPESP1	sperm equatorial segment protein 1 [Source:HGNC Symbol;Acc:HGNC:15570]	GO:0009987|GO:0005623|GO:0022414|GO:0032502|GO:0005488|GO:0000003|GO:0044702|GO:0007340|GO:0005515|GO:0048856|GO:0012505|GO:0005622|GO:0019953|GO:0044767|GO:0016043|GO:0043229|GO:0043227|GO:0005737|GO:0061024|GO:0030141|GO:0031982|GO:0007275|GO:0001669|GO:0043231|GO:0009566|GO:0031988|GO:0007342|GO:0007338|GO:0016023|GO:0031410|GO:0061025|GO:0045026	cellular process|cell|reproductive process|developmental process|binding|reproduction|single organism reproductive process|acrosome reaction|protein binding|anatomical structure development|endomembrane system|intracellular|sexual reproduction|single-organism developmental process|cellular component organization|intracellular organelle|membrane-bounded organelle|cytoplasm|membrane organization|se…	-	-	-	-	10:15743109-15770306	0.633275	120.907	-7.57685	8.22e-41	DOWN
ENSBTAG00000006239	-	Uncharacterized protein [Source:UniProtKB/TrEMBL;Acc:F1MMY0]	GO:0016020|GO:0009987|GO:0004871|GO:0050896|GO:0023052|GO:0050794|GO:0051716|GO:0038023|GO:0004872|GO:0031224|GO:0004888|GO:0016021|GO:0007165|GO:0007154|GO:0008158	membrane|cellular process|signal transducer activity|response to stimulus|signaling|regulation of cellular process|cellular response to stimulus|signaling receptor activity|receptor activity|intrinsic component of membrane|transmembrane signaling receptor activity|integral component of membrane|signal transduction|cell communication|hedgehog receptor activity	-	-	-	-	25:42806963-42820802	0.0898948	11.6788	-7.02143	9.72e-41	DOWN
ENSBTAG00000000301	-	Glycerol kinase; Uncharacterized protein [Source:UniProtKB/TrEMBL;Acc:Q2NKZ8]	GO:0003824|GO:0009987|GO:0005623|GO:0008152|GO:0009058|GO:0044238|GO:0044237|GO:0005622|GO:0016740|GO:0043229|GO:0043227|GO:0071704|GO:0005737|GO:0044262|GO:0019637|GO:0044255|GO:0016772|GO:0043231|GO:0006629|GO:0005975|GO:0016773|GO:0006071|GO:0006796|GO:0006066|GO:0006638|GO:0016301|GO:1901137|GO:0005739|GO:0006072|GO:0006639|GO:0046167|GO:0016310|GO:0004370|GO:0006641	catalytic activity|cellular process|cell|metabolic process|biosynthetic process|primary metabolic process|cellular metabolic process|intracellular|transferase activity|intracellular organelle|membrane-bounded organelle|organic substance metabolic process|cytoplasm|cellular carbohydrate metabolic process|organophosphate metabolic process|cellular lipid metabolic process|transferase activity, trans…	K00864	glycerol kinase[2.7.1.30]	bta01100|bta03320|bta00561	Metabolic pathways - Bos taurus (cow)|PPAR signaling pathway - Bos taurus (cow)|Glycerolipid metabolism - Bos taurus (cow)	2:111598716-111600550	0.460936	96.7427	-7.71344	1.21e-40	DOWN
ENSBTAG00000025837	RFX4	regulatory factor X4 [Source:HGNC Symbol;Acc:HGNC:9985]	GO:0009987|GO:0005623|GO:0032502|GO:0008152|GO:0001071|GO:0005488|GO:0050896|GO:0023052|GO:0009058|GO:0005515|GO:0050794|GO:0044238|GO:0051716|GO:0048856|GO:0050793|GO:0044877|GO:0009653|GO:0003700|GO:0044237|GO:0006807|GO:0019222|GO:0005622|GO:0044767|GO:0097159|GO:0016043|GO:0048646|GO:0009893|GO:0043229|GO:0023057|GO:0043227|GO:0023051|GO:0071704|GO:0030900|GO:0048513|GO:0003676|GO:0006996|GO:…	cellular process|cell|developmental process|metabolic process|nucleic acid binding transcription factor activity|binding|response to stimulus|signaling|biosynthetic process|protein binding|regulation of cellular process|primary metabolic process|cellular response to stimulus|anatomical structure development|regulation of developmental process|macromolecular complex binding|anatomical structure mo…	-	-	-	-	5:70323198-70395056	0.326811	26.6331	-6.34862	1.21e-40	DOWN
ENSBTAG00000025266	UBQLN3	ubiquilin-3 [Source:RefSeq peptide;Acc:NP_001033672]	GO:0005488|GO:0005515	binding|protein binding	K04523	ubiquilin[-]	bta04141	Protein processing in endoplasmic reticulum - Bos taurus (cow)	15:48706648-48709290	0	33.4361	#NAME?	1.31e-40	DOWN
ENSBTAG00000046739	-	Uncharacterized protein [Source:UniProtKB/TrEMBL;Acc:G5E6P1]	-	-	-	-	-	-	14:68155816-68172199	0.590439	47.0341	-6.31577	2.01e-40	DOWN
ENSBTAG00000017644	KIF17	kinesin-like protein KIF17 [Source:RefSeq peptide;Acc:NP_001098682]	GO:0016020|GO:0003824|GO:0009987|GO:0005623|GO:0008152|GO:0032991|GO:0005488|GO:0042995|GO:0005929|GO:0005515|GO:0005886|GO:0044877|GO:0051234|GO:0043234|GO:0005622|GO:0016787|GO:0097159|GO:0016043|GO:0043229|GO:0097367|GO:0071944|GO:0036094|GO:0006928|GO:0000166|GO:0036064|GO:0030030|GO:0005875|GO:0016817|GO:0031253|GO:0008092|GO:0001882|GO:0007017|GO:0030992|GO:0032403|GO:0008104|GO:0005930|GO:…	membrane|catalytic activity|cellular process|cell|metabolic process|macromolecular complex|binding|cell projection|cilium|protein binding|plasma membrane|macromolecular complex binding|establishment of localization|protein complex|intracellular|hydrolase activity|organic cyclic compound binding|cellular component organization|intracellular organelle|carbohydrate derivative binding|cell periphery|…	-	-	-	-	2:132533579-132584194	1.9562	137.65	-6.1368	2.08e-40	DOWN
ENSBTAG00000033502	TMEM225	transmembrane protein 225 [Source:HGNC Symbol;Acc:HGNC:32390]	GO:0009987|GO:0008152|GO:0050794|GO:0044238|GO:0044237|GO:0019222|GO:0071704|GO:0031324|GO:0019538|GO:0050790|GO:0043086|GO:0044092|GO:0043412|GO:0051174|GO:0032268|GO:0006796|GO:0051346|GO:0032269|GO:0044267|GO:0051246|GO:0036211|GO:0006464|GO:0016311|GO:0010923|GO:0010921|GO:0035305|GO:0035303|GO:0006470|GO:0035308	cellular process|metabolic process|regulation of cellular process|primary metabolic process|cellular metabolic process|regulation of metabolic process|organic substance metabolic process|negative regulation of cellular metabolic process|protein metabolic process|regulation of catalytic activity|negative regulation of catalytic activity|negative regulation of molecular function|macromolecule modif…	-	-	-	-	29:27570026-27573346	0	71.2044	#NAME?	2.77e-40	DOWN
ENSBTAG00000010239	FAM71D	family with sequence similarity 71 member D [Source:HGNC Symbol;Acc:HGNC:20101]	GO:0005623|GO:0005622|GO:0043229|GO:0043227|GO:0005737|GO:0043231|GO:0005634|GO:0005654|GO:0031981	cell|intracellular|intracellular organelle|membrane-bounded organelle|cytoplasm|intracellular membrane-bounded organelle|nucleus|nucleoplasm|nuclear lumen	-	-	-	-	10:79451694-79486866	0.500334	75.4147	-7.23581	4.17e-40	DOWN
ENSBTAG00000023146	ADAM32	disintegrin and metalloproteinase domain-containing protein 32 precursor [Source:RefSeq peptide;Acc:NP_001039715]	GO:0003824|GO:0008152|GO:0005488|GO:0005515|GO:0044238|GO:0016787|GO:0071704|GO:0008233|GO:0019538|GO:0043169|GO:0006508|GO:0046872|GO:0008237|GO:0046914|GO:0004175|GO:0004222|GO:0008270	catalytic activity|metabolic process|binding|protein binding|primary metabolic process|hydrolase activity|organic substance metabolic process|peptidase activity|protein metabolic process|cation binding|proteolysis|metal ion binding|metallopeptidase activity|transition metal ion binding|endopeptidase activity|metalloendopeptidase activity|zinc ion binding	-	-	-	-	27:33900715-34069888	2.43439	223.066	-6.51777	6.3e-40	DOWN
ENSBTAG00000007437	TEKT1	tektin 1 [Source:HGNC Symbol;Acc:HGNC:15534]	GO:0005623|GO:0005488|GO:0042995|GO:0005929|GO:0005515|GO:0005622|GO:0043229|GO:0043227|GO:0005737|GO:0043231|GO:0005874|GO:0005634|GO:0005856|GO:0015630	cell|binding|cell projection|cilium|protein binding|intracellular|intracellular organelle|membrane-bounded organelle|cytoplasm|intracellular membrane-bounded organelle|microtubule|nucleus|cytoskeleton|microtubule cytoskeleton	-	-	-	-	19:25667183-25682924	0.979628	100.705	-6.68369	9.12e-40	DOWN
ENSBTAG00000017434	MROH2A	maestro heat like repeat family member 2A [Source:HGNC Symbol;Acc:HGNC:27936]	GO:0005488	binding	-	-	-	-	3:114040651-114090322	0.035923	18.5801	-9.01463	1.23e-39	DOWN
ENSBTAG00000015608	CYLC2	cylicin 2 [Source:HGNC Symbol;Acc:HGNC:2583]	GO:0005623|GO:0005198|GO:0005200|GO:0005622|GO:0043229|GO:0043227|GO:0043231|GO:0005634	cell|structural molecule activity|structural constituent of cytoskeleton|intracellular|intracellular organelle|membrane-bounded organelle|intracellular membrane-bounded organelle|nucleus	-	-	-	-	8:94205191-94210057	0	43.1894	#NAME?	1.41e-39	DOWN
ENSBTAG00000000920	-	-	GO:0003824|GO:0009987|GO:0005623|GO:0008152|GO:0032991|GO:0005488|GO:0050896|GO:0023052|GO:0050794|GO:0051716|GO:0043234|GO:0005622|GO:0016787|GO:0097159|GO:0043229|GO:0097367|GO:0036094|GO:0006928|GO:0000166|GO:0005875|GO:0016817|GO:0001882|GO:0007017|GO:0007165|GO:0007154|GO:0007018|GO:0030286|GO:0005856|GO:0016818|GO:0032549|GO:0001883|GO:0017076|GO:0005524|GO:0016462|GO:0015630|GO:0017111|GO:…	catalytic activity|cellular process|cell|metabolic process|macromolecular complex|binding|response to stimulus|signaling|regulation of cellular process|cellular response to stimulus|protein complex|intracellular|hydrolase activity|organic cyclic compound binding|intracellular organelle|carbohydrate derivative binding|small molecule binding|movement of cell or subcellular component|nucleotide bind…	K10408	dynein heavy chain, axonemal[-]	bta05016	Huntington's disease - Bos taurus (cow)	19:54312243-54405245	0.846099	51.4928	-5.9274	2.73e-39	DOWN
ENSBTAG00000013737	MROH8	maestro heat like repeat family member 8 [Source:HGNC Symbol;Acc:HGNC:16125]	GO:0005488	binding	-	-	-	-	13:66742862-66794243	0.351369	27.3301	-6.28136	3.88e-39	DOWN
ENSBTAG00000002856	MEIG1	meiosis/spermiogenesis associated 1 [Source:HGNC Symbol;Acc:HGNC:23429]	GO:0009987|GO:0005623|GO:0022414|GO:0032502|GO:0000003|GO:0044702|GO:0005622|GO:0019953|GO:0044767|GO:0043229|GO:0043227|GO:0048609|GO:0007276|GO:0048869|GO:0043231|GO:0048232|GO:0005634|GO:0030154|GO:0007283	cellular process|cell|reproductive process|developmental process|reproduction|single organism reproductive process|intracellular|sexual reproduction|single-organism developmental process|intracellular organelle|membrane-bounded organelle|multicellular organismal reproductive process|gamete generation|cellular developmental process|intracellular membrane-bounded organelle|male gamete generation|nu…	-	-	-	-	13:29882066-29898674	1.19894	159.532	-7.05595	5.55e-39	DOWN
ENSBTAG00000015349	C1orf56	chromosome 1 open reading frame 56 [Source:HGNC Symbol;Acc:HGNC:26045]	GO:0005623|GO:0005622|GO:0043229|GO:0043227|GO:0005737|GO:0043231|GO:0005634|GO:0005654|GO:0031981	cell|intracellular|intracellular organelle|membrane-bounded organelle|cytoplasm|intracellular membrane-bounded organelle|nucleus|nucleoplasm|nuclear lumen	-	-	-	-	3:19777080-19779223	0.510558	86.6921	-7.40768	5.64e-39	DOWN
ENSBTAG00000040083	-	Uncharacterized protein [Source:UniProtKB/TrEMBL;Acc:E1B7X2]	-	-	-	-	-	-	22:50950283-50953897	0.0240359	21.768	-9.8228	6.67e-39	DOWN
ENSBTAG00000032206	HEMGN	hemogen [Source:HGNC Symbol;Acc:HGNC:17509]	GO:0009987|GO:0005623|GO:0032502|GO:0005488|GO:0005515|GO:0050794|GO:0050793|GO:0005622|GO:0044767|GO:0043229|GO:0043227|GO:0048869|GO:0045595|GO:0030278|GO:0001503|GO:0043231|GO:0045667|GO:0005634|GO:0030154|GO:0005654|GO:0031981|GO:0001649	cellular process|cell|developmental process|binding|protein binding|regulation of cellular process|regulation of developmental process|intracellular|single-organism developmental process|intracellular organelle|membrane-bounded organelle|cellular developmental process|regulation of cell differentiation|regulation of ossification|ossification|intracellular membrane-bounded organelle|regulation of …	-	-	-	-	8:63560433-63578800	0.520102	41.861	-6.33067	7.31e-39	DOWN
ENSBTAG00000002407	TDRD5	tudor domain containing 5 [Source:HGNC Symbol;Acc:HGNC:20614]	GO:0009987|GO:0005623|GO:0022414|GO:0032502|GO:0008152|GO:0032991|GO:0000003|GO:0044702|GO:0032259|GO:0044238|GO:0048856|GO:0044237|GO:0006807|GO:0005622|GO:0019953|GO:0044767|GO:0016043|GO:0043229|GO:0071704|GO:0003006|GO:0043046|GO:0048609|GO:0005737|GO:0006996|GO:0048468|GO:1901360|GO:0007028|GO:0006725|GO:0006139|GO:0007276|GO:0048869|GO:0046483|GO:0009994|GO:0048515|GO:0007281|GO:0022607|GO:…	cellular process|cell|reproductive process|developmental process|metabolic process|macromolecular complex|reproduction|single organism reproductive process|methylation|primary metabolic process|anatomical structure development|cellular metabolic process|nitrogen compound metabolic process|intracellular|sexual reproduction|single-organism developmental process|cellular component organization|intra…	-	-	-	-	16:62252880-62331493	4.10459	193.287	-5.55737	8.46e-39	DOWN
ENSBTAG00000044066	C1orf101	chromosome 1 open reading frame 101 [Source:HGNC Symbol;Acc:HGNC:28491]	GO:0016020|GO:0005623|GO:0032991|GO:0005886|GO:0043234|GO:0031224|GO:0071944|GO:1902495|GO:0098797|GO:0016021|GO:0034702|GO:0005891|GO:0034703|GO:0036128|GO:0034704	membrane|cell|macromolecular complex|plasma membrane|protein complex|intrinsic component of membrane|cell periphery|transmembrane transporter complex|plasma membrane protein complex|integral component of membrane|ion channel complex|voltage-gated calcium channel complex|cation channel complex|CatSper complex|calcium channel complex	-	-	-	-	16:33339759-33474952	0.365014	21.9961	-5.91315	9.07e-39	DOWN
ENSBTAG00000009997	ANO1	anoctamin 1 [Source:HGNC Symbol;Acc:HGNC:21625]	GO:0016020|GO:0009987|GO:0005623|GO:0005576|GO:0005488|GO:0050896|GO:0023052|GO:0005215|GO:0005515|GO:0005886|GO:0050794|GO:0051050|GO:0051716|GO:0051234|GO:0022857|GO:0045177|GO:0051641|GO:0031224|GO:0071944|GO:0043227|GO:0023051|GO:1903561|GO:0045184|GO:0010033|GO:0061178|GO:0010817|GO:0032940|GO:0016324|GO:0046883|GO:0035774|GO:0055085|GO:0010646|GO:0032880|GO:0060341|GO:0051222|GO:0008104|GO:…	membrane|cellular process|cell|extracellular region|binding|response to stimulus|signaling|transporter activity|protein binding|plasma membrane|regulation of cellular process|positive regulation of transport|cellular response to stimulus|establishment of localization|transmembrane transporter activity|apical part of cell|cellular localization|intrinsic component of membrane|cell periphery|membran…	-	-	-	-	29:47917031-48011753	1.71074	104.865	-5.93777	1.06e-38	DOWN
ENSBTAG00000031462	-	LOC784495 protein; Uncharacterized protein [Source:UniProtKB/TrEMBL;Acc:A1A4P8]	-	-	-	-	-	-	13:59979127-59980694	1.22922	125.781	-6.67702	1.9e-38	DOWN
ENSBTAG00000019881	-	-	GO:0005488|GO:0043169|GO:0046872	binding|cation binding|metal ion binding	-	-	-	-	7:32973283-33031108	0.297794	37.7508	-6.98605	1.99e-38	DOWN
ENSBTAG00000005966	-	-	-	-	-	-	-	-	8:67233123-67242351	0.0230415	29.6558	-10.3299	2.37e-38	DOWN
ENSBTAG00000019273	DMRTC2	DMRT like family C2 [Source:HGNC Symbol;Acc:HGNC:13911]	GO:0009987|GO:0005623|GO:0022414|GO:0032502|GO:0008152|GO:0001071|GO:0005488|GO:0000003|GO:0009058|GO:0044702|GO:0005515|GO:0051321|GO:0050794|GO:0032259|GO:0044238|GO:0048856|GO:0003700|GO:0044237|GO:0006807|GO:0019222|GO:0005622|GO:0019953|GO:0044767|GO:0097159|GO:0016043|GO:0009893|GO:0043229|GO:0043227|GO:0071704|GO:0003006|GO:0048609|GO:0051128|GO:0003676|GO:0006996|GO:0007126|GO:0048468|GO:…	cellular process|cell|reproductive process|developmental process|metabolic process|nucleic acid binding transcription factor activity|binding|reproduction|biosynthetic process|single organism reproductive process|protein binding|meiotic cell cycle|regulation of cellular process|methylation|primary metabolic process|anatomical structure development|transcription factor activity, sequence-specific …	-	-	-	-	18:51702117-51707410	1.78587	60.4402	-5.08081	2.35e-38	DOWN
ENSBTAG00000030621	SMCO2	single-pass membrane protein with coiled-coil domains 2 [Source:HGNC Symbol;Acc:HGNC:34448]	-	-	-	-	-	-	5:82778590-82812860	0	56.5172	#NAME?	2.35e-38	DOWN
ENSBTAG00000031238	SHCBP1L	SHC binding and spindle associated 1 like [Source:HGNC Symbol;Acc:HGNC:16788]	GO:0009987|GO:0005623|GO:0022414|GO:0005488|GO:0000003|GO:0044702|GO:0005515|GO:0050794|GO:0005622|GO:0019953|GO:0016043|GO:0043229|GO:0048609|GO:0051128|GO:0006996|GO:0007276|GO:0051130|GO:0048232|GO:0005856|GO:0033043|GO:0051276|GO:0010638|GO:0005819|GO:0072687|GO:0007283|GO:2001252|GO:0033044|GO:0015630	cellular process|cell|reproductive process|binding|reproduction|single organism reproductive process|protein binding|regulation of cellular process|intracellular|sexual reproduction|cellular component organization|intracellular organelle|multicellular organismal reproductive process|regulation of cellular component organization|organelle organization|gamete generation|positive regulation of cellu…	-	-	-	-	16:65424572-65468470	2.55586	307.336	-6.90987	3.17e-38	DOWN
ENSBTAG00000024947	-	Uncharacterized protein [Source:UniProtKB/TrEMBL;Acc:F1MD13]	GO:0016020|GO:0005623|GO:0005488|GO:0005515|GO:0005886|GO:0044877|GO:0007155|GO:0031224|GO:0071944|GO:0005102|GO:0031226|GO:0032403|GO:0016021|GO:0016337|GO:0098609|GO:0005887|GO:0050839|GO:0005178	membrane|cell|binding|protein binding|plasma membrane|macromolecular complex binding|cell adhesion|intrinsic component of membrane|cell periphery|receptor binding|intrinsic component of plasma membrane|protein complex binding|integral component of membrane|single organismal cell-cell adhesion|cell-cell adhesion|integral component of plasma membrane|cell adhesion molecule binding|integrin binding	-	-	-	-	19:48750715-48759064	3.4909	169.566	-5.6021	3.95e-38	DOWN
ENSBTAG00000038442	WDR87	WD repeat domain 87 [Source:HGNC Symbol;Acc:HGNC:29934]	GO:0005488|GO:0005515	binding|protein binding	-	-	-	-	18:47960541-47971681	1.02966	54.4321	-5.72422	4.3e-38	DOWN
ENSBTAG00000018262	DNAJC5G	DnaJ heat shock protein family (Hsp40) member C5 gamma [Source:HGNC Symbol;Acc:HGNC:24844]	-	-	K09525	DnaJ homolog subfamily C member 5[-]	bta04141	Protein processing in endoplasmic reticulum - Bos taurus (cow)	11:72350278-72353477	0.639549	71.4153	-6.80303	5.04e-38	DOWN
ENSBTAG00000017929	ACTRT2	actin related protein T2 [Source:HGNC Symbol;Acc:HGNC:24026]	GO:0005623|GO:0005622|GO:0043229|GO:0005737|GO:0005856	cell|intracellular|intracellular organelle|cytoplasm|cytoskeleton	-	-	-	-	16:51277884-51279299	0	31.3363	#NAME?	5.78e-38	DOWN
ENSBTAG00000008271	MEDAG	mesenteric estrogen dependent adipogenesis [Source:HGNC Symbol;Acc:HGNC:25926]	GO:0009987|GO:0005623|GO:0032502|GO:0050794|GO:0050793|GO:0005622|GO:0044767|GO:0005737|GO:0045597|GO:0048869|GO:0045595|GO:0045598|GO:0030154|GO:0045600|GO:0045444	cellular process|cell|developmental process|regulation of cellular process|regulation of developmental process|intracellular|single-organism developmental process|cytoplasm|positive regulation of cell differentiation|cellular developmental process|regulation of cell differentiation|regulation of fat cell differentiation|cell differentiation|positive regulation of fat cell differentiation|fat cell…	-	-	-	-	12:30021743-30039901	0.242154	28.4077	-6.87422	6.41e-38	DOWN
ENSBTAG00000030652	TEX33	testis expressed 33 [Source:HGNC Symbol;Acc:HGNC:28568]	-	-	-	-	-	-	5:75790890-75808769	0.146903	67.5927	-8.84586	6.9e-38	DOWN
ENSBTAG00000008005	DRC7	dynein regulatory complex subunit 7 [Source:HGNC Symbol;Acc:HGNC:25289]	GO:0005623|GO:0005488|GO:0042995|GO:0005929|GO:0005515|GO:0005622|GO:0043229|GO:0005737|GO:0031514|GO:0005856	cell|binding|cell projection|cilium|protein binding|intracellular|intracellular organelle|cytoplasm|motile cilium|cytoskeleton	-	-	-	-	18:25761283-25782446	0.241224	29.9328	-6.95521	7.89e-38	DOWN
ENSBTAG00000006947	-	Ropporin-1 [Source:UniProtKB/TrEMBL;Acc:F1N058]	GO:0009987|GO:0005623|GO:0022414|GO:0032502|GO:0008152|GO:0000003|GO:0040011|GO:0044702|GO:0042995|GO:0005929|GO:0048870|GO:0050794|GO:0044238|GO:0048856|GO:0044237|GO:0019222|GO:0005622|GO:0019953|GO:0044767|GO:0051641|GO:0016043|GO:0071704|GO:0003006|GO:0048609|GO:0048240|GO:0005737|GO:0006928|GO:0006996|GO:0048468|GO:0030030|GO:0097225|GO:0036126|GO:0007276|GO:0048869|GO:0031514|GO:0019538|GO:…	cellular process|cell|reproductive process|developmental process|metabolic process|reproduction|locomotion|single organism reproductive process|cell projection|cilium|cell motility|regulation of cellular process|primary metabolic process|anatomical structure development|cellular metabolic process|regulation of metabolic process|intracellular|sexual reproduction|single-organism developmental proce…	-	-	-	-	1:68954525-68989623	1.37945	142.282	-6.68852	1.23e-37	DOWN
ENSBTAG00000027405	FNDC11	fibronectin type III domain containing 11 [Source:HGNC Symbol;Acc:HGNC:28764]	GO:0005576|GO:0005488|GO:0005515|GO:0043227|GO:1903561|GO:0070062|GO:0031982	extracellular region|binding|protein binding|membrane-bounded organelle|extracellular vesicle|extracellular exosome|vesicle	-	-	-	-	13:54587434-54590029	0.0748251	60.6755	-9.66338	1.28e-37	DOWN
ENSBTAG00000019863	CCDC70	coiled-coil domain containing 70 [Source:HGNC Symbol;Acc:HGNC:25303]	GO:0016020|GO:0005623|GO:0005576|GO:0005488|GO:0005515|GO:0005886|GO:0071944	membrane|cell|extracellular region|binding|protein binding|plasma membrane|cell periphery	-	-	-	-	12:21373522-21382689	0.194384	83.7478	-8.751	1.57e-37	DOWN
ENSBTAG00000020001	MEIOB	meiosis specific with OB domains [Source:HGNC Symbol;Acc:HGNC:28569]	GO:0003824|GO:0009987|GO:0005623|GO:0022414|GO:0008152|GO:0005488|GO:0050896|GO:0000003|GO:0044702|GO:0005515|GO:0051321|GO:0044238|GO:0051716|GO:0044877|GO:0044237|GO:0006807|GO:0005622|GO:0019953|GO:0016787|GO:0097159|GO:0016043|GO:0006950|GO:0071704|GO:0005737|GO:0003676|GO:0006996|GO:0007126|GO:1901360|GO:0006725|GO:0006139|GO:0046483|GO:0033554|GO:0016788|GO:0051307|GO:0007049|GO:0007131|GO:…	catalytic activity|cellular process|cell|reproductive process|metabolic process|binding|response to stimulus|reproduction|single organism reproductive process|protein binding|meiotic cell cycle|primary metabolic process|cellular response to stimulus|macromolecular complex binding|cellular metabolic process|nitrogen compound metabolic process|intracellular|sexual reproduction|hydrolase activity|or…	-	-	-	-	25:1402494-1436118	2.08474	62.3392	-4.9022	2.39e-37	DOWN
ENSBTAG00000022067	FAM216A	family with sequence similarity 216 member A [Source:HGNC Symbol;Acc:HGNC:30180]	-	-	-	-	-	-	17:56607851-56616410	4.38668	300.753	-6.0993	3e-37	DOWN
ENSBTAG00000019468	ACTL7A	actin like 7A [Source:HGNC Symbol;Acc:HGNC:161]	GO:0005623|GO:0032991|GO:0005488|GO:0042995|GO:0005929|GO:0005515|GO:0012505|GO:0043234|GO:0005622|GO:0043229|GO:0043227|GO:0005737|GO:0031514|GO:0005794|GO:0043231|GO:0005634|GO:0005856|GO:0001673	cell|macromolecular complex|binding|cell projection|cilium|protein binding|endomembrane system|protein complex|intracellular|intracellular organelle|membrane-bounded organelle|cytoplasm|motile cilium|Golgi apparatus|intracellular membrane-bounded organelle|nucleus|cytoskeleton|male germ cell nucleus	-	-	-	-	8:100142637-100144156	0.330816	41.5756	-6.97356	3.52e-37	DOWN
ENSBTAG00000001020	AKAP3	A-kinase anchoring protein 3 [Source:HGNC Symbol;Acc:HGNC:373]	GO:0009987|GO:0005623|GO:0005488|GO:0050896|GO:0023052|GO:0042995|GO:0005929|GO:0005515|GO:0050794|GO:0051716|GO:0012505|GO:0005622|GO:0043229|GO:0043227|GO:0023051|GO:0005737|GO:0036126|GO:0031514|GO:0051018|GO:0010646|GO:0008104|GO:0030141|GO:0097228|GO:0009966|GO:0031982|GO:0007165|GO:0001669|GO:0043231|GO:0007154|GO:0035686|GO:0031988|GO:1902531|GO:0005634|GO:0035556|GO:0016023|GO:0007166|GO:…	cellular process|cell|binding|response to stimulus|signaling|cell projection|cilium|protein binding|regulation of cellular process|cellular response to stimulus|endomembrane system|intracellular|intracellular organelle|membrane-bounded organelle|regulation of signaling|cytoplasm|sperm flagellum|motile cilium|protein kinase A binding|regulation of cell communication|protein localization|secretory …	-	-	-	-	5:105896016-105941353	0.425933	58.4086	-7.09941	3.72e-37	DOWN
ENSBTAG00000031802	SPATA16	spermatogenesis associated 16 [Source:HGNC Symbol;Acc:HGNC:29935]	GO:0005623|GO:0022414|GO:0000003|GO:0044702|GO:0012505|GO:0005622|GO:0019953|GO:0043229|GO:0043227|GO:0048609|GO:0005737|GO:0007276|GO:0005794|GO:0043231|GO:0048232|GO:0007283	cell|reproductive process|reproduction|single organism reproductive process|endomembrane system|intracellular|sexual reproduction|intracellular organelle|membrane-bounded organelle|multicellular organismal reproductive process|cytoplasm|gamete generation|Golgi apparatus|intracellular membrane-bounded organelle|male gamete generation|spermatogenesis	-	-	-	-	1:94965198-95364350	1.0318	78.3635	-6.24694	4.91e-37	DOWN
ENSBTAG00000013778	WDR63	WD repeat domain 63 [Source:HGNC Symbol;Acc:HGNC:30711]	GO:0005488|GO:0005515	binding|protein binding	-	-	-	-	3:59148625-59233689	0.328478	51.3536	-7.28853	5.26e-37	DOWN
ENSBTAG00000013667	-	-	GO:0016020|GO:0031224|GO:0016021	membrane|intrinsic component of membrane|integral component of membrane	-	-	-	-	1:44127068-44151800	1.5307	114.405	-6.22382	6.81e-37	DOWN
ENSBTAG00000000138	CCDC178	coiled-coil domain containing 178 [Source:HGNC Symbol;Acc:HGNC:29588]	-	-	-	-	-	-	24:24123029-24243333	0.0950582	20.7512	-7.77017	7.59e-37	DOWN
ENSBTAG00000021696	CCIN	calicin [Source:HGNC Symbol;Acc:HGNC:1568]	GO:0009987|GO:0005623|GO:0022414|GO:0032502|GO:0005488|GO:0000003|GO:0044702|GO:0005515|GO:0048856|GO:0005622|GO:0019953|GO:0044767|GO:0043229|GO:0043227|GO:0048609|GO:0005737|GO:0007276|GO:0048869|GO:0007275|GO:0043231|GO:0048232|GO:0005634|GO:0005856|GO:0030154|GO:0033150|GO:0048471|GO:0033011|GO:0007283	cellular process|cell|reproductive process|developmental process|binding|reproduction|single organism reproductive process|protein binding|anatomical structure development|intracellular|sexual reproduction|single-organism developmental process|intracellular organelle|membrane-bounded organelle|multicellular organismal reproductive process|cytoplasm|gamete generation|cellular developmental process…	-	-	-	-	8:60821685-60823630	0.829436	54.9242	-6.04917	8.61e-37	DOWN
ENSBTAG00000013207	CAPZA3	capping actin protein of muscle Z-line alpha subunit 3 [Source:HGNC Symbol;Acc:HGNC:24205]	GO:0016020|GO:0009987|GO:0005623|GO:0022414|GO:0032502|GO:0032991|GO:0005488|GO:0000003|GO:0044702|GO:0005515|GO:0050794|GO:0048856|GO:0012505|GO:0043234|GO:0005622|GO:0019953|GO:0044767|GO:0016043|GO:0043229|GO:0071944|GO:0043227|GO:0003006|GO:0048609|GO:0005737|GO:0051128|GO:0006996|GO:0048468|GO:0007276|GO:0048869|GO:0008290|GO:0008092|GO:0032970|GO:0048515|GO:0007281|GO:0030029|GO:0005938|GO:…	membrane|cellular process|cell|reproductive process|developmental process|macromolecular complex|binding|reproduction|single organism reproductive process|protein binding|regulation of cellular process|anatomical structure development|endomembrane system|protein complex|intracellular|sexual reproduction|single-organism developmental process|cellular component organization|intracellular organelle|…	K10364	capping protein (actin filament) muscle Z-line, alpha[-]	-	-	5:91770303-91771388	0	54.2954	#NAME?	9.49e-37	DOWN
ENSBTAG00000004556	-	Solute carrier family 2 (Facilitated glucose transporter), member 3; Solute carrier family 2, facilitated glucose transporter member 3 [Source:UniProtKB/TrEMBL;Acc:A2VDL2]	GO:0016020|GO:0009987|GO:0005623|GO:0005215|GO:0031090|GO:0005886|GO:0051234|GO:0012505|GO:0022857|GO:0005622|GO:0031224|GO:0043229|GO:0071944|GO:0043227|GO:0051183|GO:0012506|GO:0030667|GO:0005737|GO:0055085|GO:0015144|GO:0031226|GO:0098588|GO:0030141|GO:0016021|GO:0031982|GO:0002080|GO:0001669|GO:0043231|GO:0005887|GO:0033300|GO:0006810|GO:0022891|GO:0031988|GO:0051180|GO:0006811|GO:0034219|GO:…	membrane|cellular process|cell|transporter activity|organelle membrane|plasma membrane|establishment of localization|endomembrane system|transmembrane transporter activity|intracellular|intrinsic component of membrane|intracellular organelle|cell periphery|membrane-bounded organelle|vitamin transporter activity|vesicle membrane|secretory granule membrane|cytoplasm|transmembrane transport|carbohyd…	-	-	-	-	5:101896622-101909500	2.88884	153.258	-5.72933	1.02e-36	DOWN
ENSBTAG00000040445	-	Uncharacterized protein [Source:UniProtKB/TrEMBL;Acc:E1BBM9]	GO:0003824|GO:0008152|GO:0005488|GO:0005515|GO:0044238|GO:0016787|GO:0071704|GO:0008233|GO:0019538|GO:0043169|GO:0006508|GO:0046872|GO:0008237|GO:0046914|GO:0004175|GO:0004222|GO:0008270	catalytic activity|metabolic process|binding|protein binding|primary metabolic process|hydrolase activity|organic substance metabolic process|peptidase activity|protein metabolic process|cation binding|proteolysis|metal ion binding|metallopeptidase activity|transition metal ion binding|endopeptidase activity|metalloendopeptidase activity|zinc ion binding	-	-	-	-	27:34081810-34208585	0.148324	32.2872	-7.76607	1.02e-36	DOWN
ENSBTAG00000015353	NME8	NME/NM23 family member 8 [Source:HGNC Symbol;Acc:HGNC:16473]	GO:0003824|GO:0009987|GO:0005623|GO:0032502|GO:0008152|GO:0032991|GO:0005488|GO:0050896|GO:0040011|GO:0009058|GO:0042995|GO:0005929|GO:0005515|GO:0048870|GO:0050794|GO:0044238|GO:0051716|GO:0048856|GO:0044877|GO:0009653|GO:0044237|GO:0043234|GO:0006807|GO:0005622|GO:0044767|GO:0016740|GO:0097159|GO:0016043|GO:0006950|GO:0048646|GO:0043229|GO:0097367|GO:0043227|GO:0071704|GO:0036094|GO:0006928|GO:…	catalytic activity|cellular process|cell|developmental process|metabolic process|macromolecular complex|binding|response to stimulus|locomotion|biosynthetic process|cell projection|cilium|protein binding|cell motility|regulation of cellular process|primary metabolic process|cellular response to stimulus|anatomical structure development|macromolecular complex binding|anatomical structure morphogen…	-	-	-	-	4:49959050-49995977	0.358615	52.7302	-7.20005	1.12e-36	DOWN
ENSBTAG00000005231	-	-	-	-	-	-	-	-	16:52023631-52076607	0.187251	19.7743	-6.72251	1.35e-36	DOWN
ENSBTAG00000009105	ACSBG2	acyl-CoA synthetase bubblegum family member 2 [Source:HGNC Symbol;Acc:HGNC:24174]	GO:0003824|GO:0009987|GO:0005623|GO:0008152|GO:0044238|GO:0044237|GO:0005622|GO:0016787|GO:0016874|GO:0043229|GO:0043227|GO:0071704|GO:0005737|GO:0006082|GO:0044255|GO:0016788|GO:0043231|GO:0006629|GO:0005829|GO:0015645|GO:0016790|GO:0005739|GO:0006631|GO:0004467|GO:0001676|GO:0019752|GO:0032787|GO:0047617	catalytic activity|cellular process|cell|metabolic process|primary metabolic process|cellular metabolic process|intracellular|hydrolase activity|ligase activity|intracellular organelle|membrane-bounded organelle|organic substance metabolic process|cytoplasm|organic acid metabolic process|cellular lipid metabolic process|hydrolase activity, acting on ester bonds|intracellular membrane-bounded orga…	K15013	long-chain-fatty-acid--CoA ligase ACSBG[6.2.1.3]	bta01100|bta03320|bta04920|bta01212|bta00071|bta00061	Metabolic pathways - Bos taurus (cow)|PPAR signaling pathway - Bos taurus (cow)|Adipocytokine signaling pathway - Bos taurus (cow)|Fatty acid metabolism - Bos taurus (cow)|Fatty acid degradation - Bos taurus (cow)|Fatty acid biosynthesis - Bos taurus (cow)	7:19462467-19499738	0.246068	40.3646	-7.35789	2.12e-36	DOWN
ENSBTAG00000002489	PIFO	primary cilia formation [Source:HGNC Symbol;Acc:HGNC:27009]	GO:0009987|GO:0005623|GO:0008152|GO:0005488|GO:0042995|GO:0005929|GO:0005515|GO:0050794|GO:0044237|GO:0012505|GO:0019222|GO:0005622|GO:0016043|GO:0009893|GO:0043229|GO:0043227|GO:0043085|GO:0005737|GO:0051128|GO:0036064|GO:0030030|GO:0019899|GO:0005794|GO:0008092|GO:0050790|GO:0043231|GO:0005634|GO:0005802|GO:0019900|GO:0005856|GO:0051347|GO:0051174|GO:0006796|GO:0019894|GO:0005815|GO:0015631|GO:…	cellular process|cell|metabolic process|binding|cell projection|cilium|protein binding|regulation of cellular process|cellular metabolic process|endomembrane system|regulation of metabolic process|intracellular|cellular component organization|positive regulation of metabolic process|intracellular organelle|membrane-bounded organelle|positive regulation of catalytic activity|cytoplasm|regulation o…	-	-	-	-	3:8921570-8927252	0	69.9809	#NAME?	2.28e-36	DOWN
ENSBTAG00000007243	CFAP58	cilia and flagella associated protein 58 [Source:HGNC Symbol;Acc:HGNC:26676]	GO:0005576|GO:0005488|GO:0005515|GO:0097159|GO:0005615|GO:0009405|GO:0003676|GO:0003677	extracellular region|binding|protein binding|organic cyclic compound binding|extracellular space|pathogenesis|nucleic acid binding|DNA binding	-	-	-	-	26:25185701-25286776	0.142679	24.6896	-7.43499	2.38e-36	DOWN
ENSBTAG00000003539	ROPN1L	rhophilin associated tail protein 1 like [Source:HGNC Symbol;Acc:HGNC:24060]	GO:0005623|GO:0005488|GO:0042995|GO:0005929|GO:0005515|GO:0005622|GO:0005737|GO:0031514	cell|binding|cell projection|cilium|protein binding|intracellular|cytoplasm|motile cilium	-	-	-	-	20:62912473-62931655	0.953783	136.701	-7.16315	2.57e-36	DOWN
ENSBTAG00000003445	ODF1	outer dense fiber of sperm tails 1 [Source:HGNC Symbol;Acc:HGNC:8113]	GO:0005623|GO:0005488|GO:0005515|GO:0005622|GO:0043229|GO:0043227|GO:0043231|GO:0005634	cell|binding|protein binding|intracellular|intracellular organelle|membrane-bounded organelle|intracellular membrane-bounded organelle|nucleus	-	-	-	-	14:64025335-64034795	0	58.6983	#NAME?	3.02e-36	DOWN
ENSBTAG00000035768	-	Uncharacterized protein [Source:UniProtKB/TrEMBL;Acc:G5E622]	GO:0003824|GO:0008152|GO:0005488|GO:0005515|GO:0044238|GO:0016787|GO:0071704|GO:0008233|GO:0019538|GO:0043169|GO:0006508|GO:0046872|GO:0008237|GO:0046914|GO:0004175|GO:0004222|GO:0008270	catalytic activity|metabolic process|binding|protein binding|primary metabolic process|hydrolase activity|organic substance metabolic process|peptidase activity|protein metabolic process|cation binding|proteolysis|metal ion binding|metallopeptidase activity|transition metal ion binding|endopeptidase activity|metalloendopeptidase activity|zinc ion binding	-	-	-	-	8:7099561-7102535	0.0374296	23.8124	-9.31332	3.09e-36	DOWN
ENSBTAG00000006987	CERS3	ceramide synthase 3 [Source:HGNC Symbol;Acc:HGNC:23752]	GO:0016020|GO:0003824|GO:0009987|GO:0005623|GO:0032502|GO:0008152|GO:0005488|GO:0009058|GO:0044238|GO:0048856|GO:0044237|GO:0012505|GO:0006807|GO:0005622|GO:0044767|GO:0016740|GO:0097159|GO:0031224|GO:0043229|GO:0043227|GO:0071704|GO:0048513|GO:0005737|GO:0003676|GO:0016746|GO:0048869|GO:0044255|GO:0005783|GO:0016021|GO:0007275|GO:0043231|GO:0006629|GO:0009888|GO:0044249|GO:0043588|GO:0005634|GO:…	membrane|catalytic activity|cellular process|cell|developmental process|metabolic process|binding|biosynthetic process|primary metabolic process|anatomical structure development|cellular metabolic process|endomembrane system|nitrogen compound metabolic process|intracellular|single-organism developmental process|transferase activity|organic cyclic compound binding|intrinsic component of membrane|i…	K04710	ceramide synthetase[2.3.1.24]	bta01100|bta04071|bta00600	Metabolic pathways - Bos taurus (cow)|Sphingolipid signaling pathway - Bos taurus (cow)|Sphingolipid metabolism - Bos taurus (cow)	21:6262124-6420992	0.263125	15.4876	-5.87922	3.96e-36	DOWN
ENSBTAG00000025448	IZUMO4	IZUMO family member 4 [Source:HGNC Symbol;Acc:HGNC:26950]	GO:0005623|GO:0005622|GO:0043229|GO:0043227|GO:0043231|GO:0005634	cell|intracellular|intracellular organelle|membrane-bounded organelle|intracellular membrane-bounded organelle|nucleus	-	-	-	-	7:22745270-22748344	3.05454	186.816	-5.93452	3.98e-36	DOWN
ENSBTAG00000008678	-	Uncharacterized protein [Source:UniProtKB/TrEMBL;Acc:G3X800]	GO:0003824|GO:0008152|GO:0005488|GO:0044238|GO:0016787|GO:0071704|GO:0008233|GO:0019538|GO:0043169|GO:0006508|GO:0046872|GO:0008237|GO:0046914|GO:0004175|GO:0004222|GO:0008270	catalytic activity|metabolic process|binding|primary metabolic process|hydrolase activity|organic substance metabolic process|peptidase activity|protein metabolic process|cation binding|proteolysis|metal ion binding|metallopeptidase activity|transition metal ion binding|endopeptidase activity|metalloendopeptidase activity|zinc ion binding	-	-	-	-	8:7143931-7145796	0	33.1071	#NAME?	6.64e-36	DOWN
ENSBTAG00000034536	-	Uncharacterized protein [Source:UniProtKB/TrEMBL;Acc:F1N4D7]	GO:0003824|GO:0009987|GO:0008152|GO:0044238|GO:0044237|GO:0016787|GO:0071704|GO:0044262|GO:0016788|GO:0006629|GO:0005975|GO:0006071|GO:0006066|GO:0042578|GO:0008081|GO:0008889	catalytic activity|cellular process|metabolic process|primary metabolic process|cellular metabolic process|hydrolase activity|organic substance metabolic process|cellular carbohydrate metabolic process|hydrolase activity, acting on ester bonds|lipid metabolic process|carbohydrate metabolic process|glycerol metabolic process|alcohol metabolic process|phosphoric ester hydrolase activity|phosphoric …	-	-	-	-	29:19084486-19188797	0.215602	33.5946	-7.28371	7.08e-36	DOWN
ENSBTAG00000004766	-	C-type lectin domain family 18 member A precursor [Source:RefSeq peptide;Acc:NP_001095504]	GO:0005488|GO:0005515	binding|protein binding	-	-	-	-	18:1870817-1875884	70.1878	2.63664	4.73445	7.51e-36	UP
ENSBTAG00000006651	INSL6	insulin like 6 [Source:HGNC Symbol;Acc:HGNC:6089]	GO:0009987|GO:0022414|GO:0032502|GO:0005576|GO:0005488|GO:0000003|GO:0040011|GO:0044702|GO:0005515|GO:0048870|GO:0050794|GO:0048856|GO:0019953|GO:0044767|GO:0003006|GO:0048609|GO:0060548|GO:0048513|GO:0006928|GO:0048468|GO:0010941|GO:0007548|GO:0008406|GO:0007276|GO:0048869|GO:0005102|GO:0048515|GO:0007281|GO:0008219|GO:0030317|GO:0007275|GO:0045137|GO:0048608|GO:0009566|GO:0008584|GO:0046546|GO:…	cellular process|reproductive process|developmental process|extracellular region|binding|reproduction|locomotion|single organism reproductive process|protein binding|cell motility|regulation of cellular process|anatomical structure development|sexual reproduction|single-organism developmental process|developmental process involved in reproduction|multicellular organismal reproductive process|nega…	-	-	-	-	8:39603073-39614295	1.22693	107.991	-6.45971	7.88e-36	DOWN
ENSBTAG00000019179	TSKS	testis specific serine kinase substrate [Source:HGNC Symbol;Acc:HGNC:30719]	GO:0009987|GO:0005623|GO:0008152|GO:0005488|GO:0005515|GO:0050794|GO:0044238|GO:0044237|GO:0012505|GO:0019222|GO:0005622|GO:0043229|GO:0043227|GO:0071704|GO:0005737|GO:0019899|GO:0031324|GO:0019538|GO:0050790|GO:0043086|GO:0030141|GO:0031982|GO:0001669|GO:0043231|GO:0044092|GO:0031988|GO:0043412|GO:0019900|GO:0005856|GO:0005814|GO:0051174|GO:0032268|GO:0006796|GO:0005815|GO:0016023|GO:0051346|GO:…	cellular process|cell|metabolic process|binding|protein binding|regulation of cellular process|primary metabolic process|cellular metabolic process|endomembrane system|regulation of metabolic process|intracellular|intracellular organelle|membrane-bounded organelle|organic substance metabolic process|cytoplasm|enzyme binding|negative regulation of cellular metabolic process|protein metabolic proce…	-	-	-	-	18:56571571-56587477	0.86953	48.2494	-5.79413	2.26e-35	DOWN
ENSBTAG00000016434	PDILT	protein disulfide isomerase like, testis expressed [Source:HGNC Symbol;Acc:HGNC:27338]	GO:0003824|GO:0009987|GO:0005623|GO:0022414|GO:0032502|GO:0005488|GO:0000003|GO:0040011|GO:0044702|GO:0005515|GO:0048870|GO:0050794|GO:0006457|GO:0048856|GO:0016491|GO:0019953|GO:0044767|GO:0016853|GO:0003006|GO:0048609|GO:0016477|GO:0006928|GO:0048468|GO:0007276|GO:0048869|GO:0048515|GO:0045454|GO:0016705|GO:0051213|GO:0007281|GO:0042592|GO:0019725|GO:0048232|GO:0030154|GO:0007286|GO:0016706|GO:…	catalytic activity|cellular process|cell|reproductive process|developmental process|binding|reproduction|locomotion|single organism reproductive process|protein binding|cell motility|regulation of cellular process|protein folding|anatomical structure development|oxidoreductase activity|sexual reproduction|single-organism developmental process|isomerase activity|developmental process involved in r…	-	-	-	-	25:18147607-18192861	0	30.7885	#NAME?	2.34e-35	DOWN
ENSBTAG00000013473	SSMEM1	serine rich single-pass membrane protein 1 [Source:HGNC Symbol;Acc:HGNC:29580]	-	-	-	-	-	-	4:94800228-94809915	0.232118	45.5745	-7.61722	2.35e-35	DOWN
ENSBTAG00000034905	-	Uncharacterized protein [Source:UniProtKB/TrEMBL;Acc:F1MP63]	GO:0016020|GO:0031224|GO:0016021	membrane|intrinsic component of membrane|integral component of membrane	-	-	-	-	4:9583692-9607123	0.61874	48.2106	-6.28387	3.15e-35	DOWN
ENSBTAG00000019122	EFCAB5	EF-hand calcium binding domain 5 [Source:HGNC Symbol;Acc:HGNC:24801]	GO:0005488|GO:0043169|GO:0046872|GO:0005509	binding|cation binding|metal ion binding|calcium ion binding	-	-	-	-	19:21725530-21790297	0.479534	16.6826	-5.12057	3.98e-35	DOWN
ENSBTAG00000046315	-	Uncharacterized protein [Source:UniProtKB/TrEMBL;Acc:G3MZT7]	GO:0003824|GO:0008152|GO:0005488|GO:0005515|GO:0044238|GO:0016787|GO:0071704|GO:0008233|GO:0019538|GO:0043169|GO:0006508|GO:0046872|GO:0008237|GO:0046914|GO:0004175|GO:0004222|GO:0008270	catalytic activity|metabolic process|binding|protein binding|primary metabolic process|hydrolase activity|organic substance metabolic process|peptidase activity|protein metabolic process|cation binding|proteolysis|metal ion binding|metallopeptidase activity|transition metal ion binding|endopeptidase activity|metalloendopeptidase activity|zinc ion binding	-	-	-	-	3:23537155-23539207	0.209355	25.3018	-6.91715	5.14e-35	DOWN
ENSBTAG00000046590	FAM181A	family with sequence similarity 181 member A [Source:HGNC Symbol;Acc:HGNC:20491]	-	-	-	-	-	-	21:59119857-59120831	0	34.896	#NAME?	6.26e-35	DOWN
ENSBTAG00000018442	PRSS37	protease, serine 37 [Source:HGNC Symbol;Acc:HGNC:29211]	GO:0003824|GO:0009987|GO:0005623|GO:0022414|GO:0008152|GO:0005576|GO:0000003|GO:0040011|GO:0044702|GO:0048870|GO:0044238|GO:0005622|GO:0019953|GO:0016787|GO:0043229|GO:0043227|GO:0071704|GO:0008037|GO:0016477|GO:0006928|GO:0008233|GO:0019538|GO:0017171|GO:0035036|GO:0043231|GO:0009566|GO:0051604|GO:0010467|GO:0005634|GO:0007339|GO:0006508|GO:0007338|GO:0008236|GO:0004252|GO:0004175	catalytic activity|cellular process|cell|reproductive process|metabolic process|extracellular region|reproduction|locomotion|single organism reproductive process|cell motility|primary metabolic process|intracellular|sexual reproduction|hydrolase activity|intracellular organelle|membrane-bounded organelle|organic substance metabolic process|cell recognition|cell migration|movement of cell or subce…	-	-	-	-	4:105909792-105915720	0.361178	49.7501	-7.10585	6.37e-35	DOWN
ENSBTAG00000044141	-	Uncharacterized protein [Source:UniProtKB/TrEMBL;Acc:F1MME7]	GO:0005488	binding	-	-	-	-	3:92136706-92165969	0.0319393	18.9452	-9.21228	6.75e-35	DOWN
ENSBTAG00000009365	FSCN3	fascin actin-bundling protein 3 [Source:HGNC Symbol;Acc:HGNC:3961]	GO:0009987|GO:0005623|GO:0022414|GO:0032502|GO:0005488|GO:0000003|GO:0044702|GO:0005515|GO:0060090|GO:0048856|GO:0044877|GO:0005622|GO:0019953|GO:0044767|GO:0016043|GO:0043229|GO:0003006|GO:0048609|GO:0005737|GO:0006996|GO:0048468|GO:0007276|GO:0048869|GO:0008092|GO:0048515|GO:0007281|GO:0030029|GO:0032403|GO:0030674|GO:0048232|GO:0005856|GO:0030154|GO:0007010|GO:0007286|GO:0003779|GO:0030036|GO:…	cellular process|cell|reproductive process|developmental process|binding|reproduction|single organism reproductive process|protein binding|binding, bridging|anatomical structure development|macromolecular complex binding|intracellular|sexual reproduction|single-organism developmental process|cellular component organization|intracellular organelle|developmental process involved in reproduction|mul…	-	-	-	-	4:92629363-92637487	0.0378274	20.0748	-9.05174	7.16e-35	DOWN
ENSBTAG00000032353	CCDC63	coiled-coil domain containing 63 [Source:HGNC Symbol;Acc:HGNC:26669]	-	-	-	-	-	-	17:56914593-56952592	0	23.7952	#NAME?	7.86e-35	DOWN
ENSBTAG00000030898	MS4A13	membrane spanning 4-domains A13 [Source:HGNC Symbol;Acc:HGNC:16674]	GO:0016020|GO:0031224|GO:0016021	membrane|intrinsic component of membrane|integral component of membrane	-	-	-	-	15:84666774-84691574	3.75383	265.673	-6.14515	9.38e-35	DOWN
ENSBTAG00000019795	FBXO43	F-box protein 43 [Source:HGNC Symbol;Acc:HGNC:28521]	GO:0009987|GO:0005623|GO:0022414|GO:0008152|GO:0005488|GO:0000003|GO:0044702|GO:0005515|GO:0051321|GO:0050794|GO:0044238|GO:0044237|GO:0019222|GO:0005622|GO:0016043|GO:0043229|GO:0043227|GO:0071704|GO:0051445|GO:0051128|GO:0006996|GO:0007126|GO:0051782|GO:0051447|GO:0051301|GO:0031324|GO:0019538|GO:0050790|GO:0043086|GO:0051302|GO:0007049|GO:0051726|GO:0045786|GO:0043231|GO:0044092|GO:0043169|GO:…	cellular process|cell|reproductive process|metabolic process|binding|reproduction|single organism reproductive process|protein binding|meiotic cell cycle|regulation of cellular process|primary metabolic process|cellular metabolic process|regulation of metabolic process|intracellular|cellular component organization|intracellular organelle|membrane-bounded organelle|organic substance metabolic proc…	K10318	F-box protein 43[-]	bta04114	Oocyte meiosis - Bos taurus (cow)	14:66422896-66434635	1.36708	71.5988	-5.71076	1.68e-34	DOWN
ENSBTAG00000004778	-	Uncharacterized protein [Source:UniProtKB/TrEMBL;Acc:F1MK56]	GO:0003824|GO:0009987|GO:0005623|GO:0008152|GO:0005488|GO:0050896|GO:0023052|GO:0050794|GO:0044238|GO:0051716|GO:0044237|GO:0005622|GO:0016740|GO:0097159|GO:0016043|GO:0097367|GO:0071704|GO:0036094|GO:0000166|GO:0006996|GO:0019538|GO:0001882|GO:0030029|GO:0016772|GO:0007165|GO:0007154|GO:0043169|GO:0043412|GO:0016773|GO:0006796|GO:0007010|GO:0035556|GO:0032549|GO:0046872|GO:0016301|GO:0001883|GO:…	catalytic activity|cellular process|cell|metabolic process|binding|response to stimulus|signaling|regulation of cellular process|primary metabolic process|cellular response to stimulus|cellular metabolic process|intracellular|transferase activity|organic cyclic compound binding|cellular component organization|carbohydrate derivative binding|organic substance metabolic process|small molecule bindi…	-	-	-	-	8:87095876-87151545	0	26.032	#NAME?	1.73e-34	DOWN
ENSBTAG00000012186	DKKL1	dickkopf like acrosomal protein 1 [Source:HGNC Symbol;Acc:HGNC:16528]	GO:0002376|GO:0009987|GO:0032502|GO:0008152|GO:0005488|GO:0050896|GO:0009605|GO:0006914|GO:0005515|GO:0050794|GO:0051716|GO:0009056|GO:0050793|GO:0009607|GO:0044767|GO:0002682|GO:0051707|GO:0016043|GO:0006950|GO:0006996|GO:0098542|GO:0045597|GO:0048869|GO:0045595|GO:0006952|GO:0033554|GO:0050688|GO:0009615|GO:0051607|GO:0000422|GO:0043207|GO:0016236|GO:0045598|GO:0050691|GO:0098792|GO:0030154|GO:…	immune system process|cellular process|developmental process|metabolic process|binding|response to stimulus|response to external stimulus|autophagy|protein binding|regulation of cellular process|cellular response to stimulus|catabolic process|regulation of developmental process|response to biotic stimulus|single-organism developmental process|regulation of immune system process|response to other …	-	-	-	-	18:56296919-56301647	9.64992	569.348	-5.88265	2.12e-34	DOWN
ENSBTAG00000037602	-	LOC100125913 protein; Uncharacterized protein [Source:UniProtKB/TrEMBL;Acc:A6QQ78]	-	-	-	-	-	-	7:253490-265612	0	35.0307	#NAME?	2.14e-34	DOWN
ENSBTAG00000012775	-	Histone H2B subacrosomal variant [Source:UniProtKB/Swiss-Prot;Acc:Q8WNR4]	GO:0009987|GO:0005623|GO:0032991|GO:0005488|GO:0005515|GO:0000785|GO:0043234|GO:0005622|GO:0097159|GO:0016043|GO:0043229|GO:0043227|GO:0032993|GO:0005737|GO:0003676|GO:0006996|GO:0000790|GO:0000786|GO:0022607|GO:0043231|GO:0046983|GO:0005634|GO:0000228|GO:0051276|GO:0031981|GO:0046982|GO:0005694|GO:0006461|GO:0003677|GO:0000788|GO:0006325|GO:0031497|GO:0006334|GO:0065004|GO:0043565|GO:0034728|GO:…	cellular process|cell|macromolecular complex|binding|protein binding|chromatin|protein complex|intracellular|organic cyclic compound binding|cellular component organization|intracellular organelle|membrane-bounded organelle|protein-DNA complex|cytoplasm|nucleic acid binding|organelle organization|nuclear chromatin|nucleosome|cellular component assembly|intracellular membrane-bounded organelle|pro…	K11252	histone H2B[-]	bta05203|bta05034|bta05322	Viral carcinogenesis - Bos taurus (cow)|Alcoholism - Bos taurus (cow)|Systemic lupus erythematosus - Bos taurus (cow)	20:8803856-8804333	0	93.5651	#NAME?	2.16e-34	DOWN
ENSBTAG00000013395	-	Diazepam-binding inhibitor-like 5 [Source:UniProtKB/Swiss-Prot;Acc:Q9MZG3]	GO:0005623|GO:0005488|GO:0048037|GO:0051234|GO:0005622|GO:0008289|GO:0005737|GO:0050662|GO:0000062|GO:0006810	cell|binding|cofactor binding|establishment of localization|intracellular|lipid binding|cytoplasm|coenzyme binding|fatty-acyl-CoA binding|transport	-	-	-	-	19:22656997-22658195	1.24653	162.886	-7.0298	2.45e-34	DOWN
ENSBTAG00000032650	DPY19L2	dpy-19 like 2 [Source:HGNC Symbol;Acc:HGNC:19414]	GO:0016020|GO:0003824|GO:0009987|GO:0005623|GO:0022414|GO:0032502|GO:0008152|GO:0000003|GO:0009058|GO:0044702|GO:0031090|GO:0044238|GO:0048856|GO:0044237|GO:0012505|GO:0005622|GO:0019953|GO:0044767|GO:0016740|GO:0031224|GO:0043229|GO:0043227|GO:0071704|GO:0003006|GO:0048609|GO:0048468|GO:0031965|GO:0019866|GO:0007276|GO:0048869|GO:0005635|GO:0019538|GO:0048515|GO:0007281|GO:0016757|GO:0016021|GO:…	membrane|catalytic activity|cellular process|cell|reproductive process|developmental process|metabolic process|reproduction|biosynthetic process|single organism reproductive process|organelle membrane|primary metabolic process|anatomical structure development|cellular metabolic process|endomembrane system|intracellular|sexual reproduction|single-organism developmental process|transferase activity…	-	-	-	-	4:62259290-62349341	2.07036	140.308	-6.08257	2.53e-34	DOWN
ENSBTAG00000002675	CCDC7	coiled-coil domain containing 7 [Source:HGNC Symbol;Acc:HGNC:26533]	-	-	-	-	-	-	13:20534890-20581215	2.59841	187.584	-6.17377	3.49e-34	DOWN
ENSBTAG00000018106	SPATA18	spermatogenesis associated 18 [Source:HGNC Symbol;Acc:HGNC:29579]	GO:0016020|GO:0009987|GO:0005623|GO:0008152|GO:0005488|GO:0050896|GO:0031090|GO:0006914|GO:0005515|GO:0044238|GO:0019867|GO:0051716|GO:0009056|GO:0044237|GO:0005622|GO:0016043|GO:0006950|GO:0043229|GO:0043227|GO:0071704|GO:0005737|GO:0006996|GO:0031966|GO:0019538|GO:0033554|GO:0098588|GO:0043231|GO:0000422|GO:0006974|GO:0035695|GO:0005740|GO:0030163|GO:0005741|GO:1903008|GO:0044267|GO:0044265|GO:…	membrane|cellular process|cell|metabolic process|binding|response to stimulus|organelle membrane|autophagy|protein binding|primary metabolic process|outer membrane|cellular response to stimulus|catabolic process|cellular metabolic process|intracellular|cellular component organization|response to stress|intracellular organelle|membrane-bounded organelle|organic substance metabolic process|cytoplas…	-	-	-	-	6:69564009-69608371	0.491929	29.7333	-5.91749	4.1e-34	DOWN
ENSBTAG00000008546	SYNGR4	synaptogyrin 4 [Source:HGNC Symbol;Acc:HGNC:11502]	GO:0016020|GO:0045202|GO:0005623|GO:0031090|GO:0030672|GO:0031594|GO:0012505|GO:0005622|GO:0031224|GO:0043229|GO:0008021|GO:0043227|GO:0012506|GO:0005737|GO:0030658|GO:0098588|GO:0016021|GO:0031982|GO:0043231|GO:0030133|GO:0031988|GO:0030659|GO:0016023|GO:0070382|GO:0031410	membrane|synapse|cell|organelle membrane|synaptic vesicle membrane|neuromuscular junction|endomembrane system|intracellular|intrinsic component of membrane|intracellular organelle|synaptic vesicle|membrane-bounded organelle|vesicle membrane|cytoplasm|transport vesicle membrane|bounding membrane of organelle|integral component of membrane|vesicle|intracellular membrane-bounded organelle|transport …	-	-	-	-	18:55510095-55520151	0.353526	45.3853	-7.00427	5.72e-34	DOWN
ENSBTAG00000019143	RPN1	Dolichyl-diphosphooligosaccharide--protein glycosyltransferase subunit 1 [Source:UniProtKB/TrEMBL;Acc:F1MJ36]	GO:0016020|GO:0003824|GO:0009987|GO:0005623|GO:0008152|GO:0009058|GO:0031090|GO:0005789|GO:0044238|GO:0044237|GO:0012505|GO:0005622|GO:0042175|GO:0016740|GO:0031224|GO:0043229|GO:0043227|GO:0071704|GO:0005737|GO:0019538|GO:0005783|GO:0016757|GO:0098588|GO:0016021|GO:0043231|GO:0044249|GO:0006486|GO:0005975|GO:0016758|GO:0043412|GO:0009059|GO:0009100|GO:0070085|GO:0034645|GO:0044267|GO:1901137|GO:…	membrane|catalytic activity|cellular process|cell|metabolic process|biosynthetic process|organelle membrane|endoplasmic reticulum membrane|primary metabolic process|cellular metabolic process|endomembrane system|intracellular|nuclear outer membrane-endoplasmic reticulum membrane network|transferase activity|intrinsic component of membrane|intracellular organelle|membrane-bounded organelle|organic…	K12666	oligosaccharyltransferase complex subunit alpha (ribophorin I)[-]	bta01100|bta04141	Metabolic pathways - Bos taurus (cow)|Protein processing in endoplasmic reticulum - Bos taurus (cow)	8:64998047-65000257	1.22214	96.9735	-6.31011	6.3e-34	DOWN
ENSBTAG00000021327	DAW1	dynein assembly factor with WDR repeat domains 1 [Source:RefSeq peptide;Acc:NP_001069398]	GO:0032502|GO:0005488|GO:0005515|GO:0048856|GO:0044767|GO:0048513|GO:0007507|GO:0007275|GO:0007389|GO:0072359|GO:0072358|GO:0009855|GO:0007368	developmental process|binding|protein binding|anatomical structure development|single-organism developmental process|animal organ development|heart development|multicellular organism development|pattern specification process|circulatory system development|cardiovascular system development|determination of bilateral symmetry|determination of left/right symmetry	-	-	-	-	2:116803654-116839529	0.0493747	23.9946	-8.92472	7.14e-34	DOWN
ENSBTAG00000039186	-	Similar to glycoprotein galactosyltransferase alpha 1, 3; Uncharacterized protein [Source:UniProtKB/TrEMBL;Acc:A0JNE4]	GO:0016020|GO:0003824|GO:0008152|GO:0044238|GO:0016740|GO:0071704|GO:0016757|GO:0005975|GO:0016758	membrane|catalytic activity|metabolic process|primary metabolic process|transferase activity|organic substance metabolic process|transferase activity, transferring glycosyl groups|carbohydrate metabolic process|transferase activity, transferring hexosyl groups	-	-	-	-	11:92261632-92279410	0	19.4984	#NAME?	7.66e-34	DOWN
ENSBTAG00000021714	TEKT2	tektin 2 [Source:HGNC Symbol;Acc:HGNC:11725]	GO:0009987|GO:0005623|GO:0032502|GO:0040011|GO:0042995|GO:0005929|GO:0048870|GO:0048856|GO:0009653|GO:0005622|GO:0044767|GO:0016043|GO:0048646|GO:0043229|GO:0043227|GO:0005737|GO:0006928|GO:0006996|GO:0030030|GO:0048869|GO:0007017|GO:0030317|GO:0022607|GO:0043231|GO:0005874|GO:0000902|GO:0032990|GO:0005634|GO:0070286|GO:0030031|GO:0005856|GO:0048858|GO:0007010|GO:0044782|GO:0042384|GO:0035082|GO:…	cellular process|cell|developmental process|locomotion|cell projection|cilium|cell motility|anatomical structure development|anatomical structure morphogenesis|intracellular|single-organism developmental process|cellular component organization|anatomical structure formation involved in morphogenesis|intracellular organelle|membrane-bounded organelle|cytoplasm|movement of cell or subcellular compo…	-	-	-	-	3:110312376-110316779	0.860526	65.4871	-6.24985	8.86e-34	DOWN
ENSBTAG00000004637	2018-03-10	membrane associated ring-CH-type finger 10 [Source:HGNC Symbol;Acc:HGNC:26655]	GO:0005488|GO:0043169|GO:0046872|GO:0046914|GO:0008270	binding|cation binding|metal ion binding|transition metal ion binding|zinc ion binding	-	-	-	-	19:47759500-47850224	1.70974	51.3562	-4.90869	9.19e-34	DOWN
ENSBTAG00000045535	GALNTL5	putative polypeptide N-acetylgalactosaminyltransferase-like protein 5 [Source:RefSeq peptide;Acc:NP_001069909]	GO:0003824|GO:0009987|GO:0022414|GO:0032502|GO:0008152|GO:0000003|GO:0044702|GO:0048856|GO:0019953|GO:0044767|GO:0016740|GO:0003006|GO:0048609|GO:0048468|GO:0007276|GO:0048869|GO:0048515|GO:0007281|GO:0016757|GO:0048232|GO:0030154|GO:0007286|GO:0007283	catalytic activity|cellular process|reproductive process|developmental process|metabolic process|reproduction|single organism reproductive process|anatomical structure development|sexual reproduction|single-organism developmental process|transferase activity|developmental process involved in reproduction|multicellular organismal reproductive process|cell development|gamete generation|cellular dev…	K00710	polypeptide N-acetylgalactosaminyltransferase[2.4.1.41]	bta01100|bta00512	Metabolic pathways - Bos taurus (cow)|Mucin type O-Glycan biosynthesis - Bos taurus (cow)	4:115246102-115301688	0	33.6042	#NAME?	1.2e-33	DOWN
ENSBTAG00000001136	KIAA1324	KIAA1324 [Source:HGNC Symbol;Acc:HGNC:29618]	GO:0016020|GO:0009987|GO:0005623|GO:0008152|GO:0005576|GO:0005488|GO:0050896|GO:0023052|GO:0009605|GO:0006914|GO:0005886|GO:0050794|GO:0051716|GO:0009056|GO:0044237|GO:0012505|GO:0019222|GO:0005622|GO:0097159|GO:0031224|GO:0044089|GO:0016043|GO:0006950|GO:0009893|GO:0043229|GO:0023057|GO:0071944|GO:0043227|GO:0023051|GO:1903561|GO:0060548|GO:0005737|GO:0051128|GO:0003676|GO:0006996|GO:0010508|GO:…	membrane|cellular process|cell|metabolic process|extracellular region|binding|response to stimulus|signaling|response to external stimulus|autophagy|plasma membrane|regulation of cellular process|cellular response to stimulus|catabolic process|cellular metabolic process|endomembrane system|regulation of metabolic process|intracellular|organic cyclic compound binding|intrinsic component of membran…	-	-	-	-	3:34313872-34353121	0.440814	36.4233	-6.36855	1.34e-33	DOWN
ENSBTAG00000009371	CCDC36	coiled-coil domain containing 36 [Source:HGNC Symbol;Acc:HGNC:27945]	GO:0002376|GO:0009987|GO:0005488|GO:0050896|GO:0009605|GO:0006914|GO:0005515|GO:0009607|GO:0002682|GO:0051707|GO:0006950|GO:0098542|GO:0006952|GO:0050688|GO:0009615|GO:0051607|GO:0043207|GO:0016236|GO:0050691|GO:0098792|GO:0002230	immune system process|cellular process|binding|response to stimulus|response to external stimulus|autophagy|protein binding|response to biotic stimulus|regulation of immune system process|response to other organism|response to stress|defense response to other organism|defense response|regulation of defense response to virus|response to virus|defense response to virus|response to external biotic s…	-	-	-	-	22:51386309-51413444	0.590091	29.6491	-5.65091	1.42e-33	DOWN
ENSBTAG00000014063	DNAH8	dynein axonemal heavy chain 8 [Source:HGNC Symbol;Acc:HGNC:2952]	GO:0003824|GO:0009987|GO:0005623|GO:0008152|GO:0032991|GO:0005488|GO:0042995|GO:0005929|GO:0043234|GO:0005622|GO:0016787|GO:0097159|GO:0043229|GO:0097367|GO:0036094|GO:0006928|GO:0000166|GO:0005875|GO:0036126|GO:0016817|GO:0031514|GO:0001882|GO:0007017|GO:0097228|GO:0007018|GO:0030286|GO:0005856|GO:0016818|GO:0032549|GO:0001883|GO:0017076|GO:0005524|GO:0016462|GO:0015630|GO:0017111|GO:0003774|GO:…	catalytic activity|cellular process|cell|metabolic process|macromolecular complex|binding|cell projection|cilium|protein complex|intracellular|hydrolase activity|organic cyclic compound binding|intracellular organelle|carbohydrate derivative binding|small molecule binding|movement of cell or subcellular component|nucleotide binding|microtubule associated complex|sperm flagellum|hydrolase activity…	-	-	bta05016	Huntington's disease - Bos taurus (cow)	23:12550367-12883939	0.431329	43.8413	-6.66736	2.46e-33	DOWN
ENSBTAG00000015229	DNAJC5B	DnaJ heat shock protein family (Hsp40) member C5 beta [Source:HGNC Symbol;Acc:HGNC:24138]	GO:0016020|GO:0005488|GO:0005515	membrane|binding|protein binding	K09525	DnaJ homolog subfamily C member 5[-]	bta04141	Protein processing in endoplasmic reticulum - Bos taurus (cow)	14:32050488-32143515	0	38.8208	#NAME?	2.49e-33	DOWN
ENSBTAG00000043979	-	Uncharacterized protein [Source:UniProtKB/TrEMBL;Acc:F1MMF6]	GO:0009987|GO:0005623|GO:0032991|GO:0005488|GO:0000785|GO:0043234|GO:0005622|GO:0097159|GO:0016043|GO:0043229|GO:0043227|GO:0032993|GO:0003676|GO:0006996|GO:0000786|GO:0022607|GO:0043231|GO:0005634|GO:0051276|GO:0005694|GO:0006461|GO:0003677|GO:0006325|GO:0031497|GO:0006334|GO:0065004|GO:0034728|GO:0034622|GO:0006333|GO:0071103	cellular process|cell|macromolecular complex|binding|chromatin|protein complex|intracellular|organic cyclic compound binding|cellular component organization|intracellular organelle|membrane-bounded organelle|protein-DNA complex|nucleic acid binding|organelle organization|nucleosome|cellular component assembly|intracellular membrane-bounded organelle|nucleus|chromosome organization|chromosome|prot…	-	-	-	-	19:37116636-37117731	0.692452	61.3393	-6.46895	2.49e-33	DOWN
ENSBTAG00000030166	BTBD17	BTB domain containing 17 [Source:HGNC Symbol;Acc:HGNC:33758]	GO:0005488|GO:0005515	binding|protein binding	-	-	-	-	19:57717495-57722442	0.181398	23.4759	-7.01588	3.83e-33	DOWN
ENSBTAG00000004266	DDX25	DEAD-box helicase 25 [Source:HGNC Symbol;Acc:HGNC:18698]	GO:0003824|GO:0009987|GO:0005623|GO:0022414|GO:0032502|GO:0008152|GO:0032991|GO:0005488|GO:0000003|GO:0009058|GO:0044702|GO:0050794|GO:0044238|GO:0048856|GO:0051234|GO:0044237|GO:0006807|GO:0019222|GO:0005622|GO:0019953|GO:0044767|GO:0051641|GO:0016787|GO:0097159|GO:0043229|GO:0097367|GO:0043227|GO:0071704|GO:0003006|GO:0036094|GO:0048609|GO:0005737|GO:0000166|GO:0003676|GO:0048468|GO:1901360|GO:…	catalytic activity|cellular process|cell|reproductive process|developmental process|metabolic process|macromolecular complex|binding|reproduction|biosynthetic process|single organism reproductive process|regulation of cellular process|primary metabolic process|anatomical structure development|establishment of localization|cellular metabolic process|nitrogen compound metabolic process|regulation o…	-	-	-	-	29:29630843-29650644	10.4197	350.315	-5.07126	4.15e-33	DOWN
ENSBTAG00000004569	GLIPR1L1	GLI pathogenesis related 1 like 1 [Source:HGNC Symbol;Acc:HGNC:28392]	GO:0009987|GO:0005623|GO:0022414|GO:0005576|GO:0000003|GO:0044702|GO:0042995|GO:0005929|GO:0012505|GO:0005622|GO:0019953|GO:0043229|GO:0043227|GO:0008037|GO:0005737|GO:0097224|GO:0036126|GO:0031514|GO:0030141|GO:0035036|GO:0031982|GO:0001669|GO:0043231|GO:0009566|GO:0031988|GO:0007339|GO:0007338|GO:0016023|GO:0031410	cellular process|cell|reproductive process|extracellular region|reproduction|single organism reproductive process|cell projection|cilium|endomembrane system|intracellular|sexual reproduction|intracellular organelle|membrane-bounded organelle|cell recognition|cytoplasm|sperm connecting piece|sperm flagellum|motile cilium|secretory granule|sperm-egg recognition|vesicle|acrosomal vesicle|intracellul…	-	-	-	-	5:4824769-4866969	0.838594	55.0155	-6.03572	4.17e-33	DOWN
ENSBTAG00000007800	TBC1D21	TBC1 domain family member 21 [Source:HGNC Symbol;Acc:HGNC:28536]	GO:0005623|GO:0005576|GO:0005488|GO:0005515|GO:0012505|GO:0005622|GO:0043229|GO:0043227|GO:1903561|GO:0005737|GO:0008092|GO:0030141|GO:0070062|GO:0031982|GO:0001669|GO:0043231|GO:0031988|GO:0003779|GO:0016023|GO:0031410	cell|extracellular region|binding|protein binding|endomembrane system|intracellular|intracellular organelle|membrane-bounded organelle|extracellular vesicle|cytoplasm|cytoskeletal protein binding|secretory granule|extracellular exosome|vesicle|acrosomal vesicle|intracellular membrane-bounded organelle|membrane-bounded vesicle|actin binding|cytoplasmic, membrane-bounded vesicle|cytoplasmic vesicle	-	-	-	-	10:20524293-20537916	0.0760855	46.3427	-9.2505	4.29e-33	DOWN
ENSBTAG00000039485	MEIOC	meiosis specific with coiled-coil domain [Source:HGNC Symbol;Acc:HGNC:26670]	-	-	-	-	-	-	19:45036709-45050178	4.37674	127.868	-4.86866	5.03e-33	DOWN
ENSBTAG00000004693	CCDC60	coiled-coil domain containing 60 [Source:HGNC Symbol;Acc:HGNC:28610]	GO:0005488|GO:0005515	binding|protein binding	-	-	-	-	17:58124784-58175758	0.387988	32.0925	-6.37008	5.81e-33	DOWN
ENSBTAG00000001838	LRRC36	leucine rich repeat containing 36 [Source:HGNC Symbol;Acc:HGNC:25615]	-	-	-	-	-	-	18:35056134-35117221	0.749485	37.1751	-5.63229	1.15e-32	DOWN
ENSBTAG00000018180	C12orf50	chromosome 12 open reading frame 50 [Source:HGNC Symbol;Acc:HGNC:26665]	GO:0005488|GO:0005515	binding|protein binding	-	-	-	-	5:17858069-17887582	0.230629	54.3868	-7.88154	1.49e-32	DOWN
ENSBTAG00000014574	CFAP43	cilia and flagella associated protein 43 [Source:HGNC Symbol;Acc:HGNC:26684]	GO:0005488|GO:0005515	binding|protein binding	-	-	-	-	26:24953967-25055692	0.894365	27.3629	-4.93521	1.94e-32	DOWN
ENSBTAG00000021284	RSPH1	radial spoke head 1 homolog [Source:HGNC Symbol;Acc:HGNC:12371]	GO:0009987|GO:0005623|GO:0022414|GO:0032502|GO:0005488|GO:0000003|GO:0044702|GO:0042995|GO:0005929|GO:0005515|GO:0001520|GO:0048856|GO:0009653|GO:0005622|GO:0019953|GO:0044767|GO:0016043|GO:0048646|GO:0043229|GO:0043227|GO:0003006|GO:0048609|GO:0005737|GO:0006996|GO:0048468|GO:0030030|GO:0036126|GO:0007276|GO:0048869|GO:0031514|GO:0007017|GO:0048515|GO:0007281|GO:0022607|GO:0043231|GO:0000902|GO:…	cellular process|cell|reproductive process|developmental process|binding|reproduction|single organism reproductive process|cell projection|cilium|protein binding|outer dense fiber|anatomical structure development|anatomical structure morphogenesis|intracellular|sexual reproduction|single-organism developmental process|cellular component organization|anatomical structure formation involved in morp…	-	-	-	-	1:144320106-144333299	0.95456	60.1101	-5.97663	2.44e-32	DOWN
ENSBTAG00000017738	EMID1	EMI domain containing 1 [Source:HGNC Symbol;Acc:HGNC:18036]	GO:0031012|GO:0005623|GO:0005576|GO:0005488|GO:0005515|GO:0005578|GO:0012505|GO:0005622|GO:0043229|GO:0043227|GO:0005737|GO:0005794|GO:0005783|GO:0043231	extracellular matrix|cell|extracellular region|binding|protein binding|proteinaceous extracellular matrix|endomembrane system|intracellular|intracellular organelle|membrane-bounded organelle|cytoplasm|Golgi apparatus|endoplasmic reticulum|intracellular membrane-bounded organelle	-	-	-	-	17:70643238-70683856	58.8145	3.4854	4.07678	3e-32	UP
ENSBTAG00000020229	ATP8B3	ATPase phospholipid transporting 8B3 [Source:HGNC Symbol;Acc:HGNC:13535]	GO:0016020|GO:0003824|GO:0009987|GO:0005623|GO:0022414|GO:0008152|GO:0005488|GO:0005215|GO:0000003|GO:0044702|GO:0005886|GO:0051234|GO:0012505|GO:0005622|GO:0019953|GO:0016787|GO:0097159|GO:0031224|GO:0016043|GO:0043229|GO:0097367|GO:0071944|GO:0043227|GO:0036094|GO:0008037|GO:0010256|GO:0005737|GO:0000166|GO:0006996|GO:0016817|GO:0005794|GO:0001882|GO:0061024|GO:0097035|GO:0030141|GO:0016021|GO:…	membrane|catalytic activity|cellular process|cell|reproductive process|metabolic process|binding|transporter activity|reproduction|single organism reproductive process|plasma membrane|establishment of localization|endomembrane system|intracellular|sexual reproduction|hydrolase activity|organic cyclic compound binding|intrinsic component of membrane|cellular component organization|intracellular or…	-	-	-	-	7:45738428-45760463	0.824982	22.3535	-4.75999	3.31e-32	DOWN
ENSBTAG00000019287	FAM81B	family with sequence similarity 81 member B [Source:HGNC Symbol;Acc:HGNC:26335]	GO:0005623|GO:0005488|GO:0005515|GO:0005622|GO:0043229|GO:0043227|GO:0043231|GO:0005634	cell|binding|protein binding|intracellular|intracellular organelle|membrane-bounded organelle|intracellular membrane-bounded organelle|nucleus	-	-	-	-	7:97094359-97151941	0	30.6355	#NAME?	3.6e-32	DOWN
ENSBTAG00000035915	-	Uncharacterized protein [Source:UniProtKB/TrEMBL;Acc:F1N096]	GO:0016020|GO:0003824|GO:0009987|GO:0005623|GO:0008152|GO:0005488|GO:0005215|GO:0051234|GO:0022857|GO:0005622|GO:0016787|GO:0097159|GO:0031224|GO:0043229|GO:0097367|GO:0043227|GO:0036094|GO:0000166|GO:0016817|GO:0055085|GO:0001882|GO:0016021|GO:0010876|GO:0043231|GO:0006810|GO:0016818|GO:0016820|GO:0032549|GO:0006869|GO:0001883|GO:0017076|GO:0005524|GO:0016462|GO:0042626|GO:0017111|GO:0016887|GO:…	membrane|catalytic activity|cellular process|cell|metabolic process|binding|transporter activity|establishment of localization|transmembrane transporter activity|intracellular|hydrolase activity|organic cyclic compound binding|intrinsic component of membrane|intracellular organelle|carbohydrate derivative binding|membrane-bounded organelle|small molecule binding|nucleotide binding|hydrolase activ…	-	-	-	-	25:19618896-19834026	0.122411	10.3856	-6.40671	4.58e-32	DOWN
ENSBTAG00000039540	-	LOC616319 protein; Uncharacterized protein [Source:UniProtKB/TrEMBL;Acc:A6QQ54]	GO:0016020|GO:0051234|GO:0031224|GO:0016021|GO:0006810	membrane|establishment of localization|intrinsic component of membrane|integral component of membrane|transport	-	-	-	-	3:93374369-93376742	0.431452	27.9955	-6.01985	6.17e-32	DOWN
ENSBTAG00000013202	PLCZ1	phospholipase C zeta 1 [Source:HGNC Symbol;Acc:HGNC:19218]	GO:0003824|GO:0009987|GO:0005623|GO:0022414|GO:0032502|GO:0008152|GO:0005488|GO:0004871|GO:0050896|GO:0023052|GO:0000003|GO:0044702|GO:0005515|GO:0050794|GO:0044238|GO:0051716|GO:0009056|GO:0048856|GO:0051234|GO:0005622|GO:0019953|GO:0044767|GO:0016787|GO:0043229|GO:0043227|GO:0071704|GO:0005737|GO:0007343|GO:0001775|GO:0016788|GO:0007275|GO:0007165|GO:0043231|GO:0007154|GO:0006810|GO:0043169|GO:…	catalytic activity|cellular process|cell|reproductive process|developmental process|metabolic process|binding|signal transducer activity|response to stimulus|signaling|reproduction|single organism reproductive process|protein binding|regulation of cellular process|primary metabolic process|cellular response to stimulus|catabolic process|anatomical structure development|establishment of localizati…	K05861	phosphatidylinositol phospholipase C, zeta[3.1.4.11]	bta01100|bta04020|bta04114|bta04919|bta04070|bta00562	Metabolic pathways - Bos taurus (cow)|Calcium signaling pathway - Bos taurus (cow)|Oocyte meiosis - Bos taurus (cow)|Thyroid hormone signaling pathway - Bos taurus (cow)|Phosphatidylinositol signaling system - Bos taurus (cow)|Inositol phosphate metabolism - Bos taurus (cow)	5:91771436-91820146	0.114632	27.8574	-7.92491	8.41e-32	DOWN
ENSBTAG00000048316	-	Uncharacterized protein [Source:UniProtKB/TrEMBL;Acc:G3N0Z7]	GO:0016020|GO:0031224|GO:0016021	membrane|intrinsic component of membrane|integral component of membrane	-	-	-	-	15:85246728-85265482	0.706916	67.8298	-6.58424	9.22e-32	DOWN
ENSBTAG00000007518	TRIM69	tripartite motif containing 69 [Source:HGNC Symbol;Acc:HGNC:17857]	GO:0016020|GO:0003824|GO:0005623|GO:0005488|GO:0005515|GO:0005886|GO:0005622|GO:0016740|GO:0043229|GO:0071944|GO:0043227|GO:0005737|GO:0019787|GO:0043231|GO:0043169|GO:0005634|GO:0004842|GO:0005654|GO:0031981|GO:0046872|GO:0016604|GO:0046914|GO:0008270|GO:0016607	membrane|catalytic activity|cell|binding|protein binding|plasma membrane|intracellular|transferase activity|intracellular organelle|cell periphery|membrane-bounded organelle|cytoplasm|ubiquitin-like protein transferase activity|intracellular membrane-bounded organelle|cation binding|nucleus|ubiquitin-protein transferase activity|nucleoplasm|nuclear lumen|metal ion binding|nuclear body|transition …	-	-	-	-	10:104182289-104218056	0.191426	32.4832	-7.40676	9.48e-32	DOWN
ENSBTAG00000030505	-	Transporter [Source:UniProtKB/TrEMBL;Acc:G3MWQ9]	GO:0016020|GO:0009987|GO:0005623|GO:0005215|GO:0005886|GO:0051234|GO:0022857|GO:0031224|GO:0071944|GO:0005326|GO:0005328|GO:0055085|GO:0031226|GO:0016021|GO:0005887|GO:0006810|GO:0022891|GO:0006836|GO:1903825|GO:0006811|GO:0034220|GO:0015291|GO:0015075|GO:0015293|GO:0006820|GO:0006865|GO:0015711|GO:0008509|GO:0008324|GO:0098656|GO:0015171|GO:0008514|GO:0003333|GO:0046873|GO:0015081	membrane|cellular process|cell|transporter activity|plasma membrane|establishment of localization|transmembrane transporter activity|intrinsic component of membrane|cell periphery|neurotransmitter transporter activity|neurotransmitter:sodium symporter activity|transmembrane transport|intrinsic component of plasma membrane|integral component of membrane|integral component of plasma membrane|transp…	-	-	-	-	18:56175358-56186021	0	16.0086	#NAME?	9.95e-32	DOWN
ENSBTAG00000027162	TMCO5A	transmembrane and coiled-coil domains 5A [Source:HGNC Symbol;Acc:HGNC:28558]	-	-	-	-	-	-	10:33665331-33679717	0.747782	52.9793	-6.14667	1.04e-31	DOWN
ENSBTAG00000003404	PFN4	profilin family member 4 [Source:HGNC Symbol;Acc:HGNC:31103]	GO:0005623|GO:0005488|GO:0005622|GO:0043229|GO:0008289|GO:0005737|GO:0005856	cell|binding|intracellular|intracellular organelle|lipid binding|cytoplasm|cytoskeleton	K05759	profilin[-]	bta04015|bta04810|bta05132	Rap1 signaling pathway - Bos taurus (cow)|Regulation of actin cytoskeleton - Bos taurus (cow)|Salmonella infection - Bos taurus (cow)	11:75023805-75027665	1.04048	86.3101	-6.37421	1.11e-31	DOWN
ENSBTAG00000038523	ATP1A4	ATPase Na+/K+ transporting subunit alpha 4 [Source:HGNC Symbol;Acc:HGNC:14073]	GO:0016020|GO:0003824|GO:0009987|GO:0022414|GO:0008152|GO:0005488|GO:0005215|GO:0000003|GO:0040011|GO:0044702|GO:0048870|GO:0051234|GO:0022857|GO:0019953|GO:0016787|GO:0097159|GO:0031224|GO:0097367|GO:0036094|GO:0048609|GO:0006928|GO:0000166|GO:0007276|GO:0016817|GO:0055085|GO:0001882|GO:0016021|GO:0030317|GO:0042391|GO:0042592|GO:0019725|GO:0006810|GO:0043169|GO:0022891|GO:0009566|GO:0048232|GO:…	membrane|catalytic activity|cellular process|reproductive process|metabolic process|binding|transporter activity|reproduction|locomotion|single organism reproductive process|cell motility|establishment of localization|transmembrane transporter activity|sexual reproduction|hydrolase activity|organic cyclic compound binding|intrinsic component of membrane|carbohydrate derivative binding|small molec…	K01539	sodium/potassium-transporting ATPase subunit alpha[3.6.3.9]	bta04024|bta04022|bta04261|bta04919|bta04972|bta04974|bta04911|bta04970|bta04260|bta04971|bta04976|bta04918|bta04978|bta04961|bta04973|bta04960|bta04964	cAMP signaling pathway - Bos taurus (cow)|cGMP-PKG signaling pathway - Bos taurus (cow)|Adrenergic signaling in cardiomyocytes - Bos taurus (cow)|Thyroid hormone signaling pathway - Bos taurus (cow)|Pancreatic secretion - Bos taurus (cow)|Protein digestion and absorption - Bos taurus (cow)|Insulin secretion - Bos taurus (cow)|Salivary secretion - Bos taurus (cow)|Cardiac muscle contraction - Bos …	3:9605197-9637360	0.682943	24.2709	-5.15132	1.47e-31	DOWN
ENSBTAG00000040226	C2orf81	chromosome 2 open reading frame 81 [Source:HGNC Symbol;Acc:HGNC:34350]	-	-	-	-	-	-	11:10190052-10195932	0.188458	15.2586	-6.33924	2.7e-31	DOWN
ENSBTAG00000017950	SLC4A8	solute carrier family 4 member 8 [Source:HGNC Symbol;Acc:HGNC:11034]	GO:0016020|GO:0009987|GO:0005623|GO:0005215|GO:0042995|GO:0005886|GO:0051234|GO:0022857|GO:0044297|GO:0031224|GO:0071944|GO:0055085|GO:0031226|GO:0032809|GO:0043025|GO:0016021|GO:0042592|GO:0005887|GO:0043005|GO:0019725|GO:0006810|GO:0022891|GO:0036477|GO:0006811|GO:0034220|GO:0015291|GO:0048878|GO:0015075|GO:0050801|GO:0015293|GO:0006820|GO:0015711|GO:0008509|GO:0008324|GO:0006812|GO:0098655|GO:…	membrane|cellular process|cell|transporter activity|cell projection|plasma membrane|establishment of localization|transmembrane transporter activity|cell body|intrinsic component of membrane|cell periphery|transmembrane transport|intrinsic component of plasma membrane|neuronal cell body membrane|neuronal cell body|integral component of membrane|homeostatic process|integral component of plasma mem…	-	-	-	-	5:28470126-28528971	2.48184	53.8331	-4.43901	2.92e-31	DOWN
ENSBTAG00000025428	-	-	GO:0016020|GO:0003824|GO:0009987|GO:0005623|GO:0032502|GO:0008152|GO:0005488|GO:0005215|GO:0005886|GO:0048856|GO:0051234|GO:0012505|GO:0005622|GO:0044767|GO:0016787|GO:0097159|GO:0031224|GO:0016043|GO:0043229|GO:0097367|GO:0071944|GO:0043227|GO:0036094|GO:0005737|GO:0000166|GO:0048468|GO:0048869|GO:0016817|GO:0005794|GO:0001882|GO:0061024|GO:0097035|GO:0016021|GO:0010876|GO:0007275|GO:0043231|GO:…	membrane|catalytic activity|cellular process|cell|developmental process|metabolic process|binding|transporter activity|plasma membrane|anatomical structure development|establishment of localization|endomembrane system|intracellular|single-organism developmental process|hydrolase activity|organic cyclic compound binding|intrinsic component of membrane|cellular component organization|intracellular …	-	-	-	-	12:33460001-33548388	0.215939	23.9674	-6.7943	3.19e-31	DOWN
ENSBTAG00000002488	LDHC	lactate dehydrogenase C [Source:HGNC Symbol;Acc:HGNC:6544]	GO:0003824|GO:0009987|GO:0005623|GO:0008152|GO:0005576|GO:0005488|GO:0040011|GO:0009058|GO:0042995|GO:0005929|GO:0005515|GO:0048870|GO:0044238|GO:0044237|GO:0006807|GO:0016491|GO:0005622|GO:0043229|GO:0043227|GO:1903561|GO:0071704|GO:0005737|GO:0006928|GO:0055114|GO:0019637|GO:1901360|GO:0006725|GO:0006139|GO:0006082|GO:0031514|GO:0046483|GO:0030317|GO:0070062|GO:0031982|GO:0043231|GO:0016614|GO:…	catalytic activity|cellular process|cell|metabolic process|extracellular region|binding|locomotion|biosynthetic process|cell projection|cilium|protein binding|cell motility|primary metabolic process|cellular metabolic process|nitrogen compound metabolic process|oxidoreductase activity|intracellular|intracellular organelle|membrane-bounded organelle|extracellular vesicle|organic substance metaboli…	-	-	-	-	29:26506380-26539353	7.51224	226.308	-4.9129	3.42e-31	DOWN
ENSBTAG00000011459	KLHL10	kelch like family member 10 [Source:HGNC Symbol;Acc:HGNC:18829]	GO:0009987|GO:0005623|GO:0022414|GO:0032502|GO:0032991|GO:0005488|GO:0000003|GO:0044702|GO:0005515|GO:0048856|GO:0009653|GO:0043234|GO:0005622|GO:0019953|GO:0044767|GO:0016043|GO:0003006|GO:0048609|GO:0009887|GO:0048513|GO:0005737|GO:0048468|GO:0007548|GO:0008406|GO:0048871|GO:0048806|GO:0007276|GO:0048869|GO:0048515|GO:0007281|GO:0035112|GO:0007275|GO:0000151|GO:0042592|GO:0045137|GO:0048608|GO:…	cellular process|cell|reproductive process|developmental process|macromolecular complex|binding|reproduction|single organism reproductive process|protein binding|anatomical structure development|anatomical structure morphogenesis|protein complex|intracellular|sexual reproduction|single-organism developmental process|cellular component organization|developmental process involved in reproduction|mu…	-	-	-	-	19:42666504-42679044	1.19151	53.8436	-5.49792	4.11e-31	DOWN
ENSBTAG00000009649	DRC1	dynein regulatory complex subunit 1 [Source:HGNC Symbol;Acc:HGNC:24245]	GO:0009987|GO:0005623|GO:0032502|GO:0008152|GO:0005488|GO:0040011|GO:0009058|GO:0042995|GO:0005929|GO:0048870|GO:0044238|GO:0048856|GO:0009653|GO:0044237|GO:0006807|GO:0005622|GO:0044767|GO:0097159|GO:0016043|GO:0048646|GO:0043229|GO:0071704|GO:0048513|GO:0005737|GO:0006928|GO:0003676|GO:0006996|GO:1901360|GO:0006725|GO:0030030|GO:0006139|GO:0048869|GO:0007507|GO:0046483|GO:0007017|GO:0022607|GO:…	cellular process|cell|developmental process|metabolic process|binding|locomotion|biosynthetic process|cell projection|cilium|cell motility|primary metabolic process|anatomical structure development|anatomical structure morphogenesis|cellular metabolic process|nitrogen compound metabolic process|intracellular|single-organism developmental process|organic cyclic compound binding|cellular component …	-	-	-	-	11:73084133-73122618	0.73995	37.1182	-5.64855	4.39e-31	DOWN
ENSBTAG00000008449	-	-	GO:0003824|GO:0009987|GO:0005623|GO:0008152|GO:0032991|GO:0043234|GO:0005622|GO:0016787|GO:0043229|GO:0006928|GO:0005875|GO:0016817|GO:0007017|GO:0007018|GO:0030286|GO:0005856|GO:0016818|GO:0016462|GO:0015630|GO:0017111|GO:0003774|GO:0003777	catalytic activity|cellular process|cell|metabolic process|macromolecular complex|protein complex|intracellular|hydrolase activity|intracellular organelle|movement of cell or subcellular component|microtubule associated complex|hydrolase activity, acting on acid anhydrides|microtubule-based process|microtubule-based movement|dynein complex|cytoskeleton|hydrolase activity, acting on acid anhydride…	K10408	dynein heavy chain, axonemal[-]	bta05016	Huntington's disease - Bos taurus (cow)	16:29029625-29147209	1.11601	41.7074	-5.22388	4.52e-31	DOWN
ENSBTAG00000005667	-	Uncharacterized protein [Source:UniProtKB/TrEMBL;Acc:G3X6J2]	-	-	-	-	-	-	8:58234604-58240521	0.271434	18.7432	-6.10962	5.3e-31	DOWN
ENSBTAG00000033464	SPA17	sperm autoantigenic protein 17 [Source:HGNC Symbol;Acc:HGNC:11210]	GO:0016020|GO:0009987|GO:0005623|GO:0022414|GO:0005488|GO:0000003|GO:0044702|GO:0042995|GO:0005929|GO:0005515|GO:0005886|GO:0009986|GO:0005622|GO:0019953|GO:0071944|GO:0008037|GO:0005737|GO:0036126|GO:0031514|GO:0005516|GO:0009897|GO:0097228|GO:0035036|GO:0072372|GO:0035686|GO:0009566|GO:0007339|GO:0007338	membrane|cellular process|cell|reproductive process|binding|reproduction|single organism reproductive process|cell projection|cilium|protein binding|plasma membrane|cell surface|intracellular|sexual reproduction|cell periphery|cell recognition|cytoplasm|sperm flagellum|motile cilium|calmodulin binding|external side of plasma membrane|sperm principal piece|sperm-egg recognition|primary cilium|sper…	-	-	-	-	29:28523797-28537744	11.3585	389.367	-5.09929	5.8e-31	DOWN
ENSBTAG00000019513	C9orf50	chromosome 9 open reading frame 50 [Source:HGNC Symbol;Acc:HGNC:23677]	-	-	-	-	-	-	11:100030767-100038242	0.37985	19.3977	-5.67431	6.05e-31	DOWN
ENSBTAG00000020082	-	-	-	-	-	-	-	-	18:57066061-57071540	1.564	82.4458	-5.72014	6.26e-31	DOWN
ENSBTAG00000000328	TPPP2	tubulin polymerization promoting protein family member 2 [Source:HGNC Symbol;Acc:HGNC:19293]	GO:0005623|GO:0005622|GO:0005737	cell|intracellular|cytoplasm	-	-	-	-	10:26128308-26130477	0.56824	58.1542	-6.67724	7.04e-31	DOWN
ENSBTAG00000005766	IL4I1	interleukin 4 induced 1 [Source:HGNC Symbol;Acc:HGNC:19094]	GO:0003824|GO:0008152|GO:0016491|GO:0055114|GO:0016638|GO:0016641|GO:0001716	catalytic activity|metabolic process|oxidoreductase activity|oxidation-reduction process|oxidoreductase activity, acting on the CH-NH2 group of donors|oxidoreductase activity, acting on the CH-NH2 group of donors, oxygen as acceptor|L-amino-acid oxidase activity	K14306	nuclear pore complex protein Nup62[-]	bta03013	RNA transport - Bos taurus (cow)	18:56691667-56725849	2.27906	88.3613	-5.2769	8.74e-31	DOWN
ENSBTAG00000014144	CCDC113	coiled-coil domain containing 113 [Source:HGNC Symbol;Acc:HGNC:25002]	GO:0009987|GO:0005623|GO:0032502|GO:0032991|GO:0005488|GO:0005515|GO:0048856|GO:0009653|GO:0043234|GO:0005622|GO:0044767|GO:0016043|GO:0048646|GO:0043229|GO:0043227|GO:0005737|GO:0006996|GO:0030030|GO:0048869|GO:0022607|GO:0043231|GO:0000902|GO:0032990|GO:0005634|GO:0030031|GO:0005856|GO:0005814|GO:0048858|GO:0005654|GO:0044782|GO:0031981|GO:0005815|GO:0042384|GO:0070925|GO:0005813|GO:0060271|GO:…	cellular process|cell|developmental process|macromolecular complex|binding|protein binding|anatomical structure development|anatomical structure morphogenesis|protein complex|intracellular|single-organism developmental process|cellular component organization|anatomical structure formation involved in morphogenesis|intracellular organelle|membrane-bounded organelle|cytoplasm|organelle organization…	-	-	-	-	18:26169327-26203174	0.966621	41.4543	-5.42243	1.06e-30	DOWN
ENSBTAG00000030210	SLCO6A1	solute carrier organic anion transporter family member 6A1 [Source:HGNC Symbol;Acc:HGNC:23613]	GO:0016020|GO:0005623|GO:0005215|GO:0005886|GO:0051234|GO:0031224|GO:0071944|GO:0016021|GO:0006810|GO:0006811	membrane|cell|transporter activity|plasma membrane|establishment of localization|intrinsic component of membrane|cell periphery|integral component of membrane|transport|ion transport	-	-	-	-	7:103818199-103932551	0.0717242	23.7021	-8.36834	1.15e-30	DOWN
ENSBTAG00000002231	SLC9C2	solute carrier family 9 member C2 (putative) [Source:HGNC Symbol;Acc:HGNC:28664]	GO:0016020|GO:0009987|GO:0005215|GO:0051234|GO:0022857|GO:0031224|GO:0055085|GO:0016021|GO:0006810|GO:0022891|GO:0006811|GO:0034220|GO:0015291|GO:0015075|GO:0008324|GO:0006812|GO:0015992|GO:0098655|GO:0015297|GO:0015672|GO:1902600|GO:0015299|GO:0015078	membrane|cellular process|transporter activity|establishment of localization|transmembrane transporter activity|intrinsic component of membrane|transmembrane transport|integral component of membrane|transport|substrate-specific transmembrane transporter activity|ion transport|ion transmembrane transport|secondary active transmembrane transporter activity|ion transmembrane transporter activity|cat…	-	-	-	-	16:56406018-56500381	1.34399	38.1566	-4.82734	1.18e-30	DOWN
ENSBTAG00000046313	CCDC54	coiled-coil domain containing 54 [Source:HGNC Symbol;Acc:HGNC:30703]	-	-	-	-	-	-	1:52363681-52364911	0.274825	29.5588	-6.74893	1.25e-30	DOWN
ENSBTAG00000011910	STK33	serine/threonine kinase 33 [Source:HGNC Symbol;Acc:HGNC:14568]	GO:0003824|GO:0009987|GO:0005623|GO:0008152|GO:0005488|GO:0005515|GO:0044238|GO:0044237|GO:0005622|GO:0016740|GO:0097159|GO:0097367|GO:0071704|GO:0036094|GO:0005737|GO:0000166|GO:0019538|GO:0001882|GO:0016772|GO:0043412|GO:0016773|GO:0006796|GO:0048471|GO:0032549|GO:0016301|GO:0001883|GO:0017076|GO:0044267|GO:0036211|GO:0006464|GO:0005524|GO:0004672|GO:0016310|GO:0006468|GO:0004713|GO:0004674|GO:…	catalytic activity|cellular process|cell|metabolic process|binding|protein binding|primary metabolic process|cellular metabolic process|intracellular|transferase activity|organic cyclic compound binding|carbohydrate derivative binding|organic substance metabolic process|small molecule binding|cytoplasm|nucleotide binding|protein metabolic process|nucleoside binding|transferase activity, transferr…	-	-	-	-	15:44552624-44726438	2.2654	56.2125	-4.63305	1.79e-30	DOWN
ENSBTAG00000024169	POM121L2	POM121 transmembrane nucleoporin like 2 [Source:HGNC Symbol;Acc:HGNC:13973]	-	-	K14316	nuclear pore complex protein Nup121[-]	bta03013	RNA transport - Bos taurus (cow)	23:31040774-31044230	0	14.4065	#NAME?	1.87e-30	DOWN
ENSBTAG00000018028	TTLL10	tubulin tyrosine ligase like 10 [Source:HGNC Symbol;Acc:HGNC:26693]	GO:0009987|GO:0008152|GO:0005488|GO:0005515|GO:0044238|GO:0044237|GO:0071704|GO:0019538|GO:0043412|GO:0044267|GO:0036211|GO:0006464|GO:0018094	cellular process|metabolic process|binding|protein binding|primary metabolic process|cellular metabolic process|organic substance metabolic process|protein metabolic process|macromolecule modification|cellular protein metabolic process|protein modification process|cellular protein modification process|protein polyglycylation	-	-	-	-	16:52499838-52514414	0	14.442	#NAME?	1.99e-30	DOWN
ENSBTAG00000011782	CHGB	chromogranin B [Source:HGNC Symbol;Acc:HGNC:1930]	GO:0005623|GO:0005488|GO:0005515|GO:0012505|GO:0005622|GO:0043229|GO:0043227|GO:0005737|GO:0030141|GO:0031982|GO:0043231|GO:0031988|GO:0016023|GO:0031410	cell|binding|protein binding|endomembrane system|intracellular|intracellular organelle|membrane-bounded organelle|cytoplasm|secretory granule|vesicle|intracellular membrane-bounded organelle|membrane-bounded vesicle|cytoplasmic, membrane-bounded vesicle|cytoplasmic vesicle	-	-	-	-	13:48435003-48449940	0.313814	16.1247	-5.68321	2.06e-30	DOWN
ENSBTAG00000009819	CDC20	cell division cycle 20 [Source:HGNC Symbol;Acc:HGNC:1723]	GO:0009987|GO:0005623|GO:0022414|GO:0032502|GO:0008152|GO:0032991|GO:0005488|GO:0023052|GO:0000003|GO:0044702|GO:0005515|GO:0051321|GO:0050794|GO:0044238|GO:0009056|GO:0048856|GO:0050793|GO:0044237|GO:0043234|GO:0019222|GO:0005622|GO:0044767|GO:0016043|GO:0009893|GO:0043229|GO:0043227|GO:0023051|GO:0071704|GO:0043085|GO:0051445|GO:0005737|GO:0051128|GO:0006996|GO:0007126|GO:0051301|GO:0019899|GO:…	cellular process|cell|reproductive process|developmental process|metabolic process|macromolecular complex|binding|signaling|reproduction|single organism reproductive process|protein binding|meiotic cell cycle|regulation of cellular process|primary metabolic process|catabolic process|anatomical structure development|regulation of developmental process|cellular metabolic process|protein complex|reg…	K03363	cell division cycle 20, cofactor of APC complex[-]	bta05166|bta05203|bta04120|bta04110|bta04114	HTLV-I infection - Bos taurus (cow)|Viral carcinogenesis - Bos taurus (cow)|Ubiquitin mediated proteolysis - Bos taurus (cow)|Cell cycle - Bos taurus (cow)|Oocyte meiosis - Bos taurus (cow)	3:103238486-103242373	3.51526	73.5838	-4.38768	2.76e-30	DOWN
ENSBTAG00000033954	PRPS1L1	phosphoribosyl pyrophosphate synthetase 1-like 1 [Source:HGNC Symbol;Acc:HGNC:9463]	GO:0003824|GO:0009987|GO:0008152|GO:0005488|GO:0009058|GO:0044238|GO:0044237|GO:0006807|GO:0016740|GO:0071704|GO:0019637|GO:1901360|GO:0006725|GO:0006139|GO:0046483|GO:0016772|GO:0043169|GO:0044249|GO:0006796|GO:0046872|GO:0009116|GO:0009117|GO:0004749|GO:0009124|GO:0009165|GO:0000287|GO:0009156	catalytic activity|cellular process|metabolic process|binding|biosynthetic process|primary metabolic process|cellular metabolic process|nitrogen compound metabolic process|transferase activity|organic substance metabolic process|organophosphate metabolic process|organic cyclic compound metabolic process|cellular aromatic compound metabolic process|nucleobase-containing compound metabolic process|…	-	-	-	-	4:26540377-26541499	0.150665	29.1862	-7.5978	2.92e-30	DOWN
ENSBTAG00000008605	DNAH2	dynein axonemal heavy chain 2 [Source:HGNC Symbol;Acc:HGNC:2948]	GO:0003824|GO:0009987|GO:0005623|GO:0008152|GO:0032991|GO:0005488|GO:0043234|GO:0005622|GO:0016787|GO:0097159|GO:0043229|GO:0097367|GO:0036094|GO:0006928|GO:0000166|GO:0005875|GO:0016817|GO:0001882|GO:0007017|GO:0007018|GO:0030286|GO:0005856|GO:0016818|GO:0032549|GO:0001883|GO:0017076|GO:0005524|GO:0016462|GO:0015630|GO:0017111|GO:0003774|GO:0016887|GO:0003777	catalytic activity|cellular process|cell|metabolic process|macromolecular complex|binding|protein complex|intracellular|hydrolase activity|organic cyclic compound binding|intracellular organelle|carbohydrate derivative binding|small molecule binding|movement of cell or subcellular component|nucleotide binding|microtubule associated complex|hydrolase activity, acting on acid anhydrides|nucleoside …	K10408	dynein heavy chain, axonemal[-]	bta05016	Huntington's disease - Bos taurus (cow)	19:28027092-28134582	1.6162	45.1041	-4.80258	3.84e-30	DOWN
ENSBTAG00000006649	TSSK6	testis specific serine kinase 6 [Source:HGNC Symbol;Acc:HGNC:30410]	GO:0016020|GO:0003824|GO:0009987|GO:0005623|GO:0022414|GO:0032502|GO:0008152|GO:0005488|GO:0050896|GO:0023052|GO:0000003|GO:0044702|GO:0005515|GO:0050794|GO:0044238|GO:0051716|GO:0048856|GO:0044237|GO:0006807|GO:0005622|GO:0019953|GO:0044767|GO:0016740|GO:0097159|GO:0016043|GO:0043229|GO:0097367|GO:0043227|GO:0071704|GO:0003006|GO:0036094|GO:0048609|GO:0005737|GO:0000166|GO:0006996|GO:0048468|GO:…	membrane|catalytic activity|cellular process|cell|reproductive process|developmental process|metabolic process|binding|response to stimulus|signaling|reproduction|single organism reproductive process|protein binding|regulation of cellular process|primary metabolic process|cellular response to stimulus|anatomical structure development|cellular metabolic process|nitrogen compound metabolic process|…	-	-	-	-	7:3730630-3731451	0.305864	38.7735	-6.98604	4.28e-30	DOWN
ENSBTAG00000010954	ART3	ADP-ribosyltransferase 3 [Source:HGNC Symbol;Acc:HGNC:725]	GO:0003824|GO:0009987|GO:0008152|GO:0005576|GO:0009058|GO:0044238|GO:0044237|GO:0016740|GO:0043227|GO:1903561|GO:0071704|GO:0019538|GO:0016757|GO:0070062|GO:0031982|GO:0044249|GO:0006486|GO:0005975|GO:0043412|GO:0006471|GO:0016763|GO:0009059|GO:0009100|GO:0070085|GO:0034645|GO:0044267|GO:1901137|GO:0036211|GO:0006464|GO:0003956|GO:0009101	catalytic activity|cellular process|metabolic process|extracellular region|biosynthetic process|primary metabolic process|cellular metabolic process|transferase activity|membrane-bounded organelle|extracellular vesicle|organic substance metabolic process|protein metabolic process|transferase activity, transferring glycosyl groups|extracellular exosome|vesicle|cellular biosynthetic process|protein…	-	-	-	-	6:92607226-92755605	5.12262	74.8459	-3.86897	4.58e-30	DOWN
ENSBTAG00000016891	TCP11	t-complex 11 [Source:HGNC Symbol;Acc:HGNC:11658]	-	-	-	-	-	-	23:9020184-9052477	1.8435	44.4673	-4.59223	4.77e-30	DOWN
ENSBTAG00000012411	HAPLN1	hyaluronan and proteoglycan link protein 1 [Source:HGNC Symbol;Acc:HGNC:2380]	GO:0009987|GO:0031012|GO:0032502|GO:0008152|GO:0005576|GO:0005488|GO:0050896|GO:0006914|GO:0005515|GO:0005578|GO:0051716|GO:0009056|GO:0048856|GO:0044767|GO:0007155|GO:0016043|GO:0006950|GO:0097367|GO:0006996|GO:0033554|GO:0007275|GO:0000422|GO:0005539|GO:0016236|GO:0001501|GO:0007399|GO:0007417|GO:1903008|GO:0005540|GO:0007005|GO:0098779	cellular process|extracellular matrix|developmental process|metabolic process|extracellular region|binding|response to stimulus|autophagy|protein binding|proteinaceous extracellular matrix|cellular response to stimulus|catabolic process|anatomical structure development|single-organism developmental process|cell adhesion|cellular component organization|response to stress|carbohydrate derivative bi…	-	-	-	-	7:85845448-85924686	0.0561347	11.7753	-7.71265	5.26e-30	DOWN
ENSBTAG00000022741	-	Neuroblastoma breakpoint family member 6-like protein [Source:UniProtKB/Swiss-Prot;Acc:Q32LC2]	-	-	-	-	-	-	3:20961928-20975445	0	41.8043	#NAME?	6.69e-30	DOWN
ENSBTAG00000017316	-	Uncharacterized protein [Source:UniProtKB/TrEMBL;Acc:F1N186]	-	-	-	-	-	-	3:22880135-22899870	0	19.249	#NAME?	6.84e-30	DOWN
ENSBTAG00000002369	TMEM217	transmembrane protein 217 [Source:HGNC Symbol;Acc:HGNC:21238]	GO:0016020|GO:0031224|GO:0016021	membrane|intrinsic component of membrane|integral component of membrane	-	-	-	-	23:11109499-11132859	0.143445	67.1044	-8.86977	7.78e-30	DOWN
ENSBTAG00000020471	SAMD15	sterile alpha motif domain containing 15 [Source:HGNC Symbol;Acc:HGNC:18631]	GO:0005488|GO:0005515	binding|protein binding	-	-	-	-	10:89648591-89658522	2.12052	65.5462	-4.95003	8.36e-30	DOWN
ENSBTAG00000002253	FKBP6	FK506 binding protein 6 [Source:HGNC Symbol;Acc:HGNC:3722]	GO:0016020|GO:0003824|GO:0009987|GO:0005623|GO:0022414|GO:0032502|GO:0008152|GO:0005488|GO:0000003|GO:0044702|GO:0031090|GO:0008144|GO:0005515|GO:0005789|GO:0051321|GO:0032259|GO:0044238|GO:0006457|GO:0044237|GO:0012505|GO:0006807|GO:0019222|GO:0005622|GO:0019953|GO:0042175|GO:0044767|GO:0016853|GO:0097159|GO:0016043|GO:0043229|GO:0043227|GO:0071704|GO:0043046|GO:0048609|GO:0005737|GO:0006996|GO:…	membrane|catalytic activity|cellular process|cell|reproductive process|developmental process|metabolic process|binding|reproduction|single organism reproductive process|organelle membrane|drug binding|protein binding|endoplasmic reticulum membrane|meiotic cell cycle|methylation|primary metabolic process|protein folding|cellular metabolic process|endomembrane system|nitrogen compound metabolic pro…	-	-	-	-	25:34290739-34312807	7.36264	180.507	-4.61569	8.75e-30	DOWN
ENSBTAG00000030979	TUBA3D	Uncharacterized protein [Source:UniProtKB/TrEMBL;Acc:F2Z4K0]	GO:0003824|GO:0009987|GO:0005623|GO:0008152|GO:0032991|GO:0005488|GO:0005198|GO:0005200|GO:0043234|GO:0005622|GO:0016787|GO:0097159|GO:0016043|GO:0043229|GO:0097367|GO:0036094|GO:0005737|GO:0000166|GO:0016817|GO:0001882|GO:0007017|GO:0022607|GO:0005874|GO:0005856|GO:0016818|GO:0032549|GO:0001883|GO:0017076|GO:0006461|GO:0005525|GO:0034622|GO:0043623|GO:0032561|GO:0016462|GO:0015630|GO:0019001|GO:…	catalytic activity|cellular process|cell|metabolic process|macromolecular complex|binding|structural molecule activity|structural constituent of cytoskeleton|protein complex|intracellular|hydrolase activity|organic cyclic compound binding|cellular component organization|intracellular organelle|carbohydrate derivative binding|small molecule binding|cytoplasm|nucleotide binding|hydrolase activity, …	K07374|K07374	tubulin alpha[-]|tubulin alpha[-]	bta04145|bta04145|bta04210|bta04210|bta04540|bta04540	Phagosome - Bos taurus (cow)|Phagosome - Bos taurus (cow)|Apoptosis - Bos taurus (cow)|Apoptosis - Bos taurus (cow)|Gap junction - Bos taurus (cow)|Gap junction - Bos taurus (cow)	17:74335928-74341652	15.7009	345.318	-4.45901	9.27e-30	DOWN
ENSBTAG00000014443	-	-	GO:0005623|GO:0042995|GO:0005929|GO:0001520|GO:0036126|GO:0031514	cell|cell projection|cilium|outer dense fiber|sperm flagellum|motile cilium	-	-	-	-	19:28565347-28570385	0.133676	30.5041	-7.83411	1.05e-29	DOWN
ENSBTAG00000010317	SPPL2C	signal peptide peptidase like 2C [Source:HGNC Symbol;Acc:HGNC:28902]	GO:0016020|GO:0003824|GO:0005623|GO:0008152|GO:0005488|GO:0031090|GO:0005515|GO:0005789|GO:0044238|GO:0012505|GO:0005622|GO:0042175|GO:0016787|GO:0031224|GO:0043229|GO:0043227|GO:0071704|GO:0005737|GO:0008233|GO:0042802|GO:0031301|GO:0019538|GO:0031227|GO:0005783|GO:0098588|GO:0016021|GO:0098554|GO:0030176|GO:0098562|GO:0043231|GO:0046983|GO:0071458|GO:0071556|GO:0006508|GO:0042803|GO:0070001|GO:…	membrane|catalytic activity|cell|metabolic process|binding|organelle membrane|protein binding|endoplasmic reticulum membrane|primary metabolic process|endomembrane system|intracellular|nuclear outer membrane-endoplasmic reticulum membrane network|hydrolase activity|intrinsic component of membrane|intracellular organelle|membrane-bounded organelle|organic substance metabolic process|cytoplasm|pept…	-	-	-	-	19:46492710-46494782	0.0816195	15.8114	-7.59783	1.48e-29	DOWN
ENSBTAG00000006802	BPIFA3	BPI fold containing family A member 3 [Source:HGNC Symbol;Acc:HGNC:16204]	GO:0005488|GO:0008289	binding|lipid binding	-	-	-	-	13:63227593-63239140	0	26.7175	#NAME?	1.5e-29	DOWN
ENSBTAG00000017436	ALS2CR11	amyotrophic lateral sclerosis 2 chromosome region candidate 11 [Source:HGNC Symbol;Acc:HGNC:14438]	GO:0005488|GO:0005515	binding|protein binding	-	-	-	-	2:90461666-90585163	2.01247	53.1747	-4.7237	1.71e-29	DOWN
ENSBTAG00000017661	RFX2	regulatory factor X2 [Source:HGNC Symbol;Acc:HGNC:9983]	GO:0009987|GO:0005623|GO:0008152|GO:0001071|GO:0005488|GO:0009058|GO:0050794|GO:0044238|GO:0003700|GO:0044237|GO:0006807|GO:0019222|GO:0005622|GO:0097159|GO:0043229|GO:0043227|GO:0071704|GO:0003676|GO:1901360|GO:0006725|GO:0006139|GO:0046483|GO:0043231|GO:0044249|GO:0010467|GO:0005634|GO:0051252|GO:0009059|GO:0016070|GO:0034645|GO:0003677|GO:0010468|GO:0003690|GO:0043565|GO:0006351|GO:2001141|GO:…	cellular process|cell|metabolic process|nucleic acid binding transcription factor activity|binding|biosynthetic process|regulation of cellular process|primary metabolic process|transcription factor activity, sequence-specific DNA binding|cellular metabolic process|nitrogen compound metabolic process|regulation of metabolic process|intracellular|organic cyclic compound binding|intracellular organe…	-	-	-	-	7:19529296-19622972	1.04925	37.177	-5.14698	1.84e-29	DOWN
ENSBTAG00000003724	-	Uncharacterized protein [Source:UniProtKB/TrEMBL;Acc:F1N6R6]	-	-	-	-	-	-	3:51546136-51565701	2.02442	62.2203	-4.94181	1.86e-29	DOWN
ENSBTAG00000047443	BRDT	bromodomain testis associated [Source:HGNC Symbol;Acc:HGNC:1105]	GO:0009987|GO:0005623|GO:0022414|GO:0008152|GO:0005488|GO:0000003|GO:0009058|GO:0044702|GO:0005515|GO:0051321|GO:0050794|GO:0044238|GO:0044237|GO:0006807|GO:0019222|GO:0005622|GO:0019953|GO:0016043|GO:0009893|GO:0043229|GO:0043227|GO:0071704|GO:0048609|GO:0006996|GO:0007126|GO:1901360|GO:0006725|GO:0051039|GO:0006139|GO:0042393|GO:0007276|GO:0046483|GO:0007049|GO:0043231|GO:0044249|GO:0010467|GO:…	cellular process|cell|reproductive process|metabolic process|binding|reproduction|biosynthetic process|single organism reproductive process|protein binding|meiotic cell cycle|regulation of cellular process|primary metabolic process|cellular metabolic process|nitrogen compound metabolic process|regulation of metabolic process|intracellular|sexual reproduction|cellular component organization|positi…	-	-	-	-	3:51574126-51587278	2.45209	66.9044	-4.77002	1.93e-29	DOWN
ENSBTAG00000032372	GSG2	germ cell associated 2, haspin [Source:HGNC Symbol;Acc:HGNC:19682]	GO:0003824|GO:0009987|GO:0005623|GO:0008152|GO:0005488|GO:0050896|GO:0023052|GO:0005515|GO:0050794|GO:0044238|GO:0051716|GO:0044237|GO:0005622|GO:0051641|GO:0016740|GO:0097159|GO:0016043|GO:0043229|GO:0097367|GO:0043227|GO:0071704|GO:0036094|GO:0005737|GO:0000166|GO:0006996|GO:0019538|GO:0001882|GO:0008104|GO:0016772|GO:0007049|GO:0051726|GO:0007059|GO:0007165|GO:0016570|GO:0043231|GO:0007154|GO:…	catalytic activity|cellular process|cell|metabolic process|binding|response to stimulus|signaling|protein binding|regulation of cellular process|primary metabolic process|cellular response to stimulus|cellular metabolic process|intracellular|cellular localization|transferase activity|organic cyclic compound binding|cellular component organization|intracellular organelle|carbohydrate derivative bi…	-	-	-	-	19:25010757-25013738	3.18596	83.4846	-4.71171	2.18e-29	DOWN
ENSBTAG00000010535	TXNDC8	thioredoxin domain containing 8 [Source:HGNC Symbol;Acc:HGNC:31454]	GO:0003824|GO:0009987|GO:0005623|GO:0022414|GO:0008152|GO:0005576|GO:0050896|GO:0000003|GO:0044702|GO:0050794|GO:0006457|GO:0051716|GO:0044237|GO:0012505|GO:0016491|GO:0005622|GO:0019953|GO:0006950|GO:0043229|GO:0043227|GO:1903561|GO:0071704|GO:0048609|GO:0005737|GO:0055114|GO:0016667|GO:0006979|GO:0007276|GO:0005794|GO:0045454|GO:0033554|GO:0030141|GO:0070062|GO:0031982|GO:0001669|GO:0042592|GO:…	catalytic activity|cellular process|cell|reproductive process|metabolic process|extracellular region|response to stimulus|reproduction|single organism reproductive process|regulation of cellular process|protein folding|cellular response to stimulus|cellular metabolic process|endomembrane system|oxidoreductase activity|intracellular|sexual reproduction|response to stress|intracellular organelle|me…	-	-	-	-	8:101520566-101552954	0.812741	94.9543	-6.86829	2.68e-29	DOWN
ENSBTAG00000011132	CCDC83	coiled-coil domain containing 83 [Source:HGNC Symbol;Acc:HGNC:28535]	-	-	-	-	-	-	29:9706418-9758502	0.656744	49.5447	-6.23726	2.91e-29	DOWN
ENSBTAG00000009867	FAM71F1	family with sequence similarity 71 member F1 [Source:HGNC Symbol;Acc:HGNC:30704]	-	-	-	-	-	-	4:93508704-93524304	0.268834	31.9683	-6.89378	3.73e-29	DOWN
ENSBTAG00000040248	-	Uncharacterized protein [Source:UniProtKB/TrEMBL;Acc:F1N7P3]	GO:0003824|GO:0008152|GO:0005488|GO:0016740|GO:0016746|GO:0043169|GO:0046872|GO:0005509	catalytic activity|metabolic process|binding|transferase activity|transferase activity, transferring acyl groups|cation binding|metal ion binding|calcium ion binding	-	-	-	-	3:51490101-51491654	0.0559135	17.8285	-8.31677	3.89e-29	DOWN
ENSBTAG00000021591	OAZ3	Bos taurus ornithine decarboxylase antizyme 3 (OAZ3), mRNA. [Source:RefSeq mRNA;Acc:NM_001172708]	GO:0022414|GO:0008152|GO:0000003|GO:0044702|GO:0019222|GO:0019953|GO:0030234|GO:0048609|GO:0007276|GO:0050790|GO:0043086|GO:0044092|GO:0004857|GO:0048232|GO:0008073|GO:0007283	reproductive process|metabolic process|reproduction|single organism reproductive process|regulation of metabolic process|sexual reproduction|enzyme regulator activity|multicellular organismal reproductive process|gamete generation|regulation of catalytic activity|negative regulation of catalytic activity|negative regulation of molecular function|enzyme inhibitor activity|male gamete generation|or…	-	-	-	-	3:19054053-19057123	2.88652	99.8813	-5.11281	3.98e-29	DOWN
ENSBTAG00000039870	-	Uncharacterized protein [Source:UniProtKB/TrEMBL;Acc:E1B8A3]	-	-	-	-	-	-	X:29091246-29091757	3.48663	1475.37	-8.72502	5.74e-29	DOWN
ENSBTAG00000038258	-	Uncharacterized protein [Source:UniProtKB/TrEMBL;Acc:F6RP72]	GO:0003824|GO:0009987|GO:0005623|GO:0008152|GO:0032991|GO:0005488|GO:0005198|GO:0005200|GO:0043234|GO:0005622|GO:0016787|GO:0097159|GO:0016043|GO:0043229|GO:0097367|GO:0036094|GO:0000166|GO:0016817|GO:0001882|GO:0007017|GO:0022607|GO:0005874|GO:0005856|GO:0016818|GO:0032549|GO:0001883|GO:0017076|GO:0006461|GO:0005525|GO:0034622|GO:0043623|GO:0032561|GO:0016462|GO:0015630|GO:0019001|GO:0017111|GO:…	catalytic activity|cellular process|cell|metabolic process|macromolecular complex|binding|structural molecule activity|structural constituent of cytoskeleton|protein complex|intracellular|hydrolase activity|organic cyclic compound binding|cellular component organization|intracellular organelle|carbohydrate derivative binding|small molecule binding|nucleotide binding|hydrolase activity, acting on …	-	-	-	-	17:74388564-74392309	14.5867	294.864	-4.33733	6.12e-29	DOWN
ENSBTAG00000047417	CYLC1	cylicin 1 [Source:HGNC Symbol;Acc:HGNC:2582]	GO:0005623|GO:0005198|GO:0005200|GO:0012505|GO:0005622|GO:0043229|GO:0043227|GO:0005737|GO:0030141|GO:0031982|GO:0043159|GO:0001669|GO:0043231|GO:0031988|GO:0005634|GO:0016023|GO:0031410|GO:0005773	cell|structural molecule activity|structural constituent of cytoskeleton|endomembrane system|intracellular|intracellular organelle|membrane-bounded organelle|cytoplasm|secretory granule|vesicle|acrosomal matrix|acrosomal vesicle|intracellular membrane-bounded organelle|membrane-bounded vesicle|nucleus|cytoplasmic, membrane-bounded vesicle|cytoplasmic vesicle|vacuole	-	-	-	-	X:69903617-69933552	0	21.2788	#NAME?	6.11e-29	DOWN
ENSBTAG00000020798	C1orf94	chromosome 1 open reading frame 94 [Source:HGNC Symbol;Acc:HGNC:28250]	GO:0005488|GO:0005515	binding|protein binding	-	-	-	-	3:112155592-112177255	0	25.3011	#NAME?	6.8e-29	DOWN
ENSBTAG00000004630	COMP	cartilage oligomeric matrix protein precursor [Source:RefSeq peptide;Acc:NP_001159989]	GO:0009987|GO:0031012|GO:0032502|GO:0005576|GO:0005488|GO:0040007|GO:0005198|GO:0005515|GO:0050794|GO:0005578|GO:0048856|GO:0044877|GO:0009653|GO:0048589|GO:0044767|GO:0007155|GO:0005201|GO:0005615|GO:0016043|GO:0097367|GO:0043227|GO:1903561|GO:0009887|GO:0060548|GO:0048513|GO:0043395|GO:0035265|GO:0010941|GO:0001948|GO:0019899|GO:0060348|GO:0060351|GO:0032403|GO:0008219|GO:0070062|GO:0031982|GO:…	cellular process|extracellular matrix|developmental process|extracellular region|binding|growth|structural molecule activity|protein binding|regulation of cellular process|proteinaceous extracellular matrix|anatomical structure development|macromolecular complex binding|anatomical structure morphogenesis|developmental growth|single-organism developmental process|cell adhesion|extracellular matrix…	K04659	thrombospondin 2/3/4/5[-]	bta04151|bta04510|bta04145|bta04512|bta05144	PI3K-Akt signaling pathway - Bos taurus (cow)|Focal adhesion - Bos taurus (cow)|Phagosome - Bos taurus (cow)|ECM-receptor interaction - Bos taurus (cow)|Malaria - Bos taurus (cow)	7:4354380-4361950	0.40791	20.2465	-5.63328	7.05e-29	DOWN
ENSBTAG00000016147	-	Centrin 4; Uncharacterized protein [Source:UniProtKB/TrEMBL;Acc:Q32LH2]	GO:0005623|GO:0005488|GO:0042995|GO:0005929|GO:0005515|GO:0044877|GO:0005622|GO:0043229|GO:0005737|GO:0036064|GO:0032403|GO:0043169|GO:0005856|GO:0005814|GO:0032795|GO:0005815|GO:0046872|GO:0031683|GO:0005813|GO:0005509|GO:0015630	cell|binding|cell projection|cilium|protein binding|macromolecular complex binding|intracellular|intracellular organelle|cytoplasm|ciliary basal body|protein complex binding|cation binding|cytoskeleton|centriole|heterotrimeric G-protein binding|microtubule organizing center|metal ion binding|G-protein beta/gamma-subunit complex binding|centrosome|calcium ion binding|microtubule cytoskeleton	-	-	-	-	17:35347484-35351627	12.5385	447.584	-5.15772	8.03e-29	DOWN
ENSBTAG00000005671	UBQLNL	ubiquilin-like [Source:HGNC Symbol;Acc:HGNC:28294]	GO:0005488|GO:0005515	binding|protein binding	K04523	ubiquilin[-]	bta04141	Protein processing in endoplasmic reticulum - Bos taurus (cow)	15:48700001-48701806	0	16.8049	#NAME?	9.52e-29	DOWN
ENSBTAG00000016996	C5H12orf54	Uncharacterized protein C12orf54 homolog [Source:UniProtKB/Swiss-Prot;Acc:Q3SZX7]	-	-	-	-	-	-	5:31713906-31738308	0.721719	71.5835	-6.63204	9.9e-29	DOWN
ENSBTAG00000003594	RIBC2	RIB43A domain with coiled-coils 2 [Source:HGNC Symbol;Acc:HGNC:13241]	-	-	-	-	-	-	5:116546019-116556849	0.18344	38.9083	-7.72862	1.08e-28	DOWN
ENSBTAG00000047149	-	-	-	-	-	-	-	-	11:59750645-59752481	0.123248	57.5335	-8.8667	1.13e-28	DOWN
ENSBTAG00000000568	CCDC154	coiled-coil domain containing 154 [Source:HGNC Symbol;Acc:HGNC:34454]	-	-	-	-	-	-	25:1126769-1133966	0.292231	19.2216	-6.03948	1.37e-28	DOWN
ENSBTAG00000000698	MYO18B	myosin XVIIIB [Source:HGNC Symbol;Acc:HGNC:18150]	GO:0003824|GO:0009987|GO:0005623|GO:0032502|GO:0008152|GO:0032991|GO:0005488|GO:0005515|GO:0048856|GO:0009653|GO:0043234|GO:0005622|GO:0044767|GO:0016787|GO:0097159|GO:0043229|GO:0097367|GO:0043227|GO:0036094|GO:0048513|GO:0005737|GO:0000166|GO:0048468|GO:0048869|GO:0061061|GO:0016817|GO:0031674|GO:0007507|GO:0005884|GO:0031941|GO:0001882|GO:0048514|GO:0016459|GO:0007275|GO:0001568|GO:0043231|GO:…	catalytic activity|cellular process|cell|developmental process|metabolic process|macromolecular complex|binding|protein binding|anatomical structure development|anatomical structure morphogenesis|protein complex|intracellular|single-organism developmental process|hydrolase activity|organic cyclic compound binding|intracellular organelle|carbohydrate derivative binding|membrane-bounded organelle|s…	-	-	-	-	17:67768324-68000455	0.686197	14.7123	-4.42226	1.45e-28	DOWN
ENSBTAG00000004675	ZNF18	zinc finger protein 18 [Source:RefSeq peptide;Acc:NP_001193423]	GO:0009987|GO:0005623|GO:0008152|GO:0001071|GO:0005488|GO:0009058|GO:0005515|GO:0050794|GO:0044238|GO:0003700|GO:0044237|GO:0006807|GO:0019222|GO:0005622|GO:0097159|GO:0043229|GO:0043227|GO:0071704|GO:0003676|GO:0000981|GO:1901360|GO:0006725|GO:0006139|GO:0046483|GO:0043231|GO:0043169|GO:0044249|GO:0010467|GO:0005634|GO:0051252|GO:0009059|GO:0016070|GO:0046872|GO:0034645|GO:0003677|GO:0010468|GO:…	cellular process|cell|metabolic process|nucleic acid binding transcription factor activity|binding|biosynthetic process|protein binding|regulation of cellular process|primary metabolic process|transcription factor activity, sequence-specific DNA binding|cellular metabolic process|nitrogen compound metabolic process|regulation of metabolic process|intracellular|organic cyclic compound binding|intr…	-	-	-	-	19:31251615-31262941	7.22592	163.748	-4.50215	1.61e-28	DOWN
ENSBTAG00000008798	DRC3	dynein regulatory complex subunit 3 [Source:HGNC Symbol;Acc:HGNC:25384]	GO:0005623|GO:0005622|GO:0005737	cell|intracellular|cytoplasm	-	-	-	-	19:35137978-35158072	0.944258	36.5696	-5.27532	2.18e-28	DOWN
ENSBTAG00000006474	EPCAM	epithelial cell adhesion molecule [Source:HGNC Symbol;Acc:HGNC:11529]	GO:0016020|GO:0009987|GO:0005623|GO:0032502|GO:0008152|GO:0005576|GO:0005488|GO:0050896|GO:0023052|GO:0030054|GO:0009058|GO:0005515|GO:0005886|GO:0050794|GO:0044238|GO:0051716|GO:0048856|GO:0009986|GO:0044877|GO:0005911|GO:0008283|GO:0044237|GO:0006807|GO:0019222|GO:0044767|GO:0045177|GO:0007155|GO:0009893|GO:0071944|GO:0043227|GO:1903561|GO:0071704|GO:0048513|GO:0008284|GO:0035295|GO:1901360|GO:…	membrane|cellular process|cell|developmental process|metabolic process|extracellular region|binding|response to stimulus|signaling|cell junction|biosynthetic process|protein binding|plasma membrane|regulation of cellular process|primary metabolic process|cellular response to stimulus|anatomical structure development|cell surface|macromolecular complex binding|cell-cell junction|cell proliferation…	-	-	-	-	11:29626087-29636759	6.22145	119.664	-4.2656	2.37e-28	DOWN
ENSBTAG00000040574	IQCF5	IQ motif containing F5 [Source:HGNC Symbol;Acc:HGNC:35159]	GO:0005488|GO:0005515	binding|protein binding	-	-	-	-	22:49566542-49568435	0	45.4855	#NAME?	2.48e-28	DOWN
ENSBTAG00000046799	-	Uncharacterized protein [Source:UniProtKB/TrEMBL;Acc:G3N0F7]	-	-	-	-	-	-	16:56530557-56532447	0.926273	44.1466	-5.57472	2.65e-28	DOWN
ENSBTAG00000012184	-	Securin [Source:UniProtKB/Swiss-Prot;Acc:Q3SZY3]	GO:0009987|GO:0005623|GO:0022414|GO:0008152|GO:0005488|GO:0050896|GO:0000003|GO:0009058|GO:0044702|GO:0005515|GO:0051321|GO:0050794|GO:0044238|GO:0051716|GO:0044237|GO:0006807|GO:0019222|GO:0005622|GO:0016043|GO:0006950|GO:0043229|GO:0043227|GO:0030234|GO:0071704|GO:0005737|GO:0051128|GO:0006996|GO:0007126|GO:0051782|GO:1901360|GO:0006725|GO:0051301|GO:0006139|GO:0031324|GO:0046483|GO:0019538|GO:…	cellular process|cell|reproductive process|metabolic process|binding|response to stimulus|reproduction|biosynthetic process|single organism reproductive process|protein binding|meiotic cell cycle|regulation of cellular process|primary metabolic process|cellular response to stimulus|cellular metabolic process|nitrogen compound metabolic process|regulation of metabolic process|intracellular|cellula…	K06635|K06635	securin[-]|securin[-]	bta05166|bta05166|bta04110|bta04110|bta04114|bta04114	HTLV-I infection - Bos taurus (cow)|HTLV-I infection - Bos taurus (cow)|Cell cycle - Bos taurus (cow)|Cell cycle - Bos taurus (cow)|Oocyte meiosis - Bos taurus (cow)|Oocyte meiosis - Bos taurus (cow)	7:74119595-74127285	4.74935	99.7373	-4.39233	2.67e-28	DOWN
ENSBTAG00000005799	KIRREL	kin of IRRE like (Drosophila) [Source:HGNC Symbol;Acc:HGNC:15734]	GO:0016020|GO:0009987|GO:0005623|GO:0008152|GO:0005576|GO:0005488|GO:0030054|GO:0042995|GO:0005515|GO:0005886|GO:0050794|GO:0044238|GO:0005911|GO:0044237|GO:0019222|GO:0005622|GO:0007155|GO:0044089|GO:0016043|GO:0071944|GO:0043227|GO:1903561|GO:0071704|GO:0005737|GO:0051128|GO:0006996|GO:0031324|GO:0008092|GO:0019538|GO:0051130|GO:0032970|GO:0030029|GO:0032535|GO:0022607|GO:0070062|GO:0031982|GO:…	membrane|cellular process|cell|metabolic process|extracellular region|binding|cell junction|cell projection|protein binding|plasma membrane|regulation of cellular process|primary metabolic process|cell-cell junction|cellular metabolic process|regulation of metabolic process|intracellular|cell adhesion|positive regulation of cellular component biogenesis|cellular component organization|cell periph…	-	-	-	-	3:12308303-12326076	41.1581	2.2883	4.16883	2.81e-28	UP
ENSBTAG00000034360	-	Small EDRK-rich factor 1 [Source:UniProtKB/Swiss-Prot;Acc:Q32P76]	-	-	-	-	-	-	20:10018767-10022546	10.5644	189.747	-4.16679	3.14e-28	DOWN
ENSBTAG00000032393	C7orf62	chromosome 7 open reading frame 62 [Source:HGNC Symbol;Acc:HGNC:22402]	-	-	-	-	-	-	4:73367762-73368520	0.114479	64.7014	-9.14257	3.31e-28	DOWN
ENSBTAG00000018345	FBXO39	F-box protein 39 [Source:HGNC Symbol;Acc:HGNC:28565]	GO:0009987|GO:0005623|GO:0008152|GO:0032991|GO:0005488|GO:0005515|GO:0044238|GO:0009056|GO:0044237|GO:0043234|GO:0005622|GO:0071704|GO:0019538|GO:0000151|GO:0030163|GO:1990234|GO:0006508|GO:0031461|GO:0044267|GO:0044265|GO:0019005|GO:0051603|GO:0044257|GO:0010498|GO:0019941|GO:0043161|GO:0031146|GO:0006511	cellular process|cell|metabolic process|macromolecular complex|binding|protein binding|primary metabolic process|catabolic process|cellular metabolic process|protein complex|intracellular|organic substance metabolic process|protein metabolic process|ubiquitin ligase complex|protein catabolic process|transferase complex|proteolysis|cullin-RING ubiquitin ligase complex|cellular protein metabolic pr…	-	-	-	-	19:25750465-25758746	0	16.0326	#NAME?	3.36e-28	DOWN
ENSBTAG00000037764	ZNRF4	zinc and ring finger 4 [Source:HGNC Symbol;Acc:HGNC:17726]	GO:0005623|GO:0005488|GO:0005515|GO:0005622|GO:0005737|GO:0043169|GO:0046872|GO:0046914|GO:0008270	cell|binding|protein binding|intracellular|cytoplasm|cation binding|metal ion binding|transition metal ion binding|zinc ion binding	-	-	-	-	7:20040118-20041620	0	17.4191	#NAME?	3.52e-28	DOWN
ENSBTAG00000025192	-	Putative uncharacterized protein MGC134473; Uncharacterized protein [Source:UniProtKB/TrEMBL;Acc:Q32LA3]	-	-	-	-	-	-	12:90906360-90915170	0.197926	46.2755	-7.86914	3.82e-28	DOWN
ENSBTAG00000002311	REEP6	receptor accessory protein 6 [Source:HGNC Symbol;Acc:HGNC:30078]	GO:0016020|GO:0009987|GO:0005623|GO:0005488|GO:0042995|GO:0031090|GO:0005515|GO:0005789|GO:0050794|GO:0051234|GO:0012505|GO:0005622|GO:0042175|GO:0045177|GO:0051641|GO:0031224|GO:0043229|GO:0043227|GO:0005737|GO:0060341|GO:0005783|GO:0098588|GO:0016021|GO:0043231|GO:0043005|GO:0006810|GO:0005634|GO:0044317|GO:0032386|GO:0046907	membrane|cellular process|cell|binding|cell projection|organelle membrane|protein binding|endoplasmic reticulum membrane|regulation of cellular process|establishment of localization|endomembrane system|intracellular|nuclear outer membrane-endoplasmic reticulum membrane network|apical part of cell|cellular localization|intrinsic component of membrane|intracellular organelle|membrane-bounded organe…	-	-	-	-	7:45515185-45520639	1.14448	34.18	-4.90039	4.23e-28	DOWN
ENSBTAG00000012554	ANKAR	ankyrin and armadillo repeat containing [Source:HGNC Symbol;Acc:HGNC:26350]	GO:0000988|GO:0009987|GO:0005623|GO:0032502|GO:0008152|GO:0005488|GO:0030054|GO:0009058|GO:0005515|GO:0050794|GO:0044238|GO:0050793|GO:0005911|GO:0044237|GO:0006807|GO:0019222|GO:0000989|GO:0005622|GO:0044767|GO:0009893|GO:0071704|GO:0003712|GO:0005737|GO:0005913|GO:1901360|GO:0006725|GO:0005912|GO:0006139|GO:0048869|GO:0045595|GO:0046483|GO:0005102|GO:0044249|GO:0010467|GO:0010453|GO:0010628|GO:…	transcription factor activity, protein binding|cellular process|cell|developmental process|metabolic process|binding|cell junction|biosynthetic process|protein binding|regulation of cellular process|primary metabolic process|regulation of developmental process|cell-cell junction|cellular metabolic process|nitrogen compound metabolic process|regulation of metabolic process|transcription factor act…	-	-	-	-	2:6544589-6596238	1.44151	63.7059	-5.46578	4.71e-28	DOWN
ENSBTAG00000024510	-	Uncharacterized protein [Source:UniProtKB/TrEMBL;Acc:E1BNF1]	-	-	-	-	-	-	16:52078217-52081782	0	15.0914	#NAME?	5.16e-28	DOWN
ENSBTAG00000010501	-	selenoprotein V [Source:RefSeq peptide;Acc:NP_001156716]	GO:0009987|GO:0005623|GO:0005488|GO:0008430|GO:0050794|GO:0045454|GO:0042592|GO:0019725	cellular process|cell|binding|selenium binding|regulation of cellular process|cell redox homeostasis|homeostatic process|cellular homeostasis	-	-	-	-	18:49455831-49460706	0.150735	20.8299	-7.11049	5.33e-28	DOWN
ENSBTAG00000011002	CCDC136	coiled-coil domain containing 136 [Source:HGNC Symbol;Acc:HGNC:22225]	GO:0009987|GO:0005488|GO:0004871|GO:0050896|GO:0023052|GO:0005515|GO:0050794|GO:0051716|GO:0007165|GO:0007154|GO:0035556|GO:0000160	cellular process|binding|signal transducer activity|response to stimulus|signaling|protein binding|regulation of cellular process|cellular response to stimulus|signal transduction|cell communication|intracellular signal transduction|phosphorelay signal transduction system	-	-	-	-	4:93575777-93602932	4.86542	114.614	-4.55807	7.68e-28	DOWN
ENSBTAG00000046914	-	Uncharacterized protein [Source:UniProtKB/TrEMBL;Acc:G3MWL2]	-	-	-	-	-	-	7:34103729-34117120	0	21.0541	#NAME?	8.66e-28	DOWN
ENSBTAG00000005156	PIH1D2	PIH1 domain containing 2 [Source:HGNC Symbol;Acc:HGNC:25210]	GO:0005488|GO:0005515|GO:0019899|GO:0051020|GO:0031267|GO:0017016|GO:0017160	binding|protein binding|enzyme binding|GTPase binding|small GTPase binding|Ras GTPase binding|Ral GTPase binding	-	-	-	-	15:22701525-22707582	4.11243	93.208	-4.50239	1.04e-27	DOWN
ENSBTAG00000009255	DNHD1	dynein heavy chain domain 1 [Source:HGNC Symbol;Acc:HGNC:26532]	GO:0003824|GO:0009987|GO:0005623|GO:0008152|GO:0005576|GO:0032991|GO:0043234|GO:0005622|GO:0016787|GO:0043229|GO:0043227|GO:1903561|GO:0006928|GO:0005875|GO:0016817|GO:0007017|GO:0070062|GO:0031982|GO:0007018|GO:0030286|GO:0005856|GO:0016818|GO:0016462|GO:0015630|GO:0017111|GO:0003774|GO:0003777	catalytic activity|cellular process|cell|metabolic process|extracellular region|macromolecular complex|protein complex|intracellular|hydrolase activity|intracellular organelle|membrane-bounded organelle|extracellular vesicle|movement of cell or subcellular component|microtubule associated complex|hydrolase activity, acting on acid anhydrides|microtubule-based process|extracellular exosome|vesicle…	-	-	-	-	15:47108929-47171016	0.361847	10.308	-4.83224	1.15e-27	DOWN
ENSBTAG00000005864	ASB17	ankyrin repeat and SOCS box containing 17 [Source:HGNC Symbol;Acc:HGNC:19769]	GO:0009987|GO:0005623|GO:0008152|GO:0050896|GO:0023052|GO:0050794|GO:0044238|GO:0051716|GO:0044237|GO:0005622|GO:0071704|GO:0019538|GO:0007165|GO:0007154|GO:0043412|GO:0035556|GO:0044267|GO:0036211|GO:0006464|GO:0032446|GO:0016567	cellular process|cell|metabolic process|response to stimulus|signaling|regulation of cellular process|primary metabolic process|cellular response to stimulus|cellular metabolic process|intracellular|organic substance metabolic process|protein metabolic process|signal transduction|cell communication|macromolecule modification|intracellular signal transduction|cellular protein metabolic process|pro…	-	-	-	-	3:69195016-69212777	0	24.6884	#NAME?	1.52e-27	DOWN
ENSBTAG00000010330	-	Lysozyme-like protein 1 [Source:UniProtKB/Swiss-Prot;Acc:A0JNM6]	GO:0003824|GO:0008152|GO:0005576|GO:0016787|GO:0016798|GO:0004553|GO:0003796	catalytic activity|metabolic process|extracellular region|hydrolase activity|hydrolase activity, acting on glycosyl bonds|hydrolase activity, hydrolyzing O-glycosyl compounds|lysozyme activity	-	-	-	-	13:35779557-35795569	0	33.0173	#NAME?	1.64e-27	DOWN
ENSBTAG00000020494	RPE65	retinal pigment epithelium-specific protein 65kDa [Source:HGNC Symbol;Acc:HGNC:10294]	GO:0003824|GO:0009987|GO:0032502|GO:0008152|GO:0050896|GO:0023052|GO:0009605|GO:0051606|GO:0050794|GO:0044238|GO:0051716|GO:0048856|GO:0009653|GO:0044237|GO:0019222|GO:0044767|GO:0016853|GO:0071704|GO:0009887|GO:0048513|GO:0010033|GO:0006081|GO:0048468|GO:0050877|GO:0009314|GO:0060041|GO:0048871|GO:0048869|GO:0007423|GO:0009725|GO:0010243|GO:0051602|GO:0044255|GO:0050906|GO:0048729|GO:0007275|GO:…	catalytic activity|cellular process|developmental process|metabolic process|response to stimulus|signaling|response to external stimulus|detection of stimulus|regulation of cellular process|primary metabolic process|cellular response to stimulus|anatomical structure development|anatomical structure morphogenesis|cellular metabolic process|regulation of metabolic process|single-organism developmen…	K11158	retinoid isomerohydrolase[3.1.1.64]	bta00830	Retinol metabolism - Bos taurus (cow)	3:77156911-77178484	0	7.08868	#NAME?	2.19e-27	DOWN
ENSBTAG00000040349	-	Hyaluronidase [Source:UniProtKB/TrEMBL;Acc:E1BBU8]	GO:0003824|GO:0008152|GO:0044238|GO:0016787|GO:0071704|GO:0016798|GO:0005975|GO:0004553|GO:0004415	catalytic activity|metabolic process|primary metabolic process|hydrolase activity|organic substance metabolic process|hydrolase activity, acting on glycosyl bonds|carbohydrate metabolic process|hydrolase activity, hydrolyzing O-glycosyl compounds|hyalurononglucosaminidase activity	K01197	hyaluronoglucosaminidase[3.2.1.35]	bta01100	Metabolic pathways - Bos taurus (cow)	4:89053954-89070650	0	18.9233	#NAME?	2.19e-27	DOWN
ENSBTAG00000037410	-	uncharacterized protein LOC100125949 [Source:RefSeq peptide;Acc:NP_001098982]	GO:0005488|GO:0005515	binding|protein binding	-	-	-	-	22:49603518-49607502	0.59084	42.4113	-6.16554	2.78e-27	DOWN
ENSBTAG00000013450	FAM71B	family with sequence similarity 71 member B [Source:HGNC Symbol;Acc:HGNC:28397]	GO:0005623|GO:0005622|GO:0043229|GO:0043227|GO:0043231|GO:0005634	cell|intracellular|intracellular organelle|membrane-bounded organelle|intracellular membrane-bounded organelle|nucleus	-	-	-	-	7:70889714-70892378	0	22.382	#NAME?	3.49e-27	DOWN
ENSBTAG00000016330	2018-09-12	septin 12 [Source:HGNC Symbol;Acc:HGNC:26348]	GO:0009987|GO:0005623|GO:0005488|GO:0042995|GO:0005929|GO:0005515|GO:0005622|GO:0030496|GO:0097159|GO:0043229|GO:0097367|GO:0036094|GO:0005737|GO:0000166|GO:0036126|GO:0042802|GO:0031514|GO:0001882|GO:0097227|GO:0007049|GO:0046983|GO:0005856|GO:0048471|GO:0032549|GO:0001883|GO:0005819|GO:0017076|GO:0042803|GO:0005525|GO:0032561|GO:0015630|GO:0019001	cellular process|cell|binding|cell projection|cilium|protein binding|intracellular|midbody|organic cyclic compound binding|intracellular organelle|carbohydrate derivative binding|small molecule binding|cytoplasm|nucleotide binding|sperm flagellum|identical protein binding|motile cilium|nucleoside binding|sperm annulus|cell cycle|protein dimerization activity|cytoskeleton|perinuclear region of cyt…	K16938	septin 3/9/12[-]	bta05100	Bacterial invasion of epithelial cells - Bos taurus (cow)	25:3856225-3886874	0.373788	46.4804	-6.95826	3.73e-27	DOWN
ENSBTAG00000007702	RPP38	ribonuclease P/MRP subunit p38 [Source:HGNC Symbol;Acc:HGNC:30329]	GO:0003824|GO:0009987|GO:0005623|GO:0008152|GO:0032991|GO:0005488|GO:0005515|GO:0044238|GO:0044237|GO:0043234|GO:0006807|GO:0005622|GO:0016787|GO:0043229|GO:0043227|GO:0071704|GO:1901360|GO:0006725|GO:0006139|GO:0046483|GO:0016788|GO:0043231|GO:0030529|GO:0005634|GO:0030677|GO:0004518|GO:0005730|GO:0016070|GO:0031981|GO:0005655|GO:0004540|GO:0090501|GO:0090305|GO:0004519|GO:0004521|GO:0090502|GO:…	catalytic activity|cellular process|cell|metabolic process|macromolecular complex|binding|protein binding|primary metabolic process|cellular metabolic process|protein complex|nitrogen compound metabolic process|intracellular|hydrolase activity|intracellular organelle|membrane-bounded organelle|organic substance metabolic process|organic cyclic compound metabolic process|cellular aromatic compound…	K14523	ribonucleases P/MRP protein subunit RPP38[3.1.26.5]	bta03013|bta03008	RNA transport - Bos taurus (cow)|Ribosome biogenesis in eukaryotes - Bos taurus (cow)	13:29959800-29965680	5.21582	154.034	-4.88421	3.82e-27	DOWN
ENSBTAG00000000886	-	Uncharacterized protein [Source:UniProtKB/TrEMBL;Acc:F1MTT5]	GO:0003824|GO:0009987|GO:0008152|GO:0044238|GO:0044237|GO:0016787|GO:0071704|GO:0044262|GO:0016788|GO:0006629|GO:0005975|GO:0006071|GO:0006066|GO:0042578|GO:0008081|GO:0008889	catalytic activity|cellular process|metabolic process|primary metabolic process|cellular metabolic process|hydrolase activity|organic substance metabolic process|cellular carbohydrate metabolic process|hydrolase activity, acting on ester bonds|lipid metabolic process|carbohydrate metabolic process|glycerol metabolic process|alcohol metabolic process|phosphoric ester hydrolase activity|phosphoric …	-	-	-	-	15:57434891-57523813	0.110586	18.2909	-7.36981	4.94e-27	DOWN
ENSBTAG00000009733	FBP1	fructose-bisphosphatase 1 [Source:HGNC Symbol;Acc:HGNC:3606]	GO:0003824|GO:0009987|GO:0005623|GO:0008152|GO:0005576|GO:0005488|GO:0050896|GO:0040007|GO:0023052|GO:0009058|GO:0045926|GO:0005515|GO:0050794|GO:0044238|GO:0051716|GO:0009056|GO:0040008|GO:0044237|GO:0006807|GO:0019222|GO:0016049|GO:0005622|GO:0016787|GO:0097159|GO:0016043|GO:0097367|GO:0023057|GO:0030246|GO:0043227|GO:0023051|GO:1903561|GO:0071704|GO:0036094|GO:0005737|GO:0000166|GO:0051128|GO:…	catalytic activity|cellular process|cell|metabolic process|extracellular region|binding|response to stimulus|growth|signaling|biosynthetic process|negative regulation of growth|protein binding|regulation of cellular process|primary metabolic process|cellular response to stimulus|catabolic process|regulation of growth|cellular metabolic process|nitrogen compound metabolic process|regulation of met…	K03841	fructose-1,6-bisphosphatase I[3.1.3.11]	bta01100|bta04910|bta04152|bta01200|bta00010|bta00051|bta00030	Metabolic pathways - Bos taurus (cow)|Insulin signaling pathway - Bos taurus (cow)|AMPK signaling pathway - Bos taurus (cow)|Carbon metabolism - Bos taurus (cow)|Glycolysis / Gluconeogenesis - Bos taurus (cow)|Fructose and mannose metabolism - Bos taurus (cow)|Pentose phosphate pathway - Bos taurus (cow)	8:82460864-82491694	0.273943	27.124	-6.62955	5.06e-27	DOWN
ENSBTAG00000001851	-	Carboxylic ester hydrolase [Source:UniProtKB/TrEMBL;Acc:F1MTP2]	GO:0003824|GO:0008152|GO:0005576|GO:0044238|GO:0009056|GO:0016787|GO:0005615|GO:0071704|GO:0016788|GO:0006629|GO:0052689|GO:0016298|GO:0016042|GO:0004806|GO:0004771	catalytic activity|metabolic process|extracellular region|primary metabolic process|catabolic process|hydrolase activity|extracellular space|organic substance metabolic process|hydrolase activity, acting on ester bonds|lipid metabolic process|carboxylic ester hydrolase activity|lipase activity|lipid catabolic process|triglyceride lipase activity|sterol esterase activity	K01044	carboxylesterase 1[3.1.1.1]	bta01100|bta00983	Metabolic pathways - Bos taurus (cow)|Drug metabolism - other enzymes - Bos taurus (cow)	18:24066409-24098654	0.0424923	17.8563	-8.71502	5.37e-27	DOWN
ENSBTAG00000013174	WBP2NL	WBP2 N-terminal like [Source:HGNC Symbol;Acc:HGNC:28389]	GO:0009987|GO:0005623|GO:0022414|GO:0005488|GO:0000003|GO:0044702|GO:0005515|GO:0005622|GO:0019953|GO:0016043|GO:0043229|GO:0035038|GO:0035039|GO:0005737|GO:0006996|GO:0007343|GO:0001775|GO:0019904|GO:0022607|GO:0009566|GO:0005856|GO:0050699|GO:0048471|GO:0033011|GO:0007338|GO:0070925|GO:0006997	cellular process|cell|reproductive process|binding|reproduction|single organism reproductive process|protein binding|intracellular|sexual reproduction|cellular component organization|intracellular organelle|female pronucleus assembly|male pronucleus assembly|cytoplasm|organelle organization|egg activation|cell activation|protein domain specific binding|cellular component assembly|fertilization|cy…	-	-	-	-	5:113511509-113541197	0.118282	21.0178	-7.47323	5.78e-27	DOWN
ENSBTAG00000014054	-	UPF0704 protein C6orf165 homolog [Source:UniProtKB/Swiss-Prot;Acc:Q29RL1]	-	-	-	-	-	-	9:63346332-63382321	0.207798	18.7471	-6.49534	6.45e-27	DOWN
ENSBTAG00000007507	FAAH	fatty acid amide hydrolase [Source:HGNC Symbol;Acc:HGNC:3553]	GO:0003824|GO:0009987|GO:0008152|GO:0005488|GO:0005515|GO:0044238|GO:0009056|GO:0044237|GO:0016787|GO:0016874|GO:0071704|GO:0006082|GO:0044255|GO:0016788|GO:0016810|GO:0006629|GO:0052689|GO:0016884|GO:0016811|GO:0016298|GO:0016042|GO:0044242|GO:0006631|GO:0019752|GO:0047372|GO:0009062|GO:0046395|GO:0017064|GO:0032787	catalytic activity|cellular process|metabolic process|binding|protein binding|primary metabolic process|catabolic process|cellular metabolic process|hydrolase activity|ligase activity|organic substance metabolic process|organic acid metabolic process|cellular lipid metabolic process|hydrolase activity, acting on ester bonds|hydrolase activity, acting on carbon-nitrogen (but not peptide) bonds|lip…	K15528	fatty acid amide hydrolase[3.5.1.99]	bta04723	Retrograde endocannabinoid signaling - Bos taurus (cow)	3:100317761-100338715	1.52763	55.8618	-5.1925	6.97e-27	DOWN
ENSBTAG00000031704	-	Putative uncharacterized protein MGC133804; Uncharacterized protein [Source:UniProtKB/TrEMBL;Acc:Q32KQ4]	-	-	-	-	-	-	1:100345023-100375298	0	26.9507	#NAME?	7.01e-27	DOWN
ENSBTAG00000002255	BHMT	betaine--homocysteine S-methyltransferase [Source:HGNC Symbol;Acc:HGNC:1047]	GO:0003824|GO:0009987|GO:0005623|GO:0008152|GO:0005576|GO:0005488|GO:0009058|GO:0032259|GO:0044238|GO:0009056|GO:0044237|GO:0006807|GO:0005622|GO:0016740|GO:0043227|GO:1903561|GO:0071704|GO:0005737|GO:0006082|GO:0006520|GO:0070062|GO:0031982|GO:0006790|GO:0043169|GO:0044249|GO:0006577|GO:0008168|GO:0005829|GO:0000096|GO:0008652|GO:0046872|GO:0033477|GO:0008757|GO:0006555|GO:0019752|GO:0046914|GO:…	catalytic activity|cellular process|cell|metabolic process|extracellular region|binding|biosynthetic process|methylation|primary metabolic process|catabolic process|cellular metabolic process|nitrogen compound metabolic process|intracellular|transferase activity|membrane-bounded organelle|extracellular vesicle|organic substance metabolic process|cytoplasm|organic acid metabolic process|cellular a…	K00544	betaine-homocysteine S-methyltransferase[2.1.1.5]	bta01100|bta00260|bta00270	Metabolic pathways - Bos taurus (cow)|Glycine, serine and threonine metabolism - Bos taurus (cow)|Cysteine and methionine metabolism - Bos taurus (cow)	10:10127781-10151271	0.555384	25.6834	-5.5312	7.09e-27	DOWN
ENSBTAG00000010182	ACR	acrosin [Source:HGNC Symbol;Acc:HGNC:126]	GO:0003824|GO:0009987|GO:0005623|GO:0022414|GO:0008152|GO:0032991|GO:0005488|GO:0000003|GO:0009058|GO:0044702|GO:0007340|GO:0005515|GO:0050794|GO:0044238|GO:0044237|GO:0012505|GO:0043234|GO:0006807|GO:0019222|GO:0005622|GO:0019953|GO:0016787|GO:0009893|GO:0043229|GO:0030246|GO:0043227|GO:0071704|GO:0036094|GO:0048609|GO:0008037|GO:0043085|GO:0005737|GO:0008233|GO:0019637|GO:1901360|GO:0006725|GO:…	catalytic activity|cellular process|cell|reproductive process|metabolic process|macromolecular complex|binding|reproduction|biosynthetic process|single organism reproductive process|acrosome reaction|protein binding|regulation of cellular process|primary metabolic process|cellular metabolic process|endomembrane system|protein complex|nitrogen compound metabolic process|regulation of metabolic pro…	-	-	-	-	5:120222129-120229501	0.39365	28.87	-6.19651	7.47e-27	DOWN
ENSBTAG00000019469	SPACA1	sperm acrosome associated 1 [Source:HGNC Symbol;Acc:HGNC:14967]	GO:0016020|GO:0009987|GO:0005623|GO:0022414|GO:0032502|GO:0000003|GO:0044702|GO:0031090|GO:0048856|GO:0009653|GO:0012505|GO:0005622|GO:0019953|GO:0044767|GO:0016043|GO:0048646|GO:0043229|GO:0043227|GO:0003006|GO:0048609|GO:0010256|GO:0012506|GO:0030667|GO:0005737|GO:0006996|GO:0048468|GO:0001675|GO:0007276|GO:0048869|GO:0048515|GO:0007281|GO:0098588|GO:0030141|GO:0022607|GO:0031982|GO:0002080|GO:…	membrane|cellular process|cell|reproductive process|developmental process|reproduction|single organism reproductive process|organelle membrane|anatomical structure development|anatomical structure morphogenesis|endomembrane system|intracellular|sexual reproduction|single-organism developmental process|cellular component organization|anatomical structure formation involved in morphogenesis|intrace…	-	-	-	-	9:62754534-62784964	1.43392	62.7718	-5.45208	7.77e-27	DOWN
ENSBTAG00000006179	DNAJB8	DnaJ heat shock protein family (Hsp40) member B8 [Source:HGNC Symbol;Acc:HGNC:23699]	GO:0009987|GO:0005623|GO:0005488|GO:0005515|GO:0050794|GO:0006457|GO:0005622|GO:0016043|GO:0043229|GO:0043227|GO:0005737|GO:0051128|GO:0090083|GO:0051087|GO:0044183|GO:0051082|GO:0061077|GO:0022607|GO:0043231|GO:0090084|GO:0005634|GO:0005829	cellular process|cell|binding|protein binding|regulation of cellular process|protein folding|intracellular|cellular component organization|intracellular organelle|membrane-bounded organelle|cytoplasm|regulation of cellular component organization|regulation of inclusion body assembly|chaperone binding|protein binding involved in protein folding|unfolded protein binding|chaperone-mediated protein f…	-	-	-	-	22:60039910-60040605	0.742465	65.0609	-6.45332	8.14e-27	DOWN
ENSBTAG00000026751	CFAP65	cilia and flagella associated protein 65 [Source:HGNC Symbol;Acc:HGNC:25325]	GO:0005488|GO:0005515|GO:0097159|GO:0003676|GO:0003723|GO:0044822	binding|protein binding|organic cyclic compound binding|nucleic acid binding|RNA binding|poly(A) RNA binding	-	-	-	-	2:107669013-107706257	0.312369	11.8093	-5.24053	8.54e-27	DOWN
ENSBTAG00000024904	KIAA1683	KIAA1683 [Source:HGNC Symbol;Acc:HGNC:29350]	GO:0005623|GO:0005488|GO:0005515|GO:0005622|GO:0043229|GO:0043227|GO:0005737|GO:0043231|GO:0005634|GO:0005739	cell|binding|protein binding|intracellular|intracellular organelle|membrane-bounded organelle|cytoplasm|intracellular membrane-bounded organelle|nucleus|mitochondrion	-	-	-	-	7:4875678-4904688	2.69469	50.4129	-4.2256	8.83e-27	DOWN
ENSBTAG00000047538	-	Uncharacterized protein [Source:UniProtKB/TrEMBL;Acc:G3MZJ5]	GO:0005488|GO:0005515	binding|protein binding	-	-	-	-	17:74154046-74158785	0.320019	13.7674	-5.42695	8.95e-27	DOWN
ENSBTAG00000031888	HIST1H2AJ	histone cluster 1, H2aj [Source:HGNC Symbol;Acc:HGNC:4727]	GO:0005623|GO:0005576|GO:0032991|GO:0005488|GO:0005515|GO:0000785|GO:0043234|GO:0005622|GO:0097159|GO:0043229|GO:0043227|GO:0032993|GO:1903561|GO:0003676|GO:0000786|GO:0070062|GO:0031982|GO:0043231|GO:0046983|GO:0005634|GO:0046982|GO:0005694|GO:0003677|GO:0043565	cell|extracellular region|macromolecular complex|binding|protein binding|chromatin|protein complex|intracellular|organic cyclic compound binding|intracellular organelle|membrane-bounded organelle|protein-DNA complex|extracellular vesicle|nucleic acid binding|nucleosome|extracellular exosome|vesicle|intracellular membrane-bounded organelle|protein dimerization activity|nucleus|protein heterodimeri…	-	-	-	-	23:30766891-30767343	29.3808	320.581	-3.44774	9.38e-27	DOWN
ENSBTAG00000007035	CCER1	coiled-coil glutamate rich protein 1 [Source:HGNC Symbol;Acc:HGNC:28373]	GO:0005488|GO:0005515	binding|protein binding	-	-	-	-	5:20898144-20899948	0.144415	26.0514	-7.495	1.16e-26	DOWN
ENSBTAG00000040485	THEG	theg spermatid protein [Source:HGNC Symbol;Acc:HGNC:13706]	GO:0022414|GO:0005488|GO:0000003|GO:0044702|GO:0005515|GO:0019953|GO:0048609|GO:0007276|GO:0048232|GO:0007283	reproductive process|binding|reproduction|single organism reproductive process|protein binding|sexual reproduction|multicellular organismal reproductive process|gamete generation|male gamete generation|spermatogenesis	-	-	-	-	7:44639891-44650050	0	25.6335	#NAME?	1.23e-26	DOWN
ENSBTAG00000046191	ADAD1	adenosine deaminase domain containing 1 [Source:HGNC Symbol;Acc:HGNC:30713]	GO:0003824|GO:0009987|GO:0005623|GO:0022414|GO:0032502|GO:0008152|GO:0005488|GO:0000003|GO:0044702|GO:0019239|GO:0044238|GO:0048856|GO:0044237|GO:0006807|GO:0005622|GO:0019953|GO:0044767|GO:0016787|GO:0097159|GO:0043229|GO:0043227|GO:0071704|GO:0003006|GO:0048609|GO:0003676|GO:0048468|GO:1901360|GO:0006725|GO:0006139|GO:0007276|GO:0048869|GO:0046483|GO:0004000|GO:0048515|GO:0007281|GO:0043231|GO:…	catalytic activity|cellular process|cell|reproductive process|developmental process|metabolic process|binding|reproduction|single organism reproductive process|deaminase activity|primary metabolic process|anatomical structure development|cellular metabolic process|nitrogen compound metabolic process|intracellular|sexual reproduction|single-organism developmental process|hydrolase activity|organic…	-	-	-	-	17:36072731-36120715	5.43841	163.945	-4.91389	1.32e-26	DOWN
ENSBTAG00000023730	TUBB3	tubulin beta 3 class III [Source:HGNC Symbol;Acc:HGNC:20772]	GO:0003824|GO:0009987|GO:0005623|GO:0032502|GO:0008152|GO:0005576|GO:0032991|GO:0005488|GO:0050896|GO:0005198|GO:0040011|GO:0042995|GO:0009605|GO:0005200|GO:0005515|GO:0048856|GO:0009653|GO:0043234|GO:0005622|GO:0044297|GO:0044767|GO:0016787|GO:0097159|GO:0016043|GO:0043229|GO:0097367|GO:0071944|GO:0043227|GO:1903561|GO:0036094|GO:0005737|GO:0006928|GO:0000166|GO:0048468|GO:0030030|GO:0048869|GO:…	catalytic activity|cellular process|cell|developmental process|metabolic process|extracellular region|macromolecular complex|binding|response to stimulus|structural molecule activity|locomotion|cell projection|response to external stimulus|structural constituent of cytoskeleton|protein binding|anatomical structure development|anatomical structure morphogenesis|protein complex|intracellular|cell b…	K07375|K07375	tubulin beta[-]|tubulin beta[-]	bta04145|bta04145|bta04540|bta04540	Phagosome - Bos taurus (cow)|Phagosome - Bos taurus (cow)|Gap junction - Bos taurus (cow)|Gap junction - Bos taurus (cow)	18:14761260-14769914	3.95255	50.1999	-3.66683	1.6e-26	DOWN
ENSBTAG00000020249	GLT6D1	glycosyltransferase 6 domain containing 1 [Source:HGNC Symbol;Acc:HGNC:23671]	GO:0016020|GO:0003824|GO:0008152|GO:0044238|GO:0016740|GO:0071704|GO:0016757|GO:0005975|GO:0016758	membrane|catalytic activity|metabolic process|primary metabolic process|transferase activity|organic substance metabolic process|transferase activity, transferring glycosyl groups|carbohydrate metabolic process|transferase activity, transferring hexosyl groups	-	-	-	-	11:103317236-103325372	0.0697348	27.7038	-8.63399	2.17e-26	DOWN
ENSBTAG00000018050	CDR2	cerebellar degeneration related protein 2 [Source:HGNC Symbol;Acc:HGNC:1799]	GO:0005623|GO:0005488|GO:0005515|GO:0005622|GO:0005737	cell|binding|protein binding|intracellular|cytoplasm	-	-	-	-	25:20218558-20247294	5.83703	177.334	-4.92509	2.22e-26	DOWN
ENSBTAG00000034632	LEMD1	LEM domain containing 1 [Source:HGNC Symbol;Acc:HGNC:18725]	-	-	-	-	-	-	16:2975238-3005255	0.0973008	31.3403	-8.33135	2.53e-26	DOWN
ENSBTAG00000014651	SPATA19	spermatogenesis associated 19 [Source:HGNC Symbol;Acc:HGNC:30614]	GO:0016020|GO:0009987|GO:0005623|GO:0022414|GO:0032502|GO:0000003|GO:0044702|GO:0031090|GO:0019867|GO:0048856|GO:0005622|GO:0019953|GO:0044767|GO:0043229|GO:0043227|GO:0048609|GO:0005737|GO:0031966|GO:0007276|GO:0048869|GO:0098588|GO:0007275|GO:0043231|GO:0048232|GO:0005740|GO:0030154|GO:0005741|GO:0005739|GO:0007283	membrane|cellular process|cell|reproductive process|developmental process|reproduction|single organism reproductive process|organelle membrane|outer membrane|anatomical structure development|intracellular|sexual reproduction|single-organism developmental process|intracellular organelle|membrane-bounded organelle|multicellular organismal reproductive process|cytoplasm|mitochondrial membrane|gamete…	-	-	-	-	29:33755352-33760891	0	36.0906	#NAME?	2.71e-26	DOWN
ENSBTAG00000023731	MC1R	Melanocyte-stimulating hormone receptor [Source:UniProtKB/Swiss-Prot;Acc:P47798]	GO:0016020|GO:0009987|GO:0005623|GO:0008152|GO:0005488|GO:0004871|GO:0050896|GO:0023052|GO:0009058|GO:0005515|GO:0005886|GO:0050794|GO:0044238|GO:0051716|GO:0043473|GO:0038023|GO:0044237|GO:0004872|GO:0006807|GO:0019222|GO:0005622|GO:0031224|GO:0006950|GO:0009893|GO:0071944|GO:0023051|GO:0071704|GO:0019637|GO:1901360|GO:0050877|GO:0006582|GO:0006725|GO:0009314|GO:0019899|GO:0006139|GO:0001818|GO:…	membrane|cellular process|cell|metabolic process|binding|signal transducer activity|response to stimulus|signaling|biosynthetic process|protein binding|plasma membrane|regulation of cellular process|primary metabolic process|cellular response to stimulus|pigmentation|signaling receptor activity|cellular metabolic process|receptor activity|nitrogen compound metabolic process|regulation of metaboli…	K04199	melanocortin 1 receptor[-]	bta04080|bta04916	Neuroactive ligand-receptor interaction - Bos taurus (cow)|Melanogenesis - Bos taurus (cow)	18:14757332-14759082	0.0966289	19.634	-7.66668	2.8e-26	DOWN
ENSBTAG00000017823	CFAP52	cilia and flagella associated protein 52 [Source:HGNC Symbol;Acc:HGNC:16053]	GO:0005488|GO:0005515	binding|protein binding	-	-	-	-	19:29490007-29515510	0.84577	33.3214	-5.30004	2.94e-26	DOWN
ENSBTAG00000011216	-	Uncharacterized protein [Source:UniProtKB/TrEMBL;Acc:F1N1U9]	GO:0009987|GO:0008152|GO:0001071|GO:0005488|GO:0009058|GO:0050794|GO:0044238|GO:0003700|GO:0044237|GO:0006807|GO:0019222|GO:0097159|GO:0071704|GO:0003676|GO:1901360|GO:0006725|GO:0006139|GO:0046483|GO:0043169|GO:0044249|GO:0010467|GO:0051252|GO:0009059|GO:0016070|GO:0046872|GO:0034645|GO:0010468|GO:0006351|GO:2001141|GO:0006355|GO:0032774|GO:1903506	cellular process|metabolic process|nucleic acid binding transcription factor activity|binding|biosynthetic process|regulation of cellular process|primary metabolic process|transcription factor activity, sequence-specific DNA binding|cellular metabolic process|nitrogen compound metabolic process|regulation of metabolic process|organic cyclic compound binding|organic substance metabolic process|nuc…	-	-	-	-	7:3147830-3153824	19.4427	0.475056	5.35499	3.48e-26	UP
ENSBTAG00000021850	NCKIPSD	NCK interacting protein with SH3 domain [Source:HGNC Symbol;Acc:HGNC:15486]	GO:0009987|GO:0005623|GO:0032502|GO:0032991|GO:0005488|GO:0005515|GO:0050794|GO:0048856|GO:0050793|GO:0043234|GO:0005622|GO:0044767|GO:0016043|GO:0043229|GO:0043227|GO:0051128|GO:0048468|GO:0045597|GO:0030030|GO:0048869|GO:0045595|GO:0051130|GO:0008180|GO:0007275|GO:0043231|GO:0005634|GO:0031175|GO:0051960|GO:0030154|GO:0007399|GO:0050769|GO:0031346|GO:0010720|GO:0048666|GO:0031344|GO:0050767|GO:…	cellular process|cell|developmental process|macromolecular complex|binding|protein binding|regulation of cellular process|anatomical structure development|regulation of developmental process|protein complex|intracellular|single-organism developmental process|cellular component organization|intracellular organelle|membrane-bounded organelle|regulation of cellular component organization|cell develo…	-	-	-	-	22:51773520-51785996	1.41315	23.977	-4.08466	3.72e-26	DOWN
ENSBTAG00000014157	-	-	-	-	-	-	-	-	1:64552516-64557030	0.284056	40.3577	-7.15053	4.55e-26	DOWN
ENSBTAG00000035110	CCDC67	coiled-coil domain containing 67 [Source:HGNC Symbol;Acc:HGNC:26344]	GO:0009987|GO:0005623|GO:0032502|GO:0005488|GO:0005515|GO:0048856|GO:0005622|GO:0044767|GO:0016043|GO:0043229|GO:0005737|GO:0006996|GO:0048869|GO:0007017|GO:0022607|GO:0007049|GO:0009888|GO:0007098|GO:0051298|GO:0005856|GO:0005814|GO:0030154|GO:0060429|GO:0098534|GO:0007010|GO:0007099|GO:0005815|GO:0098536|GO:0000226|GO:0031023|GO:0070925|GO:0005813|GO:0030855|GO:0015630|GO:0098535|GO:0051297|GO:…	cellular process|cell|developmental process|binding|protein binding|anatomical structure development|intracellular|single-organism developmental process|cellular component organization|intracellular organelle|cytoplasm|organelle organization|cellular developmental process|microtubule-based process|cellular component assembly|cell cycle|tissue development|centrosome cycle|centrosome duplication|cy…	-	-	-	-	29:1379817-1497748	0.986881	30.8125	-4.96449	4.8e-26	DOWN
ENSBTAG00000026133	-	Uncharacterized protein [Source:UniProtKB/TrEMBL;Acc:G3MWI9]	-	-	-	-	-	-	9:103491712-103514114	0	9.81038	#NAME?	4.9e-26	DOWN
ENSBTAG00000025442	HSPA1L	heat shock protein family A (Hsp70) member 1 like [Source:HGNC Symbol;Acc:HGNC:5234]	GO:0009987|GO:0005623|GO:0022414|GO:0032502|GO:0005576|GO:0032991|GO:0005488|GO:0000003|GO:0044702|GO:0005515|GO:0050794|GO:0006457|GO:0051050|GO:0048856|GO:0009653|GO:0051234|GO:0043234|GO:0005622|GO:0019953|GO:0044297|GO:0044767|GO:0072562|GO:0051641|GO:0097159|GO:0005615|GO:0016043|GO:0043229|GO:0097367|GO:0043227|GO:0036094|GO:0045184|GO:0008037|GO:0005737|GO:0000166|GO:0051128|GO:0006996|GO:…	cellular process|cell|reproductive process|developmental process|extracellular region|macromolecular complex|binding|reproduction|single organism reproductive process|protein binding|regulation of cellular process|protein folding|positive regulation of transport|anatomical structure development|anatomical structure morphogenesis|establishment of localization|protein complex|intracellular|sexual r…	K03283	heat shock 70kDa protein 1/8[-]	bta04144|bta04010|bta05169|bta05164|bta04141|bta05162|bta03040|bta05145|bta04915|bta04612|bta04213|bta05134	Endocytosis - Bos taurus (cow)|MAPK signaling pathway - Bos taurus (cow)|Epstein-Barr virus infection - Bos taurus (cow)|Influenza A - Bos taurus (cow)|Protein processing in endoplasmic reticulum - Bos taurus (cow)|Measles - Bos taurus (cow)|Spliceosome - Bos taurus (cow)|Toxoplasmosis - Bos taurus (cow)|Estrogen signaling pathway - Bos taurus (cow)|Antigen processing and presentation - Bos tauru…	23:27334344-27338328	1.63887	33.7372	-4.36357	5.06e-26	DOWN
ENSBTAG00000019698	TMCO2	transmembrane and coiled-coil domains 2 [Source:HGNC Symbol;Acc:HGNC:23312]	GO:0016020|GO:0005623|GO:0005622|GO:0031224|GO:0043229|GO:0043227|GO:0016021|GO:0043231|GO:0005634	membrane|cell|intracellular|intrinsic component of membrane|intracellular organelle|membrane-bounded organelle|integral component of membrane|intracellular membrane-bounded organelle|nucleus	-	-	-	-	3:106486406-106489042	1.09229	57.4262	-5.71628	5.81e-26	DOWN
ENSBTAG00000039012	-	-	-	-	-	-	-	-	19:28908996-28911151	0.0649114	23.4422	-8.49642	5.96e-26	DOWN
ENSBTAG00000046520	-	-	GO:0009987|GO:0005623|GO:0022414|GO:0032502|GO:0008152|GO:0005488|GO:0000003|GO:0009058|GO:0044702|GO:0050794|GO:0044238|GO:0050793|GO:0008283|GO:0044237|GO:0006807|GO:0019222|GO:0005622|GO:0019953|GO:0044767|GO:0097159|GO:0043229|GO:0043227|GO:0071704|GO:0048609|GO:0003676|GO:1901360|GO:0006725|GO:0006139|GO:0007276|GO:0048869|GO:0045595|GO:0046483|GO:0042127|GO:0043231|GO:0044249|GO:0010467|GO:…	cellular process|cell|reproductive process|developmental process|metabolic process|binding|reproduction|biosynthetic process|single organism reproductive process|regulation of cellular process|primary metabolic process|regulation of developmental process|cell proliferation|cellular metabolic process|nitrogen compound metabolic process|regulation of metabolic process|intracellular|sexual reproduct…	-	-	-	-	13:55002990-55019058	8.31731	126.803	-3.93033	6.59e-26	DOWN
ENSBTAG00000030189	EFCAB6	EF-hand calcium binding domain 6 [Source:HGNC Symbol;Acc:HGNC:24204]	GO:0005488|GO:0043169|GO:0046872|GO:0005509	binding|cation binding|metal ion binding|calcium ion binding	-	-	-	-	5:115127019-115419183	1.59285	22.8262	-3.84101	7.5e-26	DOWN
ENSBTAG00000020253	SPEM1	spermatid maturation 1 [Source:HGNC Symbol;Acc:HGNC:32429]	GO:0009987|GO:0005623|GO:0022414|GO:0032502|GO:0000003|GO:0040011|GO:0044702|GO:0048870|GO:0048856|GO:0009653|GO:0005622|GO:0019953|GO:0044767|GO:0048646|GO:0003006|GO:0048609|GO:0005737|GO:0006928|GO:0048468|GO:0007291|GO:0007276|GO:0048869|GO:0048515|GO:0007281|GO:0030317|GO:0007275|GO:0048232|GO:0030154|GO:0007286|GO:0007283	cellular process|cell|reproductive process|developmental process|reproduction|locomotion|single organism reproductive process|cell motility|anatomical structure development|anatomical structure morphogenesis|intracellular|sexual reproduction|single-organism developmental process|anatomical structure formation involved in morphogenesis|developmental process involved in reproduction|multicellular o…	-	-	-	-	19:27733908-27735191	0.613551	43.618	-6.1516	8.88e-26	DOWN
ENSBTAG00000015692	HSPA4L	heat shock protein family A (Hsp70) member 4 like [Source:HGNC Symbol;Acc:HGNC:17041]	GO:0009987|GO:0005623|GO:0032502|GO:0005488|GO:0005515|GO:0048856|GO:0009653|GO:0005622|GO:0044767|GO:0097159|GO:0016043|GO:0097367|GO:0036094|GO:0005737|GO:0000166|GO:0048869|GO:0001882|GO:0000902|GO:0005829|GO:0032549|GO:0001883|GO:0017076|GO:0005524	cellular process|cell|developmental process|binding|protein binding|anatomical structure development|anatomical structure morphogenesis|intracellular|single-organism developmental process|organic cyclic compound binding|cellular component organization|carbohydrate derivative binding|small molecule binding|cytoplasm|nucleotide binding|cellular developmental process|nucleoside binding|cell morphoge…	K09485	heat shock protein 110kDa[-]	bta04141	Protein processing in endoplasmic reticulum - Bos taurus (cow)	17:30228693-30285560	7.5364	142.877	-4.24476	1.14e-25	DOWN
ENSBTAG00000016060	CREM	cAMP responsive element modulator [Source:HGNC Symbol;Acc:HGNC:2352]	GO:0009987|GO:0048511|GO:0005623|GO:0022414|GO:0008152|GO:0001071|GO:0032991|GO:0005488|GO:0050896|GO:0000003|GO:0009058|GO:0044702|GO:0005515|GO:0050794|GO:0044238|GO:0007623|GO:0003700|GO:0044237|GO:0043234|GO:0006807|GO:0019222|GO:0005622|GO:0019953|GO:0097159|GO:0009893|GO:0043229|GO:0043227|GO:0071704|GO:0048609|GO:0005667|GO:0010033|GO:0005737|GO:0003676|GO:1901360|GO:0006725|GO:0006139|GO:…	cellular process|rhythmic process|cell|reproductive process|metabolic process|nucleic acid binding transcription factor activity|macromolecular complex|binding|response to stimulus|reproduction|biosynthetic process|single organism reproductive process|protein binding|regulation of cellular process|primary metabolic process|circadian rhythm|transcription factor activity, sequence-specific DNA bind…	K09052	cAMP response element modulator[-]	bta05166|bta04261	HTLV-I infection - Bos taurus (cow)|Adrenergic signaling in cardiomyocytes - Bos taurus (cow)	13:18496784-18563503	4.73551	100.546	-4.4082	1.31e-25	DOWN
ENSBTAG00000013509	TTC16	tetratricopeptide repeat domain 16 [Source:HGNC Symbol;Acc:HGNC:26536]	GO:0005488|GO:0005515	binding|protein binding	-	-	-	-	11:98409546-98425143	0.133125	14.6137	-6.7784	1.37e-25	DOWN
ENSBTAG00000014547	PGAM2	phosphoglycerate mutase 2 [Source:HGNC Symbol;Acc:HGNC:8889]	GO:0003824|GO:0009987|GO:0005623|GO:0008152|GO:0005576|GO:0005488|GO:0050896|GO:0023052|GO:0009058|GO:0005515|GO:0050794|GO:0044238|GO:0051716|GO:0009056|GO:0044237|GO:0006807|GO:0019222|GO:0005622|GO:0016853|GO:0043229|GO:0043227|GO:1903561|GO:0071704|GO:0005737|GO:0006081|GO:0044262|GO:0019637|GO:1901360|GO:0006725|GO:0051186|GO:0006139|GO:0006082|GO:0046483|GO:0003012|GO:0070062|GO:0031982|GO:…	catalytic activity|cellular process|cell|metabolic process|extracellular region|binding|response to stimulus|signaling|biosynthetic process|protein binding|regulation of cellular process|primary metabolic process|cellular response to stimulus|catabolic process|cellular metabolic process|nitrogen compound metabolic process|regulation of metabolic process|intracellular|isomerase activity|intracellu…	K01834	2,3-bisphosphoglycerate-dependent phosphoglycerate mutase[5.4.2.11]	bta01100|bta01200|bta04922|bta01230|bta05230|bta00010|bta00260	Metabolic pathways - Bos taurus (cow)|Carbon metabolism - Bos taurus (cow)|Glucagon signaling pathway - Bos taurus (cow)|Biosynthesis of amino acids - Bos taurus (cow)|Central carbon metabolism in cancer - Bos taurus (cow)|Glycolysis / Gluconeogenesis - Bos taurus (cow)|Glycine, serine and threonine metabolism - Bos taurus (cow)	22:370972-373326	5.15839	134.333	-4.70275	1.4e-25	DOWN
ENSBTAG00000047726	-	-	-	-	-	-	-	-	5:113269491-113270377	0.0933193	38.5881	-8.69176	1.44e-25	DOWN
ENSBTAG00000020338	CCT6B	chaperonin containing TCP1 subunit 6B [Source:HGNC Symbol;Acc:HGNC:1621]	GO:0009987|GO:0005623|GO:0032991|GO:0005488|GO:0005515|GO:0006457|GO:0051234|GO:0043234|GO:0005622|GO:0097159|GO:0097367|GO:0036094|GO:0005737|GO:0000166|GO:0005832|GO:0001882|GO:0051082|GO:0006810|GO:0005829|GO:0032549|GO:0001883|GO:0017076|GO:1901998|GO:0005524	cellular process|cell|macromolecular complex|binding|protein binding|protein folding|establishment of localization|protein complex|intracellular|organic cyclic compound binding|carbohydrate derivative binding|small molecule binding|cytoplasm|nucleotide binding|chaperonin-containing T-complex|nucleoside binding|unfolded protein binding|transport|cytosol|ribonucleoside binding|purine nucleoside bin…	-	-	-	-	19:15448008-15483845	7.91872	132.957	-4.06955	1.73e-25	DOWN
ENSBTAG00000004729	PKMYT1	protein kinase, membrane associated tyrosine/threonine 1 [Source:HGNC Symbol;Acc:HGNC:29650]	GO:0016020|GO:0003824|GO:0009987|GO:0005623|GO:0008152|GO:0005488|GO:0005515|GO:0050794|GO:0044238|GO:0044237|GO:0019222|GO:0005622|GO:0016740|GO:0097159|GO:0043229|GO:0097367|GO:0043227|GO:0071704|GO:0036094|GO:0005737|GO:0000166|GO:0031324|GO:0019538|GO:0050790|GO:0001882|GO:0043086|GO:0016772|GO:0043231|GO:0044092|GO:0005634|GO:0043412|GO:0051174|GO:0016773|GO:0032268|GO:0006796|GO:0032549|GO:…	membrane|catalytic activity|cellular process|cell|metabolic process|binding|protein binding|regulation of cellular process|primary metabolic process|cellular metabolic process|regulation of metabolic process|intracellular|transferase activity|organic cyclic compound binding|intracellular organelle|carbohydrate derivative binding|membrane-bounded organelle|organic substance metabolic process|small…	K06633	membrane-associated tyrosine- and threonine-specific cdc2-inhibitory kinase[2.7.11.1]	bta04110|bta04114|bta04914	Cell cycle - Bos taurus (cow)|Oocyte meiosis - Bos taurus (cow)|Progesterone-mediated oocyte maturation - Bos taurus (cow)	25:2382052-2386318	1.60374	27.4088	-4.09513	2.17e-25	DOWN
ENSBTAG00000034338	MGC133619	UPF0722 protein C11orf88 homolog [Source:UniProtKB/Swiss-Prot;Acc:Q32P68]	-	-	-	-	-	-	15:22136721-22171026	0.657187	46.0454	-6.13061	2.37e-25	DOWN
ENSBTAG00000005499	ZPBP	zona pellucida binding protein [Source:HGNC Symbol;Acc:HGNC:15662]	GO:0009987|GO:0005623|GO:0022414|GO:0005576|GO:0005488|GO:0000003|GO:0044702|GO:0005515|GO:0005622|GO:0019953|GO:0043229|GO:0043227|GO:0008037|GO:0035036|GO:0043231|GO:0009566|GO:0005634|GO:0007339|GO:0007338	cellular process|cell|reproductive process|extracellular region|binding|reproduction|single organism reproductive process|protein binding|intracellular|sexual reproduction|intracellular organelle|membrane-bounded organelle|cell recognition|sperm-egg recognition|intracellular membrane-bounded organelle|fertilization|nucleus|binding of sperm to zona pellucida|single fertilization	-	-	-	-	4:5727483-5820313	4.20455	84.3734	-4.32676	2.53e-25	DOWN
ENSBTAG00000000982	C3orf84	chromosome 3 open reading frame 84 [Source:HGNC Symbol;Acc:HGNC:44666]	-	-	-	-	-	-	22:51418820-51426814	0.362216	32.6049	-6.4921	2.94e-25	DOWN
ENSBTAG00000001343	DEPDC1	DEP domain containing 1 [Source:HGNC Symbol;Acc:HGNC:22949]	GO:0009987|GO:0005623|GO:0008152|GO:0032991|GO:0005488|GO:0050896|GO:0023052|GO:0009058|GO:0005515|GO:0050794|GO:0044238|GO:0051716|GO:0044237|GO:0043234|GO:0006807|GO:0019222|GO:0005622|GO:0043229|GO:0043227|GO:0071704|GO:1901360|GO:0006725|GO:0006139|GO:0031324|GO:0009890|GO:0046483|GO:0007165|GO:0043231|GO:0007154|GO:0017053|GO:0044249|GO:0010467|GO:0005634|GO:0051252|GO:0009059|GO:0035556|GO:…	cellular process|cell|metabolic process|macromolecular complex|binding|response to stimulus|signaling|biosynthetic process|protein binding|regulation of cellular process|primary metabolic process|cellular response to stimulus|cellular metabolic process|protein complex|nitrogen compound metabolic process|regulation of metabolic process|intracellular|intracellular organelle|membrane-bounded organel…	-	-	-	-	3:77093222-77113283	2.21447	33.2621	-3.90885	3.41e-25	DOWN
ENSBTAG00000024291	-	-	-	-	-	-	-	-	4:93475459-93486895	0.294695	22.0772	-6.22719	3.67e-25	DOWN
ENSBTAG00000039878	C2orf78	chromosome 2 open reading frame 78 [Source:HGNC Symbol;Acc:HGNC:34349]	-	-	-	-	-	-	11:10812246-10825732	0.0318651	9.57158	-8.23063	3.8e-25	DOWN
ENSBTAG00000024593	SPZ1	spermatogenic leucine zipper 1 [Source:HGNC Symbol;Acc:HGNC:30721]	GO:0009987|GO:0005623|GO:0008152|GO:0001071|GO:0005488|GO:0009058|GO:0005515|GO:0050794|GO:0044238|GO:0003700|GO:0044237|GO:0006807|GO:0019222|GO:0005622|GO:0097159|GO:0043229|GO:0043227|GO:0071704|GO:0005737|GO:0003676|GO:1901360|GO:0006725|GO:0006139|GO:0046483|GO:0043231|GO:0044249|GO:0010467|GO:0005634|GO:0051252|GO:0009059|GO:0016070|GO:0034645|GO:0003677|GO:0010468|GO:0006351|GO:2001141|GO:…	cellular process|cell|metabolic process|nucleic acid binding transcription factor activity|binding|biosynthetic process|protein binding|regulation of cellular process|primary metabolic process|transcription factor activity, sequence-specific DNA binding|cellular metabolic process|nitrogen compound metabolic process|regulation of metabolic process|intracellular|organic cyclic compound binding|intr…	-	-	-	-	20:153402-155113	0.0507533	18.4996	-8.50978	3.87e-25	DOWN
ENSBTAG00000016213	SYCE2	synaptonemal complex central element protein 2 [Source:HGNC Symbol;Acc:HGNC:27411]	-	-	-	-	-	-	7:13755274-13772236	3.76617	59.8869	-3.99107	4.79e-25	DOWN
ENSBTAG00000002963	-	Serum amyloid A-4 protein [Source:UniProtKB/Swiss-Prot;Acc:Q32L76]	GO:0009987|GO:0005576|GO:0032991|GO:0050896|GO:0042056|GO:0040011|GO:0009605|GO:0048870|GO:0051716|GO:0032994|GO:0005615|GO:0006950|GO:0016477|GO:0006928|GO:0006935|GO:0034364|GO:0006952|GO:0050918|GO:0006954|GO:0060326|GO:0002526|GO:0006953	cellular process|extracellular region|macromolecular complex|response to stimulus|chemoattractant activity|locomotion|response to external stimulus|cell motility|cellular response to stimulus|protein-lipid complex|extracellular space|response to stress|cell migration|movement of cell or subcellular component|chemotaxis|high-density lipoprotein particle|defense response|positive chemotaxis|inflamm…	-	-	-	-	29:26722511-26734926	0	31.2668	#NAME?	5.16e-25	DOWN
ENSBTAG00000009852	NAV3	neuron navigator 3 [Source:HGNC Symbol;Acc:HGNC:15998]	GO:0005488|GO:0005515|GO:0097159|GO:0097367|GO:0036094|GO:0000166|GO:0001882|GO:0032549|GO:0001883|GO:0017076|GO:0005524	binding|protein binding|organic cyclic compound binding|carbohydrate derivative binding|small molecule binding|nucleotide binding|nucleoside binding|ribonucleoside binding|purine nucleoside binding|purine nucleotide binding|ATP binding	-	-	-	-	5:7393738-7675749	1.38408	26.3253	-4.24944	5.44e-25	DOWN
ENSBTAG00000007284	CCNA1	cyclin A1 [Source:HGNC Symbol;Acc:HGNC:1577]	GO:0009987|GO:0005623|GO:0008152|GO:0005488|GO:0005515|GO:0050794|GO:0044238|GO:0044237|GO:0019222|GO:0005622|GO:0043229|GO:0043227|GO:0071704|GO:0019899|GO:0019538|GO:0050790|GO:0007049|GO:0051726|GO:0043231|GO:0044770|GO:1903047|GO:0005634|GO:0043412|GO:0019900|GO:0005856|GO:0051174|GO:0032268|GO:0006796|GO:0000278|GO:0044267|GO:0010564|GO:0007346|GO:0051246|GO:0036211|GO:0000079|GO:0006464|GO:…	cellular process|cell|metabolic process|binding|protein binding|regulation of cellular process|primary metabolic process|cellular metabolic process|regulation of metabolic process|intracellular|intracellular organelle|membrane-bounded organelle|organic substance metabolic process|enzyme binding|protein metabolic process|regulation of catalytic activity|cell cycle|regulation of cell cycle|intracel…	K06627	cyclin A[-]	bta05203|bta05169|bta05161|bta04110|bta04152|bta04914	Viral carcinogenesis - Bos taurus (cow)|Epstein-Barr virus infection - Bos taurus (cow)|Hepatitis B - Bos taurus (cow)|Cell cycle - Bos taurus (cow)|AMPK signaling pathway - Bos taurus (cow)|Progesterone-mediated oocyte maturation - Bos taurus (cow)	12:25129699-25140597	1.75994	37.343	-4.40724	5.67e-25	DOWN
ENSBTAG00000002181	KHDRBS3	KH RNA binding domain containing, signal transduction associated 3 [Source:HGNC Symbol;Acc:HGNC:18117]	GO:0005623|GO:0005488|GO:0005515|GO:0005622|GO:0097159|GO:0043229|GO:0043227|GO:0003676|GO:0043231|GO:0005634|GO:0003723|GO:0005654|GO:0031981|GO:0044822	cell|binding|protein binding|intracellular|organic cyclic compound binding|intracellular organelle|membrane-bounded organelle|nucleic acid binding|intracellular membrane-bounded organelle|nucleus|RNA binding|nucleoplasm|nuclear lumen|poly(A) RNA binding	-	-	-	-	14:7440523-7582740	7.05099	191.241	-4.76143	5.81e-25	DOWN
ENSBTAG00000014532	C7orf34	chromosome 7 open reading frame 34 [Source:HGNC Symbol;Acc:HGNC:21750]	-	-	-	-	-	-	4:107067495-107068361	0	79.8393	#NAME?	5.91e-25	DOWN
ENSBTAG00000008963	CIT	citron rho-interacting serine/threonine kinase [Source:HGNC Symbol;Acc:HGNC:1985]	GO:0016020|GO:0003824|GO:0009987|GO:0008152|GO:0005488|GO:0050896|GO:0023052|GO:0005515|GO:0050794|GO:0044238|GO:0051716|GO:0044237|GO:0016740|GO:0097159|GO:0097367|GO:0071704|GO:0036094|GO:0000166|GO:0051781|GO:0051301|GO:0097110|GO:0045787|GO:0019538|GO:0001882|GO:0051302|GO:0019904|GO:0016772|GO:0007049|GO:0051726|GO:0007165|GO:0007154|GO:0043169|GO:0043412|GO:0016773|GO:0090068|GO:0006796|GO:…	membrane|catalytic activity|cellular process|metabolic process|binding|response to stimulus|signaling|protein binding|regulation of cellular process|primary metabolic process|cellular response to stimulus|cellular metabolic process|transferase activity|organic cyclic compound binding|carbohydrate derivative binding|organic substance metabolic process|small molecule binding|nucleotide binding|posi…	-	-	-	-	17:57819705-57988929	3.77536	68.598	-4.18348	6.28e-25	DOWN
ENSBTAG00000005996	LRRC18	leucine rich repeat containing 18 [Source:HGNC Symbol;Acc:HGNC:23199]	GO:0005488|GO:0005515	binding|protein binding	-	-	-	-	28:43603727-43620831	0.648906	27.7527	-5.41848	6.85e-25	DOWN
ENSBTAG00000018487	CFAP45	cilia and flagella associated protein 45 [Source:HGNC Symbol;Acc:HGNC:17229]	GO:0005623|GO:0005622|GO:0043229|GO:0043227|GO:0043231|GO:0005634|GO:0005654|GO:0031981	cell|intracellular|intracellular organelle|membrane-bounded organelle|intracellular membrane-bounded organelle|nucleus|nucleoplasm|nuclear lumen	-	-	-	-	3:9901068-9930295	0.366086	24.7817	-6.08095	7.13e-25	DOWN
ENSBTAG00000012748	-	-	-	-	-	-	-	-	X:34800752-34801780	2.5856	62.6741	-4.5993	7.7e-25	DOWN
ENSBTAG00000045940	MGC148328	Bos taurus uncharacterized LOC783058 (MGC148328), mRNA. [Source:RefSeq mRNA;Acc:NM_001080346]	-	-	-	-	-	-	X:25444909-25445676	0.279339	115.237	-8.68837	8.31e-25	DOWN
ENSBTAG00000003089	RHPN2	rhophilin, Rho GTPase binding protein 2 [Source:HGNC Symbol;Acc:HGNC:19974]	GO:0009987|GO:0005623|GO:0005488|GO:0050896|GO:0023052|GO:0005515|GO:0050794|GO:0051716|GO:0005622|GO:0043229|GO:0043227|GO:0005737|GO:0007165|GO:0043231|GO:0007154|GO:0005634|GO:0005654|GO:0031981	cellular process|cell|binding|response to stimulus|signaling|protein binding|regulation of cellular process|cellular response to stimulus|intracellular|intracellular organelle|membrane-bounded organelle|cytoplasm|signal transduction|intracellular membrane-bounded organelle|cell communication|nucleus|nucleoplasm|nuclear lumen	-	-	-	-	18:43574291-43644737	2.25419	27.4888	-3.60816	8.68e-25	DOWN
ENSBTAG00000010947	PHYHIPL	phytanoyl-CoA 2-hydroxylase interacting protein like [Source:HGNC Symbol;Acc:HGNC:29378]	GO:0005623|GO:0005488|GO:0005515|GO:0005622|GO:0043229|GO:0043227|GO:0005737|GO:0043231|GO:0005739	cell|binding|protein binding|intracellular|intracellular organelle|membrane-bounded organelle|cytoplasm|intracellular membrane-bounded organelle|mitochondrion	-	-	-	-	28:14904833-14999860	3.98448	75.2504	-4.23924	9.51e-25	DOWN
ENSBTAG00000004140	STKLD1	serine/threonine kinase-like domain containing 1 [Source:HGNC Symbol;Acc:HGNC:28669]	GO:0003824|GO:0009987|GO:0008152|GO:0005488|GO:0044238|GO:0044237|GO:0016740|GO:0097159|GO:0097367|GO:0071704|GO:0036094|GO:0000166|GO:0019538|GO:0001882|GO:0016772|GO:0043412|GO:0016773|GO:0006796|GO:0032549|GO:0016301|GO:0001883|GO:0017076|GO:0044267|GO:0036211|GO:0006464|GO:0005524|GO:0004672|GO:0016310|GO:0006468|GO:0004713	catalytic activity|cellular process|metabolic process|binding|primary metabolic process|cellular metabolic process|transferase activity|organic cyclic compound binding|carbohydrate derivative binding|organic substance metabolic process|small molecule binding|nucleotide binding|protein metabolic process|nucleoside binding|transferase activity, transferring phosphorus-containing groups|macromolecul…	-	-	-	-	11:104341438-104358922	1.5336	28.3944	-4.21061	9.57e-25	DOWN
ENSBTAG00000033386	TEX26	testis expressed 26 [Source:HGNC Symbol;Acc:HGNC:28622]	-	-	-	-	-	-	12:29991971-30015315	0	17.9588	#NAME?	1.03e-24	DOWN
ENSBTAG00000020105	-	Uncharacterized protein [Source:UniProtKB/TrEMBL;Acc:F1N3R5]	GO:0016020|GO:0009987|GO:0005623|GO:0005215|GO:0005886|GO:0051234|GO:0022857|GO:0031224|GO:0016043|GO:0071944|GO:0003097|GO:0048871|GO:0055085|GO:0015144|GO:0031226|GO:0016021|GO:0032535|GO:0003014|GO:0042592|GO:0050878|GO:0005887|GO:0019725|GO:0006810|GO:0022891|GO:0003091|GO:0070293|GO:0005372|GO:0006811|GO:0070295|GO:0034220|GO:0006884|GO:0071918|GO:0008361|GO:0042886|GO:0015267|GO:0008643|GO:…	membrane|cellular process|cell|transporter activity|plasma membrane|establishment of localization|transmembrane transporter activity|intrinsic component of membrane|cellular component organization|cell periphery|renal water transport|multicellular organismal homeostasis|transmembrane transport|carbohydrate transmembrane transporter activity|intrinsic component of plasma membrane|integral componen…	K08771	aquaporin-7[-]	bta03320|bta04923	PPAR signaling pathway - Bos taurus (cow)|Regulation of lipolysis in adipocytes - Bos taurus (cow)	8:76468680-76484933	0.442409	35.5891	-6.32991	1.18e-24	DOWN
ENSBTAG00000032373	-	Uncharacterized protein [Source:UniProtKB/TrEMBL;Acc:E1BKF2]	-	-	-	-	-	-	25:20247255-20288197	0.195506	21.5241	-6.7826	1.22e-24	DOWN
ENSBTAG00000031693	ADAM1B	disintegrin and metalloproteinase domain-containing protein 1b [Source:RefSeq peptide;Acc:NP_001193400]	GO:0003824|GO:0008152|GO:0005488|GO:0005515|GO:0044238|GO:0016787|GO:0071704|GO:0008233|GO:0019538|GO:0043169|GO:0006508|GO:0046872|GO:0008237|GO:0046914|GO:0004175|GO:0004222|GO:0008270	catalytic activity|metabolic process|binding|protein binding|primary metabolic process|hydrolase activity|organic substance metabolic process|peptidase activity|protein metabolic process|cation binding|proteolysis|metal ion binding|metallopeptidase activity|transition metal ion binding|endopeptidase activity|metalloendopeptidase activity|zinc ion binding	-	-	-	-	17:64491726-64494161	3.27351	60.3797	-4.20515	1.24e-24	DOWN
ENSBTAG00000011255	ACTL9	actin like 9 [Source:HGNC Symbol;Acc:HGNC:28494]	GO:0005623|GO:0005622|GO:0043229|GO:0005737|GO:0005856	cell|intracellular|intracellular organelle|cytoplasm|cytoskeleton	-	-	-	-	7:18482459-18483897	0	17.8101	#NAME?	1.3e-24	DOWN
ENSBTAG00000047794	DNAH1	dynein axonemal heavy chain 1 [Source:HGNC Symbol;Acc:HGNC:2940]	GO:0003824|GO:0009987|GO:0005623|GO:0032502|GO:0008152|GO:0032991|GO:0005488|GO:0040011|GO:0042995|GO:0005929|GO:0048870|GO:0048856|GO:0009653|GO:0043234|GO:0005622|GO:0044767|GO:0016787|GO:0097159|GO:0016043|GO:0048646|GO:0043229|GO:0097367|GO:0036094|GO:0006928|GO:0000166|GO:0006996|GO:0030030|GO:0005875|GO:0036126|GO:0048869|GO:0016817|GO:0031514|GO:0001882|GO:0007017|GO:0030317|GO:0022607|GO:…	catalytic activity|cellular process|cell|developmental process|metabolic process|macromolecular complex|binding|locomotion|cell projection|cilium|cell motility|anatomical structure development|anatomical structure morphogenesis|protein complex|intracellular|single-organism developmental process|hydrolase activity|organic cyclic compound binding|cellular component organization|anatomical structure…	K10408	dynein heavy chain, axonemal[-]	bta05016	Huntington's disease - Bos taurus (cow)	22:49042073-49118359	0.90858	20.0896	-4.46669	1.34e-24	DOWN
ENSBTAG00000013266	PMFBP1	polyamine modulated factor 1 binding protein 1 [Source:HGNC Symbol;Acc:HGNC:17728]	GO:0005623|GO:0005622|GO:0005737	cell|intracellular|cytoplasm	-	-	-	-	18:39097785-39143822	0.672862	26.8333	-5.31757	1.4e-24	DOWN
ENSBTAG00000001417	ACSM1	acyl-CoA synthetase medium-chain family member 1 [Source:HGNC Symbol;Acc:HGNC:18049]	GO:0003824|GO:0009987|GO:0005623|GO:0008152|GO:0005576|GO:0009058|GO:0044238|GO:0044237|GO:0005622|GO:0072562|GO:0016874|GO:0005615|GO:0043229|GO:0043227|GO:1903561|GO:0071704|GO:0005737|GO:0006082|GO:0044255|GO:0070062|GO:0031982|GO:0043231|GO:0006629|GO:0044249|GO:0005759|GO:0016878|GO:0015645|GO:0008610|GO:0005739|GO:0006631|GO:0019752|GO:0003996|GO:0047760|GO:0006633|GO:0032787	catalytic activity|cellular process|cell|metabolic process|extracellular region|biosynthetic process|primary metabolic process|cellular metabolic process|intracellular|blood microparticle|ligase activity|extracellular space|intracellular organelle|membrane-bounded organelle|extracellular vesicle|organic substance metabolic process|cytoplasm|organic acid metabolic process|cellular lipid metabolic …	K01896	medium-chain acyl-CoA synthetase[6.2.1.2]	bta01100|bta00650|bta00785	Metabolic pathways - Bos taurus (cow)|Butanoate metabolism - Bos taurus (cow)|Lipoic acid metabolism - Bos taurus (cow)	25:18349702-18413889	59.8831	4.76185	3.65256	1.56e-24	UP
ENSBTAG00000047661	FABP12	fatty acid binding protein 12 [Source:HGNC Symbol;Acc:HGNC:34524]	GO:0005488|GO:0005215|GO:0051234|GO:0008289|GO:0006810	binding|transporter activity|establishment of localization|lipid binding|transport	-	-	-	-	14:46883462-46891306	0	43.6676	#NAME?	2.77e-24	DOWN
ENSBTAG00000030686	RAVER2	ribonucleoprotein, PTB binding 2 [Source:HGNC Symbol;Acc:HGNC:25577]	GO:0005623|GO:0005488|GO:0005515|GO:0005622|GO:0097159|GO:0043229|GO:0043227|GO:0036094|GO:0000166|GO:0003676|GO:0043231|GO:0005634|GO:0003723|GO:0044822	cell|binding|protein binding|intracellular|organic cyclic compound binding|intracellular organelle|membrane-bounded organelle|small molecule binding|nucleotide binding|nucleic acid binding|intracellular membrane-bounded organelle|nucleus|RNA binding|poly(A) RNA binding	-	-	-	-	3:80962816-81052011	28.2332	1.88899	3.9017	2.91e-24	UP
ENSBTAG00000034323	-	solute carrier family 2, facilitated glucose transporter member 5 [Source:RefSeq peptide;Acc:NP_001094512]	GO:0016020|GO:0009987|GO:0005623|GO:0005215|GO:0005886|GO:0051234|GO:0022857|GO:0031224|GO:0071944|GO:0055085|GO:0015144|GO:0031226|GO:0016021|GO:0005887|GO:0006810|GO:0022891|GO:0006811|GO:0034219|GO:0015291|GO:0008643|GO:0015075|GO:0015293|GO:0008324|GO:0006812|GO:0015992|GO:0035428|GO:0015672|GO:0005351|GO:0015755|GO:0015758|GO:0005355|GO:0005353|GO:0015295|GO:0046323	membrane|cellular process|cell|transporter activity|plasma membrane|establishment of localization|transmembrane transporter activity|intrinsic component of membrane|cell periphery|transmembrane transport|carbohydrate transmembrane transporter activity|intrinsic component of plasma membrane|integral component of membrane|integral component of plasma membrane|transport|substrate-specific transmembr…	K08143	MFS transporter, SP family, solute carrier family 2 (facilitated glucose/fructose transporter), member 5[-]	bta04973	Carbohydrate digestion and absorption - Bos taurus (cow)	16:45252621-45255676	0.317244	23.1151	-6.1871	2.92e-24	DOWN
ENSBTAG00000012794	PAH	phenylalanine hydroxylase [Source:HGNC Symbol;Acc:HGNC:8582]	GO:0003824|GO:0009987|GO:0008152|GO:0005576|GO:0005488|GO:0044238|GO:0009056|GO:0044237|GO:0006807|GO:0016491|GO:0043227|GO:1903561|GO:0071704|GO:0036094|GO:0055114|GO:1901360|GO:0006725|GO:0006082|GO:0006520|GO:0016705|GO:0070062|GO:0031982|GO:0004497|GO:0043169|GO:0016714|GO:0046872|GO:0019439|GO:0031406|GO:0009072|GO:0009063|GO:0009074|GO:0019752|GO:0046914|GO:0016597|GO:0004505|GO:0046395|GO:…	catalytic activity|cellular process|metabolic process|extracellular region|binding|primary metabolic process|catabolic process|cellular metabolic process|nitrogen compound metabolic process|oxidoreductase activity|membrane-bounded organelle|extracellular vesicle|organic substance metabolic process|small molecule binding|oxidation-reduction process|organic cyclic compound metabolic process|cellula…	K00500	phenylalanine-4-hydroxylase[1.14.16.1]	bta01100|bta01230|bta00360|bta00400	Metabolic pathways - Bos taurus (cow)|Biosynthesis of amino acids - Bos taurus (cow)|Phenylalanine metabolism - Bos taurus (cow)|Phenylalanine, tyrosine and tryptophan biosynthesis - Bos taurus (cow)	5:66950501-67040705	0.47631	25.5521	-5.7454	3.46e-24	DOWN
ENSBTAG00000008155	SUN3	SUN domain-containing protein 3 [Source:RefSeq peptide;Acc:NP_001069552]	GO:0009987|GO:0005623|GO:0032991|GO:0005488|GO:0005515|GO:0012505|GO:0043234|GO:0005622|GO:0051641|GO:0016043|GO:0043229|GO:0043227|GO:0010256|GO:0006996|GO:0043495|GO:0005635|GO:0061024|GO:0008104|GO:0034993|GO:0043231|GO:0051651|GO:0005634|GO:0034613|GO:0032507|GO:0007010|GO:0006997|GO:0006998|GO:0090286	cellular process|cell|macromolecular complex|binding|protein binding|endomembrane system|protein complex|intracellular|cellular localization|cellular component organization|intracellular organelle|membrane-bounded organelle|endomembrane system organization|organelle organization|protein anchor|nuclear envelope|membrane organization|protein localization|LINC complex|intracellular membrane-bounded …	-	-	-	-	4:7612875-7652099	0.0614061	16.1954	-8.04299	3.48e-24	DOWN
ENSBTAG00000008220	C15H11orf71	Uncharacterized protein C11orf71 homolog [Source:UniProtKB/Swiss-Prot;Acc:Q32L37]	-	-	-	-	-	-	15:25255393-25256211	5.22507	94.8812	-4.1826	4.03e-24	DOWN
ENSBTAG00000026645	-	LOC526787 protein; Uncharacterized protein [Source:UniProtKB/TrEMBL;Acc:Q1LZH3]	GO:0005623|GO:0005488|GO:0005515|GO:0005622|GO:0043169|GO:0046872|GO:0046914|GO:0008270	cell|binding|protein binding|intracellular|cation binding|metal ion binding|transition metal ion binding|zinc ion binding	-	-	-	-	19:56993408-56999724	0.403394	20.3152	-5.65423	4.1e-24	DOWN
ENSBTAG00000023023	ANTXRL	anthrax toxin receptor-like [Source:HGNC Symbol;Acc:HGNC:27277]	GO:0016020|GO:0004872|GO:0031224|GO:0016021	membrane|receptor activity|intrinsic component of membrane|integral component of membrane	-	-	-	-	28:42317524-42364278	0	12.8755	#NAME?	4.23e-24	DOWN
ENSBTAG00000019726	ANKEF1	ankyrin repeat and EF-hand domain containing 1 [Source:HGNC Symbol;Acc:HGNC:15803]	GO:0005488|GO:0005515	binding|protein binding	-	-	-	-	13:3147664-3170170	1.97143	43.7983	-4.47356	4.32e-24	DOWN
ENSBTAG00000002164	AXDND1	axonemal dynein light chain domain containing 1 [Source:HGNC Symbol;Acc:HGNC:26564]	-	-	-	-	-	-	16:62138403-62214479	2.68459	38.7734	-3.8523	4.41e-24	DOWN
ENSBTAG00000018391	C17orf64	chromosome 17 open reading frame 64 [Source:HGNC Symbol;Acc:HGNC:26990]	-	-	-	-	-	-	19:12822573-12833792	0.0985143	31.8917	-8.33863	4.72e-24	DOWN
ENSBTAG00000038982	-	Uncharacterized protein [Source:UniProtKB/TrEMBL;Acc:G3N357]	-	-	-	-	-	-	8:59542276-59548164	0.503031	17.5593	-5.12544	5.43e-24	DOWN
ENSBTAG00000004884	SLC4A5	solute carrier family 4 member 5 [Source:HGNC Symbol;Acc:HGNC:18168]	GO:0016020|GO:0009987|GO:0005623|GO:0032502|GO:0008152|GO:0005215|GO:0005886|GO:0048856|GO:0051234|GO:0022857|GO:0019222|GO:0044767|GO:0051641|GO:0031224|GO:0016043|GO:0071944|GO:0071704|GO:0048513|GO:0006996|GO:0048468|GO:0008217|GO:0060041|GO:0048869|GO:0055085|GO:0007423|GO:0051640|GO:0031226|GO:0016021|GO:0003013|GO:0007275|GO:0003014|GO:0042592|GO:0050878|GO:0005887|GO:0019725|GO:0006810|GO:…	membrane|cellular process|cell|developmental process|metabolic process|transporter activity|plasma membrane|anatomical structure development|establishment of localization|transmembrane transporter activity|regulation of metabolic process|single-organism developmental process|cellular localization|intrinsic component of membrane|cellular component organization|cell periphery|organic substance meta…	K13857	solute carrier family 4 (sodium bicarbonate cotransporter), member 5[-]	bta04976	Bile secretion - Bos taurus (cow)	11:10283282-10403977	1.50635	17.5004	-3.53826	6.83e-24	DOWN
ENSBTAG00000024175	HIST1H3H	Histone H3.1 [Source:UniProtKB/Swiss-Prot;Acc:P68432]	GO:0005623|GO:0032991|GO:0005488|GO:0005515|GO:0000785|GO:0043234|GO:0005622|GO:0097159|GO:0043229|GO:0043227|GO:0032993|GO:0003676|GO:0000786|GO:0043231|GO:0046983|GO:0005634|GO:0046982|GO:0005694|GO:0003677	cell|macromolecular complex|binding|protein binding|chromatin|protein complex|intracellular|organic cyclic compound binding|intracellular organelle|membrane-bounded organelle|protein-DNA complex|nucleic acid binding|nucleosome|intracellular membrane-bounded organelle|protein dimerization activity|nucleus|protein heterodimerization activity|chromosome|DNA binding	-	-	-	-	23:30764310-30764720	33.5613	450.9	-3.74794	8.21e-24	DOWN
ENSBTAG00000008819	BTBD16	BTB domain containing 16 [Source:HGNC Symbol;Acc:HGNC:26340]	-	-	-	-	-	-	26:42493460-42546243	0.504898	23.0496	-5.5126	9.93e-24	DOWN
ENSBTAG00000018025	IQCG	IQ motif containing G [Source:HGNC Symbol;Acc:HGNC:25251]	GO:0009987|GO:0022414|GO:0032502|GO:0005576|GO:0005488|GO:0000003|GO:0044702|GO:0005515|GO:0048856|GO:0019953|GO:0044767|GO:0043227|GO:1903561|GO:0003006|GO:0048609|GO:0048468|GO:0007276|GO:0048869|GO:0048515|GO:0007281|GO:0070062|GO:0031982|GO:0048232|GO:0030154|GO:0007286|GO:0007283	cellular process|reproductive process|developmental process|extracellular region|binding|reproduction|single organism reproductive process|protein binding|anatomical structure development|sexual reproduction|single-organism developmental process|membrane-bounded organelle|extracellular vesicle|developmental process involved in reproduction|multicellular organismal reproductive process|cell develo…	-	-	-	-	1:70792452-70838105	5.56143	109.657	-4.3014	1.18e-23	DOWN
ENSBTAG00000012984	-	Uncharacterized protein [Source:UniProtKB/TrEMBL;Acc:F1MFB3]	-	-	-	-	-	-	11:21130362-21132147	3.21335	43.1898	-3.74854	1.29e-23	DOWN
ENSBTAG00000002309	CSPG5	Bos taurus chondroitin sulfate proteoglycan 5 (neuroglycan C) (CSPG5), mRNA. [Source:RefSeq mRNA;Acc:NM_001075229]	GO:0016020|GO:0002376|GO:0009987|GO:0005623|GO:0008152|GO:0005488|GO:0050896|GO:0023052|GO:0009605|GO:0031090|GO:0006914|GO:0005515|GO:0050794|GO:0051716|GO:0009056|GO:0012505|GO:0009607|GO:0005622|GO:0002682|GO:0051707|GO:0016043|GO:0006950|GO:0043229|GO:0043227|GO:0023051|GO:0012506|GO:0005737|GO:0030660|GO:0006996|GO:0098542|GO:0005794|GO:0010646|GO:0006952|GO:0033554|GO:0098588|GO:0050688|GO:…	membrane|immune system process|cellular process|cell|metabolic process|binding|response to stimulus|signaling|response to external stimulus|organelle membrane|autophagy|protein binding|regulation of cellular process|cellular response to stimulus|catabolic process|endomembrane system|response to biotic stimulus|intracellular|regulation of immune system process|response to other organism|cellular c…	-	-	-	-	22:52649429-52661597	3.37055	36.4992	-3.43681	1.49e-23	DOWN
ENSBTAG00000015825	CCDC65	coiled-coil domain containing 65 [Source:HGNC Symbol;Acc:HGNC:29937]	-	-	-	-	-	-	5:31052621-31060822	2.15895	47.5375	-4.46067	1.54e-23	DOWN
ENSBTAG00000045955	TSSK1B	testis specific serine kinase 1B [Source:HGNC Symbol;Acc:HGNC:14968]	GO:0003824|GO:0009987|GO:0005623|GO:0022414|GO:0032502|GO:0008152|GO:0005488|GO:0050896|GO:0023052|GO:0000003|GO:0044702|GO:0042995|GO:0005929|GO:0005515|GO:0050794|GO:0044238|GO:0051716|GO:0048856|GO:0044237|GO:0005622|GO:0019953|GO:0044767|GO:0016740|GO:0097159|GO:0097367|GO:0071704|GO:0003006|GO:0036094|GO:0048609|GO:0005737|GO:0000166|GO:0048468|GO:0007276|GO:0048869|GO:0031514|GO:0019538|GO:…	catalytic activity|cellular process|cell|reproductive process|developmental process|metabolic process|binding|response to stimulus|signaling|reproduction|single organism reproductive process|cell projection|cilium|protein binding|regulation of cellular process|primary metabolic process|cellular response to stimulus|anatomical structure development|cellular metabolic process|intracellular|sexual r…	-	-	-	-	17:74607593-74609032	1.53043	35.9774	-4.55509	1.56e-23	DOWN
ENSBTAG00000018991	TSGA10	testis specific 10 [Source:HGNC Symbol;Acc:HGNC:14927]	GO:0009987|GO:0005623|GO:0005488|GO:0042995|GO:0005929|GO:0005515|GO:0005622|GO:0016043|GO:0005737|GO:0030030|GO:0031514|GO:0022607|GO:0043005|GO:0030031	cellular process|cell|binding|cell projection|cilium|protein binding|intracellular|cellular component organization|cytoplasm|cell projection organization|motile cilium|cellular component assembly|neuron projection|cell projection assembly	-	-	-	-	11:4173061-4239724	4.7831	94.1364	-4.29874	1.57e-23	DOWN
ENSBTAG00000003335	VSX1	visual system homeobox 1 [Source:HGNC Symbol;Acc:HGNC:12723]	GO:0009987|GO:0005623|GO:0032502|GO:0008152|GO:0005488|GO:0050896|GO:0009058|GO:0050794|GO:0044238|GO:0048856|GO:0009653|GO:0044237|GO:0006807|GO:0019222|GO:0005622|GO:0044767|GO:0097159|GO:0043229|GO:0043227|GO:0071704|GO:0009887|GO:0048513|GO:0003407|GO:0003676|GO:0048468|GO:1901360|GO:0050877|GO:0006725|GO:0060041|GO:0006139|GO:0048869|GO:0046483|GO:0007423|GO:0048729|GO:0007275|GO:0043231|GO:…	cellular process|cell|developmental process|metabolic process|binding|response to stimulus|biosynthetic process|regulation of cellular process|primary metabolic process|anatomical structure development|anatomical structure morphogenesis|cellular metabolic process|nitrogen compound metabolic process|regulation of metabolic process|intracellular|single-organism developmental process|organic cyclic …	-	-	-	-	13:43101947-43110540	0.396217	23.6778	-5.9011	1.72e-23	DOWN
ENSBTAG00000004134	C8orf74	chromosome 8 open reading frame 74 [Source:HGNC Symbol;Acc:HGNC:32296]	GO:0005488|GO:0005515	binding|protein binding	-	-	-	-	8:8437130-8468012	0.0846053	25.9686	-8.26181	1.79e-23	DOWN
ENSBTAG00000010797	C10orf120	chromosome 10 open reading frame 120 [Source:HGNC Symbol;Acc:HGNC:25707]	-	-	-	-	-	-	26:42882756-42885754	0	19.3129	#NAME?	1.87e-23	DOWN
ENSBTAG00000048011	GPR160	G protein-coupled receptor 160 [Source:HGNC Symbol;Acc:HGNC:23693]	GO:0016020|GO:0032991|GO:0043234|GO:0031224|GO:0043235|GO:0016021	membrane|macromolecular complex|protein complex|intrinsic component of membrane|receptor complex|integral component of membrane	-	-	-	-	1:98071469-98072479	3.27899	58.7279	-4.16273	1.9e-23	DOWN
ENSBTAG00000005536	-	Male-enhanced antigen 1 [Source:UniProtKB/Swiss-Prot;Acc:Q29407]	GO:0009987|GO:0022414|GO:0032502|GO:0000003|GO:0044702|GO:0048856|GO:0019953|GO:0044767|GO:0048609|GO:0007276|GO:0048869|GO:0007275|GO:0048232|GO:0030154|GO:0007283	cellular process|reproductive process|developmental process|reproduction|single organism reproductive process|anatomical structure development|sexual reproduction|single-organism developmental process|multicellular organismal reproductive process|gamete generation|cellular developmental process|multicellular organism development|male gamete generation|cell differentiation|spermatogenesis	-	-	-	-	23:16625357-16626996	25.9058	374.737	-3.85453	1.98e-23	DOWN
ENSBTAG00000015378	-	-	GO:0005576|GO:0005488|GO:0043227|GO:1903561|GO:0070062|GO:0031982	extracellular region|binding|membrane-bounded organelle|extracellular vesicle|extracellular exosome|vesicle	-	-	-	-	8:62995709-63029685	1.53201	36.0011	-4.55455	2.14e-23	DOWN
ENSBTAG00000046594	-	Uncharacterized protein [Source:UniProtKB/TrEMBL;Acc:G3MY91]	-	-	-	-	-	-	8:73804508-73816226	2.82024	64.0624	-4.50559	2.69e-23	DOWN
ENSBTAG00000016017	CCDC40	coiled-coil domain containing 40 [Source:HGNC Symbol;Acc:HGNC:26090]	GO:0009987|GO:0005623|GO:0032502|GO:0040011|GO:0042995|GO:0005929|GO:0048870|GO:0050794|GO:0048856|GO:0009653|GO:0005622|GO:0044767|GO:0016043|GO:0048646|GO:0009887|GO:0048513|GO:0005737|GO:0006928|GO:0006996|GO:0035295|GO:0048598|GO:0030030|GO:0035239|GO:0048869|GO:0007507|GO:0051270|GO:0030323|GO:0007017|GO:0031016|GO:0030317|GO:0032886|GO:0048729|GO:0022607|GO:0048568|GO:0007275|GO:0030324|GO:…	cellular process|cell|developmental process|locomotion|cell projection|cilium|cell motility|regulation of cellular process|anatomical structure development|anatomical structure morphogenesis|intracellular|single-organism developmental process|cellular component organization|anatomical structure formation involved in morphogenesis|organ morphogenesis|animal organ development|cytoplasm|movement of …	-	-	-	-	19:53117575-53158255	3.08888	58.1301	-4.23413	2.78e-23	DOWN
ENSBTAG00000009673	SLC9B1	solute carrier family 9 member B1 [Source:HGNC Symbol;Acc:HGNC:24244]	GO:0016020|GO:0009987|GO:0005215|GO:0051234|GO:0022857|GO:0031224|GO:0055085|GO:0016021|GO:0006810|GO:0022891|GO:0006811|GO:0034220|GO:0015291|GO:0015075|GO:0008324|GO:0006812|GO:0015992|GO:0098655|GO:0015297|GO:0015672|GO:1902600|GO:0015299|GO:0015078	membrane|cellular process|transporter activity|establishment of localization|transmembrane transporter activity|intrinsic component of membrane|transmembrane transport|integral component of membrane|transport|substrate-specific transmembrane transporter activity|ion transport|ion transmembrane transport|secondary active transmembrane transporter activity|ion transmembrane transporter activity|cat…	-	-	-	-	6:23187624-23254634	5.94072	70.1588	-3.56191	3.25e-23	DOWN
ENSBTAG00000045732	C17orf105	chromosome 17 open reading frame 105 [Source:HGNC Symbol;Acc:HGNC:37241]	-	-	-	-	-	-	19:44296165-44312850	0.225898	34.8643	-7.26994	3.62e-23	DOWN
ENSBTAG00000038141	-	-	GO:0016020|GO:0009987|GO:0005623|GO:0032502|GO:0005576|GO:0005488|GO:0004871|GO:0050896|GO:0023052|GO:0040011|GO:0042995|GO:0005515|GO:0005886|GO:0048870|GO:0050840|GO:0050794|GO:0051716|GO:0048856|GO:0050793|GO:0044877|GO:0009653|GO:0008283|GO:0038023|GO:0004872|GO:0040013|GO:0005622|GO:0044767|GO:0007155|GO:0031224|GO:0048646|GO:0071944|GO:0043227|GO:0023051|GO:1903561|GO:0040012|GO:0030900|GO:…	membrane|cellular process|cell|developmental process|extracellular region|binding|signal transducer activity|response to stimulus|signaling|locomotion|cell projection|protein binding|plasma membrane|cell motility|extracellular matrix binding|regulation of cellular process|cellular response to stimulus|anatomical structure development|regulation of developmental process|macromolecular complex bind…	-	-	-	-	18:25685298-25722181	53.7883	5.03322	3.41774	3.67e-23	UP
ENSBTAG00000013989	C11orf63	chromosome 11 open reading frame 63 [Source:HGNC Symbol;Acc:HGNC:26288]	GO:0009987|GO:0032502|GO:0048856|GO:0009653|GO:0051234|GO:0044767|GO:0016043|GO:0048646|GO:0048513|GO:0006996|GO:0030030|GO:0048869|GO:0007017|GO:0007420|GO:0022607|GO:0007275|GO:0060322|GO:0050878|GO:0006810|GO:0000902|GO:0007589|GO:0032990|GO:0030031|GO:0007399|GO:0007417|GO:0048858|GO:0007010|GO:0044782|GO:0033326|GO:0046903|GO:0042384|GO:0035082|GO:0000226|GO:0031023|GO:0070925|GO:0032053|GO:…	cellular process|developmental process|anatomical structure development|anatomical structure morphogenesis|establishment of localization|single-organism developmental process|cellular component organization|anatomical structure formation involved in morphogenesis|animal organ development|organelle organization|cell projection organization|cellular developmental process|microtubule-based process|b…	-	-	-	-	15:34039383-34121665	0.26014	14.0569	-5.75584	4.88e-23	DOWN
ENSBTAG00000016399	AKAP4	A-kinase anchoring protein 4 [Source:HGNC Symbol;Acc:HGNC:374]	GO:0009987|GO:0005623|GO:0032502|GO:0005488|GO:0050896|GO:0023052|GO:0040011|GO:0042995|GO:0005929|GO:0005515|GO:0048870|GO:0050794|GO:0051716|GO:0048856|GO:0009653|GO:0051234|GO:0005622|GO:0044767|GO:0016043|GO:0048646|GO:0043229|GO:0043227|GO:0023051|GO:0045184|GO:0005737|GO:0006928|GO:0006996|GO:0030030|GO:0036126|GO:0048869|GO:0031674|GO:0031514|GO:0051018|GO:0010646|GO:0008104|GO:0030317|GO:…	cellular process|cell|developmental process|binding|response to stimulus|signaling|locomotion|cell projection|cilium|protein binding|cell motility|regulation of cellular process|cellular response to stimulus|anatomical structure development|anatomical structure morphogenesis|establishment of localization|intracellular|single-organism developmental process|cellular component organization|anatomica…	-	-	-	-	X:93078364-93096381	0.967938	63.2588	-6.03021	4.91e-23	DOWN
ENSBTAG00000030269	-	Uncharacterized protein [Source:UniProtKB/TrEMBL;Acc:F1N6K8]	-	-	-	-	-	-	2:131462792-131466400	0	14.942	#NAME?	5.08e-23	DOWN
ENSBTAG00000034643	-	Uncharacterized protein [Source:UniProtKB/TrEMBL;Acc:F1MIB8]	GO:0016020|GO:0003824|GO:0009987|GO:0005623|GO:0008152|GO:0005488|GO:0005215|GO:0044238|GO:0051234|GO:0044237|GO:0012505|GO:0022857|GO:0005622|GO:0016787|GO:0097159|GO:0031224|GO:0043229|GO:0097367|GO:0043227|GO:0071704|GO:0036094|GO:0005737|GO:0000166|GO:0016817|GO:0055085|GO:0044255|GO:0001882|GO:0005783|GO:0016021|GO:0010876|GO:0043231|GO:0006810|GO:0006629|GO:0016818|GO:0016820|GO:0032549|GO:…	membrane|catalytic activity|cellular process|cell|metabolic process|binding|transporter activity|primary metabolic process|establishment of localization|cellular metabolic process|endomembrane system|transmembrane transporter activity|intracellular|hydrolase activity|organic cyclic compound binding|intrinsic component of membrane|intracellular organelle|carbohydrate derivative binding|membrane-bo…	-	-	-	-	25:1838866-1945919	1.41351	22.9914	-4.02375	5.1e-23	DOWN
ENSBTAG00000015280	KIF2C	kinesin family member 2C [Source:HGNC Symbol;Acc:HGNC:6393]	GO:0016020|GO:0003824|GO:0009987|GO:0005623|GO:0008152|GO:0032991|GO:0005488|GO:0005515|GO:0050794|GO:0044877|GO:0051234|GO:0043234|GO:0005622|GO:0051641|GO:0016787|GO:0097159|GO:0016043|GO:0043229|GO:0097367|GO:0036094|GO:0006928|GO:0000166|GO:0006996|GO:0005875|GO:0016817|GO:0000776|GO:0051656|GO:0051640|GO:0008092|GO:0001882|GO:0007017|GO:0032403|GO:0007049|GO:0051983|GO:0007059|GO:0005874|GO:…	membrane|catalytic activity|cellular process|cell|metabolic process|macromolecular complex|binding|protein binding|regulation of cellular process|macromolecular complex binding|establishment of localization|protein complex|intracellular|cellular localization|hydrolase activity|organic cyclic compound binding|cellular component organization|intracellular organelle|carbohydrate derivative binding|s…	-	-	-	-	3:101832373-101851108	2.78081	30.6724	-3.46336	5.46e-23	DOWN
ENSBTAG00000034246	ACRBP	acrosin binding protein [Source:HGNC Symbol;Acc:HGNC:17195]	GO:0005623|GO:0005488|GO:0005515|GO:0012505|GO:0005622|GO:0043229|GO:0043227|GO:0005737|GO:0030141|GO:0031982|GO:0001669|GO:0043231|GO:0031988|GO:0005634|GO:0016023|GO:0031410	cell|binding|protein binding|endomembrane system|intracellular|intracellular organelle|membrane-bounded organelle|cytoplasm|secretory granule|vesicle|acrosomal vesicle|intracellular membrane-bounded organelle|membrane-bounded vesicle|nucleus|cytoplasmic, membrane-bounded vesicle|cytoplasmic vesicle	-	-	-	-	5:104154010-104161646	1.75506	44.5903	-4.66714	5.49e-23	DOWN
ENSBTAG00000013231	C9orf40	chromosome 9 open reading frame 40 [Source:HGNC Symbol;Acc:HGNC:23433]	-	-	-	-	-	-	8:51330087-51336595	6.32108	88.8141	-3.81255	5.57e-23	DOWN
ENSBTAG00000046298	SYCE3	synaptonemal complex central element protein 3 [Source:HGNC Symbol;Acc:HGNC:35245]	GO:0009987|GO:0005623|GO:0022414|GO:0008152|GO:0005488|GO:0000003|GO:0044702|GO:0005515|GO:0051321|GO:0050794|GO:0044238|GO:0044237|GO:0006807|GO:0005622|GO:0019953|GO:0016043|GO:0043229|GO:0043227|GO:0071704|GO:0048609|GO:0006996|GO:0007126|GO:1901360|GO:0006725|GO:0010941|GO:0006139|GO:0007276|GO:0010942|GO:0046483|GO:0008219|GO:0022607|GO:0007049|GO:0007131|GO:0007059|GO:0043231|GO:0070192|GO:…	cellular process|cell|reproductive process|metabolic process|binding|reproduction|single organism reproductive process|protein binding|meiotic cell cycle|regulation of cellular process|primary metabolic process|cellular metabolic process|nitrogen compound metabolic process|intracellular|sexual reproduction|cellular component organization|intracellular organelle|membrane-bounded organelle|organic …	-	-	-	-	5:120064154-120094175	1.27302	78.7691	-5.95131	6.22e-23	DOWN
ENSBTAG00000021104	-	Uncharacterized protein [Source:UniProtKB/TrEMBL;Acc:F1MXD9]	-	-	-	-	-	-	3:22768703-22790539	0	9.92627	#NAME?	6.36e-23	DOWN
ENSBTAG00000025221	TEX30	testis expressed 30 [Source:HGNC Symbol;Acc:HGNC:25188]	GO:0003824|GO:0016787	catalytic activity|hydrolase activity	-	-	-	-	12:82994774-83001410	11.9894	145.768	-3.60384	6.47e-23	DOWN
ENSBTAG00000016249	NAGS	N-acetylglutamate synthase [Source:HGNC Symbol;Acc:HGNC:17996]	GO:0003824|GO:0009987|GO:0005623|GO:0008152|GO:0005488|GO:0009058|GO:0044238|GO:0044237|GO:0006807|GO:0005622|GO:0016740|GO:0043229|GO:0043227|GO:0071704|GO:0036094|GO:0005737|GO:0016746|GO:0006082|GO:0006520|GO:0043231|GO:0043169|GO:0044249|GO:0005759|GO:0016747|GO:0034618|GO:0008652|GO:0031406|GO:0005739|GO:0019752|GO:0016410|GO:0016407|GO:0016597|GO:0008080|GO:0006536|GO:0006525|GO:0006526|GO:…	catalytic activity|cellular process|cell|metabolic process|binding|biosynthetic process|primary metabolic process|cellular metabolic process|nitrogen compound metabolic process|intracellular|transferase activity|intracellular organelle|membrane-bounded organelle|organic substance metabolic process|small molecule binding|cytoplasm|transferase activity, transferring acyl groups|organic acid metabol…	K11067	N-acetylglutamate synthase[2.3.1.1]	bta01100|bta01230|bta01210|bta00220	Metabolic pathways - Bos taurus (cow)|Biosynthesis of amino acids - Bos taurus (cow)|2-Oxocarboxylic acid metabolism - Bos taurus (cow)|Arginine biosynthesis - Bos taurus (cow)	19:44486048-44491268	0.986818	27.294	-4.78966	7.08e-23	DOWN
ENSBTAG00000001803	FHL5	four and a half LIM domains 5 [Source:HGNC Symbol;Acc:HGNC:17371]	GO:0000988|GO:0009987|GO:0005623|GO:0008152|GO:0005488|GO:0009058|GO:0005515|GO:0050794|GO:0044238|GO:0044237|GO:0006807|GO:0019222|GO:0000989|GO:0005622|GO:0009893|GO:0043229|GO:0043227|GO:0071704|GO:0003712|GO:1901360|GO:0006725|GO:0006139|GO:0046483|GO:0043231|GO:0043169|GO:0044249|GO:0010467|GO:0005634|GO:0010628|GO:0003713|GO:0051252|GO:0009059|GO:0016070|GO:0046872|GO:0034645|GO:0031328|GO:…	transcription factor activity, protein binding|cellular process|cell|metabolic process|binding|biosynthetic process|protein binding|regulation of cellular process|primary metabolic process|cellular metabolic process|nitrogen compound metabolic process|regulation of metabolic process|transcription factor activity, transcription factor binding|intracellular|positive regulation of metabolic process|…	-	-	-	-	9:53977189-54030371	0.0764941	17.9418	-7.87376	7.16e-23	DOWN
ENSBTAG00000006704	CCDC185	coiled-coil domain containing 185 [Source:HGNC Symbol;Acc:HGNC:26654]	GO:0005488|GO:0005515	binding|protein binding	-	-	-	-	16:27547515-27549591	0.0418342	10.8669	-8.02104	7.35e-23	DOWN
ENSBTAG00000047341	-	Uncharacterized protein [Source:UniProtKB/TrEMBL;Acc:G3MZE5]	-	-	-	-	-	-	1:115291661-115296206	0.0292082	3.1145	-6.73648	7.37e-23	DOWN
ENSBTAG00000002724	HORMAD1	HORMA domain containing 1 [Source:HGNC Symbol;Acc:HGNC:25245]	GO:0009987|GO:0005623|GO:0022414|GO:0032502|GO:0008152|GO:0005488|GO:0000003|GO:0044702|GO:0005515|GO:0051321|GO:0050794|GO:0044238|GO:0048856|GO:0044237|GO:0006807|GO:0005622|GO:0019953|GO:0044767|GO:0016043|GO:0043229|GO:0043227|GO:0071704|GO:0003006|GO:0048609|GO:0051445|GO:0005737|GO:0051128|GO:0006996|GO:0007126|GO:0048468|GO:0051782|GO:0051447|GO:1901360|GO:0006725|GO:0033313|GO:0051301|GO:…	cellular process|cell|reproductive process|developmental process|metabolic process|binding|reproduction|single organism reproductive process|protein binding|meiotic cell cycle|regulation of cellular process|primary metabolic process|anatomical structure development|cellular metabolic process|nitrogen compound metabolic process|intracellular|sexual reproduction|single-organism developmental proces…	-	-	-	-	3:20059126-20078990	6.46972	71.2645	-3.46141	8.25e-23	DOWN
ENSBTAG00000025496	SORD	sorbitol dehydrogenase [Source:HGNC Symbol;Acc:HGNC:11184]	GO:0016020|GO:0003824|GO:0009987|GO:0005623|GO:0008152|GO:0005576|GO:0005488|GO:0040011|GO:0009058|GO:0042995|GO:0031090|GO:0005929|GO:0048870|GO:0048037|GO:0044238|GO:0009056|GO:0044237|GO:0016491|GO:0005622|GO:0097159|GO:0043229|GO:0043227|GO:1903561|GO:0071704|GO:0036094|GO:0005737|GO:0006928|GO:0000166|GO:0055114|GO:0031966|GO:0044262|GO:0050662|GO:0031514|GO:0030317|GO:0070062|GO:0031982|GO:…	membrane|catalytic activity|cellular process|cell|metabolic process|extracellular region|binding|locomotion|biosynthetic process|cell projection|organelle membrane|cilium|cell motility|cofactor binding|primary metabolic process|catabolic process|cellular metabolic process|oxidoreductase activity|intracellular|organic cyclic compound binding|intracellular organelle|membrane-bounded organelle|extra…	K00008	L-iditol 2-dehydrogenase[1.1.1.14]	bta01100|bta00051|bta00040	Metabolic pathways - Bos taurus (cow)|Fructose and mannose metabolism - Bos taurus (cow)|Pentose and glucuronate interconversions - Bos taurus (cow)	10:65575408-65609640	6.30922	91.556	-3.85912	8.67e-23	DOWN
ENSBTAG00000011587	C10orf90	chromosome 10 open reading frame 90 [Source:HGNC Symbol;Acc:HGNC:26563]	GO:0005623|GO:0005622|GO:0043229|GO:0005737|GO:0005856|GO:0005815|GO:0005813|GO:0015629|GO:0015630	cell|intracellular|intracellular organelle|cytoplasm|cytoskeleton|microtubule organizing center|centrosome|actin cytoskeleton|microtubule cytoskeleton	-	-	-	-	26:46273596-46356752	0.34937	15.1594	-5.43931	9.88e-23	DOWN
ENSBTAG00000004342	CCDC87	coiled-coil domain containing 87 [Source:HGNC Symbol;Acc:HGNC:25579]	GO:0009987|GO:0005488|GO:0005515|GO:0044877|GO:0016043|GO:0006996|GO:0051301|GO:0008092|GO:0007017|GO:0032403|GO:0007049|GO:0008017|GO:0007010|GO:0015631|GO:0000226|GO:0000910	cellular process|binding|protein binding|macromolecular complex binding|cellular component organization|organelle organization|cell division|cytoskeletal protein binding|microtubule-based process|protein complex binding|cell cycle|microtubule binding|cytoskeleton organization|tubulin binding|microtubule cytoskeleton organization|cytokinesis	-	-	-	-	29:45271648-45274221	1.34467	27.3058	-4.34389	1.04e-22	DOWN
ENSBTAG00000033396	C9orf135	chromosome 9 open reading frame 135 [Source:HGNC Symbol;Acc:HGNC:31422]	GO:0016020|GO:0031224|GO:0016021	membrane|intrinsic component of membrane|integral component of membrane	-	-	-	-	8:46235396-46339984	0.192885	40.3097	-7.70724	1.13e-22	DOWN
ENSBTAG00000015526	PIWIL3	piwi like RNA-mediated gene silencing 3 [Source:HGNC Symbol;Acc:HGNC:18443]	GO:0005488|GO:0005515|GO:0097159|GO:0003676	binding|protein binding|organic cyclic compound binding|nucleic acid binding	-	-	-	-	17:67222565-67247048	1.75005	25.4946	-3.86472	1.32e-22	DOWN
ENSBTAG00000035623	-	Uncharacterized protein [Source:UniProtKB/TrEMBL;Acc:G3X814]	GO:0009987|GO:0005623|GO:0008152|GO:0001071|GO:0005488|GO:0009058|GO:0050794|GO:0044238|GO:0003700|GO:0044237|GO:0006807|GO:0019222|GO:0005622|GO:0097159|GO:0043229|GO:0043227|GO:0071704|GO:0003676|GO:1901360|GO:0006725|GO:0006139|GO:0046483|GO:0043231|GO:0044249|GO:0010467|GO:0005634|GO:0051252|GO:0009059|GO:0016070|GO:0034645|GO:0003677|GO:0010468|GO:0043565|GO:0006351|GO:2001141|GO:0006355|GO:…	cellular process|cell|metabolic process|nucleic acid binding transcription factor activity|binding|biosynthetic process|regulation of cellular process|primary metabolic process|transcription factor activity, sequence-specific DNA binding|cellular metabolic process|nitrogen compound metabolic process|regulation of metabolic process|intracellular|organic cyclic compound binding|intracellular organe…	-	-	-	-	9:93666264-93670151	0	21.5416	#NAME?	1.33e-22	DOWN
ENSBTAG00000039738	-	-	GO:0005488|GO:0005515	binding|protein binding	-	-	-	-	3:31900284-31986507	0.5116	27.1623	-5.73044	1.7e-22	DOWN
ENSBTAG00000035708	-	Uncharacterized protein [Source:UniProtKB/TrEMBL;Acc:F1ME93]	GO:0003824|GO:0008152|GO:0044238|GO:0016787|GO:0071704|GO:0008233|GO:0019538|GO:0017171|GO:0006508|GO:0008236|GO:0004252|GO:0004175	catalytic activity|metabolic process|primary metabolic process|hydrolase activity|organic substance metabolic process|peptidase activity|protein metabolic process|serine hydrolase activity|proteolysis|serine-type peptidase activity|serine-type endopeptidase activity|endopeptidase activity	-	-	-	-	8:65834278-65865690	0.312176	15.9845	-5.67817	1.86e-22	DOWN
ENSBTAG00000046193	-	Uncharacterized protein [Source:UniProtKB/TrEMBL;Acc:E1BHG5]	-	-	-	-	-	-	23:4158401-4180362	126.832	10.8564	3.5463	1.96e-22	UP
ENSBTAG00000004581	MS4A14	membrane-spanning 4-domains subfamily A member 14 [Source:RefSeq peptide;Acc:NP_001070009]	GO:0016020|GO:0031224|GO:0016021	membrane|intrinsic component of membrane|integral component of membrane	-	-	-	-	15:84546973-84574455	0.371322	15.2539	-5.36036	1.98e-22	DOWN
ENSBTAG00000001704	-	-	GO:0003824|GO:0009987|GO:0005623|GO:0008152|GO:0032991|GO:0005488|GO:0050896|GO:0000785|GO:0050794|GO:0032259|GO:0044238|GO:0051716|GO:0032451|GO:0044877|GO:0044237|GO:0019222|GO:0005622|GO:0097159|GO:0016043|GO:0006950|GO:0043229|GO:0043227|GO:0071704|GO:0051128|GO:0003676|GO:0006996|GO:0000792|GO:0006482|GO:0032452|GO:0070988|GO:0031324|GO:0019538|GO:0033554|GO:0016570|GO:0043231|GO:0003682|GO:…	catalytic activity|cellular process|cell|metabolic process|macromolecular complex|binding|response to stimulus|chromatin|regulation of cellular process|methylation|primary metabolic process|cellular response to stimulus|demethylase activity|macromolecular complex binding|cellular metabolic process|regulation of metabolic process|intracellular|organic cyclic compound binding|cellular component org…	-	-	-	-	15:15674941-15676443	0.228195	13.8129	-5.9196	2.32e-22	DOWN
ENSBTAG00000002298	CKAP2L	cytoskeleton associated protein 2 like [Source:HGNC Symbol;Acc:HGNC:26877]	GO:0005623|GO:0005622|GO:0043229|GO:0005737|GO:0005856|GO:0005815|GO:0005819|GO:0000922|GO:0005813|GO:0015630	cell|intracellular|intracellular organelle|cytoplasm|cytoskeleton|microtubule organizing center|spindle|spindle pole|centrosome|microtubule cytoskeleton	-	-	-	-	11:46318613-46340841	3.47041	29.9687	-3.11028	2.34e-22	DOWN
ENSBTAG00000001166	HSF5	heat shock transcription factor 5 [Source:HGNC Symbol;Acc:HGNC:26862]	GO:0009987|GO:0005623|GO:0008152|GO:0001071|GO:0005488|GO:0009058|GO:0050794|GO:0044238|GO:0003700|GO:0044237|GO:0006807|GO:0019222|GO:0005622|GO:0097159|GO:0043229|GO:0043227|GO:0071704|GO:0003676|GO:1901360|GO:0006725|GO:0006139|GO:0046483|GO:0043231|GO:0044249|GO:0010467|GO:0005634|GO:0051252|GO:0009059|GO:0016070|GO:0034645|GO:0003677|GO:0010468|GO:0043565|GO:0006351|GO:2001141|GO:0006355|GO:…	cellular process|cell|metabolic process|nucleic acid binding transcription factor activity|binding|biosynthetic process|regulation of cellular process|primary metabolic process|transcription factor activity, sequence-specific DNA binding|cellular metabolic process|nitrogen compound metabolic process|regulation of metabolic process|intracellular|organic cyclic compound binding|intracellular organe…	-	-	-	-	19:9645919-9670385	4.80846	57.5969	-3.58235	2.53e-22	DOWN
ENSBTAG00000015763	SPATA22	spermatogenesis associated 22 [Source:HGNC Symbol;Acc:HGNC:30705]	GO:0009987|GO:0022414|GO:0032502|GO:0008152|GO:0005488|GO:0050896|GO:0000003|GO:0009058|GO:0044702|GO:0005515|GO:0051321|GO:0050794|GO:0044238|GO:0051716|GO:0048856|GO:0044237|GO:0006807|GO:0019953|GO:0044767|GO:0016043|GO:0006950|GO:0071704|GO:0048609|GO:0051445|GO:0006996|GO:0007126|GO:1901360|GO:0006725|GO:0006139|GO:0007276|GO:0046483|GO:0033554|GO:0007275|GO:0007049|GO:0051726|GO:0007059|GO:…	cellular process|reproductive process|developmental process|metabolic process|binding|response to stimulus|reproduction|biosynthetic process|single organism reproductive process|protein binding|meiotic cell cycle|regulation of cellular process|primary metabolic process|cellular response to stimulus|anatomical structure development|cellular metabolic process|nitrogen compound metabolic process|sex…	-	-	-	-	19:24809409-24824295	6.36531	61.7426	-3.27796	3.05e-22	DOWN
ENSBTAG00000001505	GRK4	G protein-coupled receptor kinase 4 [Source:HGNC Symbol;Acc:HGNC:4543]	GO:0003824|GO:0009987|GO:0008152|GO:0005488|GO:0050896|GO:0023052|GO:0050794|GO:0044238|GO:0051716|GO:0051234|GO:0044237|GO:0016740|GO:0097159|GO:0097367|GO:0023057|GO:0023051|GO:0071704|GO:0036094|GO:0000166|GO:0010646|GO:0019538|GO:0001882|GO:0031623|GO:0016772|GO:0009966|GO:0007165|GO:0009968|GO:0007154|GO:0006810|GO:0043412|GO:0007186|GO:0016773|GO:0006796|GO:0008277|GO:0032549|GO:0016192|GO:…	catalytic activity|cellular process|metabolic process|binding|response to stimulus|signaling|regulation of cellular process|primary metabolic process|cellular response to stimulus|establishment of localization|cellular metabolic process|transferase activity|organic cyclic compound binding|carbohydrate derivative binding|negative regulation of signaling|regulation of signaling|organic substance me…	K08291	G protein-coupled receptor kinase[2.7.11.16]	bta04144|bta04062|bta05032	Endocytosis - Bos taurus (cow)|Chemokine signaling pathway - Bos taurus (cow)|Morphine addiction - Bos taurus (cow)	6:107849267-107891935	4.90804	83.6079	-4.09042	3.17e-22	DOWN
ENSBTAG00000009663	YBX3	Y-box binding protein 3 [Source:HGNC Symbol;Acc:HGNC:2428]	GO:0009987|GO:0005623|GO:0022414|GO:0032502|GO:0008152|GO:0001071|GO:0032991|GO:0005488|GO:0050896|GO:0040007|GO:0023052|GO:0000003|GO:0009058|GO:0044702|GO:0005515|GO:0050794|GO:0044238|GO:0051716|GO:0048856|GO:0050793|GO:0040008|GO:0003700|GO:0044237|GO:0006807|GO:0019222|GO:0005622|GO:0048589|GO:0019953|GO:0044767|GO:0045927|GO:0097159|GO:0006950|GO:0043229|GO:0023057|GO:0043227|GO:0023051|GO:…	cellular process|cell|reproductive process|developmental process|metabolic process|nucleic acid binding transcription factor activity|macromolecular complex|binding|response to stimulus|growth|signaling|reproduction|biosynthetic process|single organism reproductive process|protein binding|regulation of cellular process|primary metabolic process|cellular response to stimulus|anatomical structure d…	K06099	cold shock domain protein A[-]	bta04530	Tight junction - Bos taurus (cow)	5:99335508-99360895	19.4979	250.451	-3.68314	3.44e-22	DOWN
ENSBTAG00000005471	RHCG	Rh family C glycoprotein [Source:HGNC Symbol;Acc:HGNC:18140]	GO:0016020|GO:0009987|GO:0005623|GO:0005576|GO:0005488|GO:0005215|GO:0005515|GO:0005886|GO:0051234|GO:0022857|GO:0005622|GO:0045177|GO:0031224|GO:0071944|GO:0043227|GO:1903561|GO:0005737|GO:0016323|GO:0016324|GO:0055085|GO:0008092|GO:0031226|GO:0016021|GO:0070062|GO:0031982|GO:0042592|GO:0005887|GO:0019725|GO:0006810|GO:0022891|GO:0006811|GO:0034220|GO:0030506|GO:0031410|GO:0048878|GO:0015075|GO:…	membrane|cellular process|cell|extracellular region|binding|transporter activity|protein binding|plasma membrane|establishment of localization|transmembrane transporter activity|intracellular|apical part of cell|intrinsic component of membrane|cell periphery|membrane-bounded organelle|extracellular vesicle|cytoplasm|basolateral plasma membrane|apical plasma membrane|transmembrane transport|cytosk…	-	-	-	-	21:21358095-21383111	0.0903832	11.8712	-7.0372	3.48e-22	DOWN
ENSBTAG00000006535	IRS4	insulin receptor substrate 4 [Source:HGNC Symbol;Acc:HGNC:6128]	GO:0016020|GO:0009987|GO:0005623|GO:0008152|GO:0005488|GO:0004871|GO:0050896|GO:0023052|GO:0005515|GO:0005886|GO:0050794|GO:0044238|GO:0051716|GO:0044877|GO:0019222|GO:0005622|GO:0071944|GO:0071704|GO:0010033|GO:0005737|GO:0009725|GO:0005102|GO:0010243|GO:0043548|GO:0032403|GO:0007165|GO:0007154|GO:0006629|GO:0019216|GO:1901652|GO:0005829|GO:0043434|GO:0071310|GO:0071417|GO:0032870|GO:0007166|GO:…	membrane|cellular process|cell|metabolic process|binding|signal transducer activity|response to stimulus|signaling|protein binding|plasma membrane|regulation of cellular process|primary metabolic process|cellular response to stimulus|macromolecular complex binding|regulation of metabolic process|intracellular|cell periphery|organic substance metabolic process|response to organic substance|cytopla…	K17446	insulin receptor substrate 4[-]	bta04022|bta04910|bta04068|bta04152|bta04211|bta04920|bta04213|bta04923|bta04930	cGMP-PKG signaling pathway - Bos taurus (cow)|Insulin signaling pathway - Bos taurus (cow)|FoxO signaling pathway - Bos taurus (cow)|AMPK signaling pathway - Bos taurus (cow)|Longevity regulating pathway - Bos taurus (cow)|Adipocytokine signaling pathway - Bos taurus (cow)|Longevity regulating pathway - multiple species - Bos taurus (cow)|Regulation of lipolysis in adipocytes - Bos taurus (cow)|T…	X:61853458-61857225	8.1694	0.276426	4.88527	3.8e-22	UP
ENSBTAG00000014932	ARSE	arylsulfatase E (chondrodysplasia punctata 1) [Source:HGNC Symbol;Acc:HGNC:719]	GO:0003824|GO:0008152|GO:0016787|GO:0016788|GO:0008484	catalytic activity|metabolic process|hydrolase activity|hydrolase activity, acting on ester bonds|sulfuric ester hydrolase activity	-	-	-	-	X:139018055-139033616	19.0309	1.29677	3.87534	3.85e-22	UP
ENSBTAG00000023529	SPEF2	sperm flagellar 2 [Source:HGNC Symbol;Acc:HGNC:26293]	GO:0002376|GO:0009987|GO:0005623|GO:0022414|GO:0032502|GO:0005488|GO:0000003|GO:0044702|GO:0042995|GO:0005929|GO:0005515|GO:0048856|GO:0009653|GO:0012505|GO:0002520|GO:0005622|GO:0019953|GO:0044767|GO:0016043|GO:0048646|GO:0043229|GO:0043227|GO:0048609|GO:0009887|GO:0048513|GO:0005737|GO:0006996|GO:0048598|GO:0030030|GO:0097225|GO:0007568|GO:0036126|GO:0007276|GO:0048869|GO:0031514|GO:0005794|GO:…	immune system process|cellular process|cell|reproductive process|developmental process|binding|reproduction|single organism reproductive process|cell projection|cilium|protein binding|anatomical structure development|anatomical structure morphogenesis|endomembrane system|immune system development|intracellular|sexual reproduction|single-organism developmental process|cellular component organizati…	-	-	-	-	20:38404694-38606719	0.48155	10.5968	-4.45979	3.88e-22	DOWN
ENSBTAG00000011671	-	-	-	-	-	-	-	-	23:31604877-31605513	12.8042	114.717	-3.16339	4.18e-22	DOWN
ENSBTAG00000014053	MAK	male germ cell associated kinase [Source:HGNC Symbol;Acc:HGNC:6816]	GO:0000988|GO:0003824|GO:0009987|GO:0005623|GO:0008152|GO:0005488|GO:0042995|GO:0005929|GO:0005515|GO:0044238|GO:0044237|GO:0000989|GO:0005622|GO:0030496|GO:0016740|GO:0097159|GO:0043229|GO:0097367|GO:0043227|GO:0071704|GO:0036094|GO:0003712|GO:0000166|GO:0001917|GO:0048871|GO:0001750|GO:0019538|GO:0001882|GO:0045494|GO:0016772|GO:0042592|GO:0043231|GO:0072372|GO:0031513|GO:0005634|GO:0043412|GO:…	transcription factor activity, protein binding|catalytic activity|cellular process|cell|metabolic process|binding|cell projection|cilium|protein binding|primary metabolic process|cellular metabolic process|transcription factor activity, transcription factor binding|intracellular|midbody|transferase activity|organic cyclic compound binding|intracellular organelle|carbohydrate derivative binding|me…	-	-	-	-	23:45207836-45258409	1.78962	43.4469	-4.60153	4.27e-22	DOWN
ENSBTAG00000032730	-	-	GO:0003824|GO:0009987|GO:0008152|GO:0005488|GO:0005515|GO:0044238|GO:0044237|GO:0006807|GO:0016740|GO:0071704|GO:0019637|GO:0016746|GO:0044255|GO:0006629|GO:0016747|GO:0006796|GO:0006644|GO:0070292|GO:0006650|GO:0016410	catalytic activity|cellular process|metabolic process|binding|protein binding|primary metabolic process|cellular metabolic process|nitrogen compound metabolic process|transferase activity|organic substance metabolic process|organophosphate metabolic process|transferase activity, transferring acyl groups|cellular lipid metabolic process|lipid metabolic process|transferase activity, transferring ac…	-	-	-	-	29:39933366-39937116	0	40.5022	#NAME?	4.39e-22	DOWN
ENSBTAG00000020264	CCDC181	coiled-coil domain containing 181 [Source:HGNC Symbol;Acc:HGNC:28051]	GO:0005623|GO:0005622|GO:0043229|GO:0043227|GO:0043231|GO:0005634|GO:0005654|GO:0031981	cell|intracellular|intracellular organelle|membrane-bounded organelle|intracellular membrane-bounded organelle|nucleus|nucleoplasm|nuclear lumen	-	-	-	-	16:37875178-37890412	6.97843	92.3941	-3.72683	4.55e-22	DOWN
ENSBTAG00000033397	-	-	GO:0005488|GO:0005515	binding|protein binding	-	-	-	-	13:60208924-60219601	0	15.9469	#NAME?	4.61e-22	DOWN
ENSBTAG00000010116	AK9	adenylate kinase 9 [Source:HGNC Symbol;Acc:HGNC:33814]	GO:0016020|GO:0003824|GO:0009987|GO:0005623|GO:0008152|GO:0005488|GO:0009058|GO:0031090|GO:0044238|GO:0044237|GO:0012505|GO:0006807|GO:0005622|GO:0016740|GO:0097159|GO:0043229|GO:0097367|GO:0043227|GO:0071704|GO:0036094|GO:0005737|GO:0000166|GO:0031965|GO:0019637|GO:1901360|GO:0006725|GO:0006139|GO:0005635|GO:0046483|GO:0001882|GO:0016772|GO:0006091|GO:0043231|GO:0044249|GO:0005634|GO:0006796|GO:…	membrane|catalytic activity|cellular process|cell|metabolic process|binding|biosynthetic process|organelle membrane|primary metabolic process|cellular metabolic process|endomembrane system|nitrogen compound metabolic process|intracellular|transferase activity|organic cyclic compound binding|intracellular organelle|carbohydrate derivative binding|membrane-bounded organelle|organic substance metabo…	K18533	adenylate/nucleoside-diphosphate kinase[2.7.4.6]	bta01100|bta00230|bta00240	Metabolic pathways - Bos taurus (cow)|Purine metabolism - Bos taurus (cow)|Pyrimidine metabolism - Bos taurus (cow)	9:41046846-41163183	2.88582	37.9444	-3.71683	5e-22	DOWN
ENSBTAG00000007298	TEX29	testis expressed 29 [Source:HGNC Symbol;Acc:HGNC:20370]	GO:0016020|GO:0031224|GO:0016021	membrane|intrinsic component of membrane|integral component of membrane	-	-	-	-	12:89558328-89568424	0.500805	44.1337	-6.46149	5.04e-22	DOWN
ENSBTAG00000008538	DNAI1	dynein axonemal intermediate chain 1 [Source:HGNC Symbol;Acc:HGNC:2954]	GO:0003824|GO:0009987|GO:0005623|GO:0032502|GO:0008152|GO:0032991|GO:0005488|GO:0005515|GO:0048856|GO:0043234|GO:0005622|GO:0044767|GO:0016787|GO:0043229|GO:0048513|GO:0005737|GO:0006928|GO:0005875|GO:0016817|GO:0007507|GO:0007017|GO:0007275|GO:0005874|GO:0007389|GO:0007018|GO:0030286|GO:0005856|GO:0016818|GO:0072359|GO:0072358|GO:0009855|GO:0016462|GO:0003341|GO:0015630|GO:0003351|GO:0007368|GO:…	catalytic activity|cellular process|cell|developmental process|metabolic process|macromolecular complex|binding|protein binding|anatomical structure development|protein complex|intracellular|single-organism developmental process|hydrolase activity|intracellular organelle|animal organ development|cytoplasm|movement of cell or subcellular component|microtubule associated complex|hydrolase activity,…	K10409	dynein intermediate chain 1, axonemal[-]	bta05016	Huntington's disease - Bos taurus (cow)	8:77165420-77234158	0.505071	17.2053	-5.09022	5.5e-22	DOWN
ENSBTAG00000001571	LRRD1	leucine rich repeats and death domain containing 1 [Source:HGNC Symbol;Acc:HGNC:34300]	GO:0005488|GO:0005515	binding|protein binding	-	-	-	-	4:9334914-9351034	0.451504	10.7676	-4.57581	5.61e-22	DOWN
ENSBTAG00000034373	CDH13	cadherin-13 precursor [Source:RefSeq peptide;Acc:NP_001030354]	GO:0016020|GO:0009987|GO:0005623|GO:0032502|GO:0008152|GO:0007610|GO:0005576|GO:0005488|GO:0050896|GO:0023052|GO:0030054|GO:0040011|GO:0009058|GO:0042995|GO:0009605|GO:0005515|GO:0005886|GO:0048870|GO:0048520|GO:0050794|GO:0044238|GO:0051716|GO:0048856|GO:0009986|GO:0044877|GO:0009653|GO:0008283|GO:0051234|GO:0044237|GO:0006807|GO:0042562|GO:0019222|GO:0005622|GO:0044767|GO:0040017|GO:0007155|GO:…	membrane|cellular process|cell|developmental process|metabolic process|behavior|extracellular region|binding|response to stimulus|signaling|cell junction|locomotion|biosynthetic process|cell projection|response to external stimulus|protein binding|plasma membrane|cell motility|positive regulation of behavior|regulation of cellular process|primary metabolic process|cellular response to stimulus|an…	-	-	-	-	18:9512739-10162782	0.882917	18.0532	-4.35384	6.15e-22	DOWN
ENSBTAG00000045773	-	Uncharacterized protein [Source:UniProtKB/TrEMBL;Acc:G3MWQ4]	-	-	-	-	-	-	X:29476965-29477684	0	35.8186	#NAME?	6.25e-22	DOWN
ENSBTAG00000039021	-	Uncharacterized protein [Source:UniProtKB/TrEMBL;Acc:E1BHB6]	-	-	-	-	-	-	8:77451686-77457766	0.0833279	6.97124	-6.38647	6.27e-22	DOWN
ENSBTAG00000009951	PGP	Phosphoglycolate phosphatase [Source:UniProtKB/Swiss-Prot;Acc:Q2T9S4]	GO:0003824|GO:0009987|GO:0008152|GO:0005488|GO:0044238|GO:0044237|GO:0016787|GO:0071704|GO:0019538|GO:0016788|GO:0043169|GO:0005975|GO:0043412|GO:0006796|GO:0046872|GO:0042578|GO:0044267|GO:0036211|GO:0006464|GO:0016791|GO:0016311|GO:0000287|GO:0008967|GO:0098519|GO:0004721|GO:0006470|GO:0035335|GO:0004725	catalytic activity|cellular process|metabolic process|binding|primary metabolic process|cellular metabolic process|hydrolase activity|organic substance metabolic process|protein metabolic process|hydrolase activity, acting on ester bonds|cation binding|carbohydrate metabolic process|macromolecule modification|phosphate-containing compound metabolic process|metal ion binding|phosphoric ester hydro…	K19269	phosphoglycolate phosphatase[3.1.3.48]	bta01100|bta01200|bta00630	Metabolic pathways - Bos taurus (cow)|Carbon metabolism - Bos taurus (cow)|Glyoxylate and dicarboxylate metabolism - Bos taurus (cow)	25:1746200-1747344	7.71907	90.0223	-3.54378	6.38e-22	DOWN
ENSBTAG00000038930	-	-	-	-	-	-	-	-	26:34600-60014	0.0378852	4.23871	-6.80585	6.92e-22	DOWN
ENSBTAG00000017345	KIF2B	kinesin family member 2B [Source:HGNC Symbol;Acc:HGNC:29443]	GO:0003824|GO:0009987|GO:0005623|GO:0008152|GO:0032991|GO:0005488|GO:0005515|GO:0050794|GO:0044877|GO:0043234|GO:0005622|GO:0016787|GO:0097159|GO:0016043|GO:0043229|GO:0097367|GO:0043227|GO:0036094|GO:0006928|GO:0000166|GO:0006996|GO:0005875|GO:0016817|GO:0008092|GO:0001882|GO:0007017|GO:0032403|GO:0051983|GO:0007059|GO:0043231|GO:0005874|GO:0005871|GO:0007018|GO:0005634|GO:0005856|GO:0016818|GO:…	catalytic activity|cellular process|cell|metabolic process|macromolecular complex|binding|protein binding|regulation of cellular process|macromolecular complex binding|protein complex|intracellular|hydrolase activity|organic cyclic compound binding|cellular component organization|intracellular organelle|carbohydrate derivative binding|membrane-bounded organelle|small molecule binding|movement of …	-	-	-	-	19:3876962-3879198	0.380192	13.349	-5.13386	7.5e-22	DOWN
ENSBTAG00000039873	-	Uncharacterized protein [Source:UniProtKB/TrEMBL;Acc:G5E6C5]	GO:0003824|GO:0008152|GO:0005488|GO:0044238|GO:0016787|GO:0071704|GO:0008233|GO:0019538|GO:0043169|GO:0006508|GO:0046872|GO:0008237|GO:0046914|GO:0004175|GO:0004222|GO:0008270	catalytic activity|metabolic process|binding|primary metabolic process|hydrolase activity|organic substance metabolic process|peptidase activity|protein metabolic process|cation binding|proteolysis|metal ion binding|metallopeptidase activity|transition metal ion binding|endopeptidase activity|metalloendopeptidase activity|zinc ion binding	-	-	-	-	8:7160381-7162249	0	7.91831	#NAME?	7.69e-22	DOWN
ENSBTAG00000008946	CAPN13	calpain 13 [Source:HGNC Symbol;Acc:HGNC:16663]	GO:0003824|GO:0005623|GO:0008152|GO:0005488|GO:0044238|GO:0005622|GO:0016787|GO:0071704|GO:0005737|GO:0008233|GO:0019538|GO:0043169|GO:0006508|GO:0046872|GO:0005509|GO:0008234|GO:0004175|GO:0004197|GO:0004198	catalytic activity|cell|metabolic process|binding|primary metabolic process|intracellular|hydrolase activity|organic substance metabolic process|cytoplasm|peptidase activity|protein metabolic process|cation binding|proteolysis|metal ion binding|calcium ion binding|cysteine-type peptidase activity|endopeptidase activity|cysteine-type endopeptidase activity|calcium-dependent cysteine-type endopepti…	-	-	-	-	11:69045268-69128762	0.134472	7.20326	-5.74327	8.08e-22	DOWN
ENSBTAG00000020120	SEL1L2	SEL1L2 ERAD E3 ligase adaptor subunit [Source:HGNC Symbol;Acc:HGNC:15897]	-	-	K14026	SEL1 protein[-]	bta04141	Protein processing in endoplasmic reticulum - Bos taurus (cow)	13:7570431-7648329	0.165449	13.5689	-6.35777	8.64e-22	DOWN
ENSBTAG00000025814	TMEM202	transmembrane protein 202 [Source:HGNC Symbol;Acc:HGNC:33733]	-	-	-	-	-	-	10:19143084-19158799	1.90668	50.7379	-4.73393	8.98e-22	DOWN
ENSBTAG00000013838	ALLC	allantoicase [Source:HGNC Symbol;Acc:HGNC:17377]	GO:0003824|GO:0009987|GO:0008152|GO:0009056|GO:0044237|GO:0006807|GO:0016787|GO:0071704|GO:1901360|GO:0046483|GO:0016810|GO:0016813|GO:0000255|GO:0000256|GO:0004037	catalytic activity|cellular process|metabolic process|catabolic process|cellular metabolic process|nitrogen compound metabolic process|hydrolase activity|organic substance metabolic process|organic cyclic compound metabolic process|heterocycle metabolic process|hydrolase activity, acting on carbon-nitrogen (but not peptide) bonds|hydrolase activity, acting on carbon-nitrogen (but not peptide) bon…	K01477	allantoicase[3.5.3.4]	bta01100|bta00230	Metabolic pathways - Bos taurus (cow)|Purine metabolism - Bos taurus (cow)	8:112837179-112860706	1.02757	23.0074	-4.4848	1.04e-21	DOWN
ENSBTAG00000009033	TEX37	testis expressed 37 [Source:HGNC Symbol;Acc:HGNC:26341]	GO:0005488|GO:0005515	binding|protein binding	-	-	-	-	11:47409406-47414102	0	15.5716	#NAME?	1.08e-21	DOWN
ENSBTAG00000002756	-	Uncharacterized protein [Source:UniProtKB/TrEMBL;Acc:F1MG31]	-	-	-	-	-	-	8:73789127-73833214	3.48957	62.4207	-4.1609	1.34e-21	DOWN
ENSBTAG00000046699	-	-	GO:0009987|GO:0005623|GO:0008152|GO:0001071|GO:0005488|GO:0004871|GO:0050896|GO:0023052|GO:0009058|GO:0005515|GO:0050794|GO:0044238|GO:0051716|GO:0003700|GO:0044237|GO:0006807|GO:0019222|GO:0005622|GO:0097159|GO:0009893|GO:0043229|GO:0043227|GO:0071704|GO:0010033|GO:0003676|GO:1901360|GO:0006725|GO:0006139|GO:0046483|GO:0007165|GO:0043231|GO:0007154|GO:0044249|GO:0010467|GO:0005634|GO:0010628|GO:…	cellular process|cell|metabolic process|nucleic acid binding transcription factor activity|binding|signal transducer activity|response to stimulus|signaling|biosynthetic process|protein binding|regulation of cellular process|primary metabolic process|cellular response to stimulus|transcription factor activity, sequence-specific DNA binding|cellular metabolic process|nitrogen compound metabolic pr…	-	-	-	-	2:79975339-80043984	1.87476	42.587	-4.50563	1.35e-21	DOWN
ENSBTAG00000031845	-	protein SSX5 [Source:RefSeq peptide;Acc:NP_001070521]	GO:0009987|GO:0005623|GO:0008152|GO:0005488|GO:0009058|GO:0050794|GO:0044238|GO:0044237|GO:0006807|GO:0019222|GO:0005622|GO:0097159|GO:0043229|GO:0043227|GO:0071704|GO:0003676|GO:1901360|GO:0006725|GO:0006139|GO:0046483|GO:0043231|GO:0044249|GO:0010467|GO:0005634|GO:0051252|GO:0009059|GO:0016070|GO:0034645|GO:0010468|GO:0006351|GO:2001141|GO:0006355|GO:0032774|GO:1903506	cellular process|cell|metabolic process|binding|biosynthetic process|regulation of cellular process|primary metabolic process|cellular metabolic process|nitrogen compound metabolic process|regulation of metabolic process|intracellular|organic cyclic compound binding|intracellular organelle|membrane-bounded organelle|organic substance metabolic process|nucleic acid binding|organic cyclic compound …	-	-	-	-	X:91622419-91629194	1.35036	28.9319	-4.42125	1.39e-21	DOWN
ENSBTAG00000014234	LINC00238	Uncharacterized protein C14orf53 homolog [Source:UniProtKB/Swiss-Prot;Acc:Q2YDE5]	-	-	-	-	-	-	10:78878185-78893823	0	15.4598	#NAME?	1.46e-21	DOWN
ENSBTAG00000047507	-	Uncharacterized protein [Source:UniProtKB/TrEMBL;Acc:G3MYX6]	GO:0003824|GO:0008152|GO:0005488|GO:0005515|GO:0044238|GO:0016787|GO:0071704|GO:0008233|GO:0019538|GO:0043169|GO:0006508|GO:0046872|GO:0008237|GO:0046914|GO:0004175|GO:0004222|GO:0008270	catalytic activity|metabolic process|binding|protein binding|primary metabolic process|hydrolase activity|organic substance metabolic process|peptidase activity|protein metabolic process|cation binding|proteolysis|metal ion binding|metallopeptidase activity|transition metal ion binding|endopeptidase activity|metalloendopeptidase activity|zinc ion binding	-	-	-	-	7:15647684-15649879	0	6.51384	#NAME?	1.53e-21	DOWN
ENSBTAG00000008376	C9orf24	chromosome 9 open reading frame 24 [Source:HGNC Symbol;Acc:HGNC:19919]	GO:0009987|GO:0005623|GO:0022414|GO:0032502|GO:0005488|GO:0000003|GO:0044702|GO:0005515|GO:0005622|GO:0019953|GO:0044767|GO:0016043|GO:0043229|GO:0043227|GO:0048609|GO:0005737|GO:0007276|GO:0048869|GO:0008092|GO:0022607|GO:0043231|GO:0048232|GO:0005634|GO:0002177|GO:0005856|GO:0030154|GO:0048471|GO:0015631|GO:0006461|GO:0007283|GO:0034622|GO:0043623|GO:0015630|GO:0043014	cellular process|cell|reproductive process|developmental process|binding|reproduction|single organism reproductive process|protein binding|intracellular|sexual reproduction|single-organism developmental process|cellular component organization|intracellular organelle|membrane-bounded organelle|multicellular organismal reproductive process|cytoplasm|gamete generation|cellular developmental process|…	-	-	-	-	8:77089027-77103429	0.513776	23.5982	-5.5214	1.55e-21	DOWN
ENSBTAG00000021166	FAM71A	family with sequence similarity 71 member A [Source:HGNC Symbol;Acc:HGNC:26541]	GO:0005623|GO:0005622|GO:0043229|GO:0043227|GO:0043231|GO:0005634	cell|intracellular|intracellular organelle|membrane-bounded organelle|intracellular membrane-bounded organelle|nucleus	-	-	-	-	16:72811911-72814133	0.0370255	11.436	-8.27085	1.64e-21	DOWN
ENSBTAG00000011813	TYR	tyrosinase [Source:HGNC Symbol;Acc:HGNC:12442]	GO:0003824|GO:0002376|GO:0009987|GO:0005623|GO:0032502|GO:0008152|GO:0005488|GO:0009058|GO:0005515|GO:0048856|GO:0043473|GO:0008283|GO:0044237|GO:0002520|GO:0016491|GO:0005622|GO:0044767|GO:0043229|GO:0043227|GO:0071704|GO:0048513|GO:0005737|GO:0055114|GO:1901360|GO:0006582|GO:0006725|GO:0042802|GO:0016705|GO:0031982|GO:0007275|GO:0048732|GO:0043231|GO:0004497|GO:0046983|GO:0043169|GO:0044249|GO:…	catalytic activity|immune system process|cellular process|cell|developmental process|metabolic process|binding|biosynthetic process|protein binding|anatomical structure development|pigmentation|cell proliferation|cellular metabolic process|immune system development|oxidoreductase activity|intracellular|single-organism developmental process|intracellular organelle|membrane-bounded organelle|organi…	K00505	tyrosinase[1.14.18.1]	bta01100|bta04916|bta00350|bta00740	Metabolic pathways - Bos taurus (cow)|Melanogenesis - Bos taurus (cow)|Tyrosine metabolism - Bos taurus (cow)|Riboflavin metabolism - Bos taurus (cow)	29:6351877-6462240	0.197006	14.4832	-6.2	1.88e-21	DOWN
ENSBTAG00000021328	SPHKAP	SPHK1 interactor, AKAP domain containing [Source:HGNC Symbol;Acc:HGNC:30619]	GO:0009987|GO:0005623|GO:0005576|GO:0005488|GO:0050896|GO:0023052|GO:0005515|GO:0050794|GO:0051716|GO:0005622|GO:0043229|GO:0043227|GO:0023051|GO:1903561|GO:0005737|GO:0051018|GO:0010646|GO:0009966|GO:0070062|GO:0031982|GO:0007165|GO:0043231|GO:0007154|GO:1902531|GO:0035556|GO:0005739|GO:0010738|GO:0010737	cellular process|cell|extracellular region|binding|response to stimulus|signaling|protein binding|regulation of cellular process|cellular response to stimulus|intracellular|intracellular organelle|membrane-bounded organelle|regulation of signaling|extracellular vesicle|cytoplasm|protein kinase A binding|regulation of cell communication|regulation of signal transduction|extracellular exosome|vesic…	-	-	-	-	2:116898519-116942744	0.759078	17.4692	-4.52442	1.96e-21	DOWN
ENSBTAG00000047701	ACTRT1	actin related protein T1 [Source:HGNC Symbol;Acc:HGNC:24027]	GO:0002376|GO:0009987|GO:0008152|GO:0050896|GO:0009605|GO:0006914|GO:0051716|GO:0009056|GO:0009607|GO:0002682|GO:0051707|GO:0016043|GO:0006950|GO:0006996|GO:0098542|GO:0006952|GO:0033554|GO:0050688|GO:0009615|GO:0051607|GO:0000422|GO:0043207|GO:0016236|GO:0050691|GO:0098792|GO:1903008|GO:0007005|GO:0002230|GO:0098779	immune system process|cellular process|metabolic process|response to stimulus|response to external stimulus|autophagy|cellular response to stimulus|catabolic process|response to biotic stimulus|regulation of immune system process|response to other organism|cellular component organization|response to stress|organelle organization|defense response to other organism|defense response|cellular respons…	-	-	-	-	X:12158376-12159509	0	15.801	#NAME?	2.02e-21	DOWN
ENSBTAG00000011420	CA9	carbonic anhydrase 9 [Source:HGNC Symbol;Acc:HGNC:1383]	GO:0016020|GO:0003824|GO:0009987|GO:0005623|GO:0032502|GO:0008152|GO:0005488|GO:0005886|GO:0048856|GO:0009653|GO:0051234|GO:0044237|GO:0044767|GO:0016829|GO:0071944|GO:0006730|GO:0048729|GO:0006810|GO:0043169|GO:0009888|GO:0016836|GO:0060429|GO:0046872|GO:0046903|GO:0002009|GO:0046914|GO:0004089|GO:0008270	membrane|catalytic activity|cellular process|cell|developmental process|metabolic process|binding|plasma membrane|anatomical structure development|anatomical structure morphogenesis|establishment of localization|cellular metabolic process|single-organism developmental process|lyase activity|cell periphery|one-carbon metabolic process|tissue morphogenesis|transport|cation binding|tissue developmen…	K01672	carbonic anhydrase[4.2.1.1]	bta00910	Nitrogen metabolism - Bos taurus (cow)	8:60260367-60266465	2.71837	42.7725	-3.97587	2.17e-21	DOWN
ENSBTAG00000010094	FANCD2OS	FANCD2 opposite strand [Source:HGNC Symbol;Acc:HGNC:28623]	-	-	-	-	-	-	22:16779264-16782524	0.389746	26.4368	-6.08387	2.35e-21	DOWN
ENSBTAG00000048044	IQCF3	IQ motif containing F3 [Source:HGNC Symbol;Acc:HGNC:31816]	GO:0005488|GO:0005515	binding|protein binding	-	-	-	-	22:49594832-49596523	0.147771	27.5144	-7.54067	2.36e-21	DOWN
ENSBTAG00000001052	ADCY10	adenylate cyclase 10 (soluble) [Source:HGNC Symbol;Acc:HGNC:21285]	GO:0016020|GO:0003824|GO:0009987|GO:0005623|GO:0022414|GO:0008152|GO:0005488|GO:0050896|GO:0023052|GO:0000003|GO:0009058|GO:0044702|GO:0042995|GO:0005929|GO:0050794|GO:0044238|GO:0051716|GO:0044237|GO:0006807|GO:0005622|GO:0019953|GO:0016829|GO:0043229|GO:0043227|GO:0071704|GO:0048609|GO:0005737|GO:0006928|GO:0019637|GO:1901360|GO:0006725|GO:0006139|GO:0007276|GO:0031514|GO:0046483|GO:0007017|GO:…	membrane|catalytic activity|cellular process|cell|reproductive process|metabolic process|binding|response to stimulus|signaling|reproduction|biosynthetic process|single organism reproductive process|cell projection|cilium|regulation of cellular process|primary metabolic process|cellular response to stimulus|cellular metabolic process|nitrogen compound metabolic process|intracellular|sexual reprod…	K11265	adenylate cyclase 10[4.6.1.1]	bta04024|bta00230|bta04713	cAMP signaling pathway - Bos taurus (cow)|Purine metabolism - Bos taurus (cow)|Circadian entrainment - Bos taurus (cow)	3:825294-905484	0.299185	9.246	-4.94972	2.42e-21	DOWN
ENSBTAG00000037416	-	Histone H2A [Source:UniProtKB/TrEMBL;Acc:Q32P61]	GO:0005623|GO:0032991|GO:0005488|GO:0005515|GO:0000785|GO:0043234|GO:0005622|GO:0097159|GO:0043229|GO:0043227|GO:0032993|GO:0003676|GO:0000786|GO:0043231|GO:0046983|GO:0005634|GO:0046982|GO:0005694|GO:0003677|GO:0043565	cell|macromolecular complex|binding|protein binding|chromatin|protein complex|intracellular|organic cyclic compound binding|intracellular organelle|membrane-bounded organelle|protein-DNA complex|nucleic acid binding|nucleosome|intracellular membrane-bounded organelle|protein dimerization activity|nucleus|protein heterodimerization activity|chromosome|DNA binding|sequence-specific DNA binding	K11251|K11251	histone H2A[-]|histone H2A[-]	bta05034|bta05034|bta05322|bta05322	Alcoholism - Bos taurus (cow)|Alcoholism - Bos taurus (cow)|Systemic lupus erythematosus - Bos taurus (cow)|Systemic lupus erythematosus - Bos taurus (cow)	X:111752240-111752593	0	45.5133	#NAME?	2.64e-21	DOWN
ENSBTAG00000030623	-	Uncharacterized protein [Source:UniProtKB/TrEMBL;Acc:F1N4P0]	-	-	-	-	-	-	3:92136670-92190804	0	24.3174	#NAME?	2.95e-21	DOWN
ENSBTAG00000017031	-	-	-	-	-	-	-	-	3:70348757-70420435	0.438799	21.6505	-5.6247	3.06e-21	DOWN
ENSBTAG00000046635	DDX53	DEAD-box helicase 53 [Source:HGNC Symbol;Acc:HGNC:20083]	GO:0003824|GO:0009987|GO:0008152|GO:0005488|GO:0044238|GO:0044237|GO:0006807|GO:0016787|GO:0097159|GO:0097367|GO:0071704|GO:0036094|GO:0000166|GO:0003676|GO:1901360|GO:0006725|GO:0006139|GO:0016817|GO:0046483|GO:0001882|GO:0016818|GO:0003723|GO:0016070|GO:0032549|GO:0001883|GO:0017076|GO:0005524|GO:0016462|GO:0010501|GO:0017111|GO:0004386|GO:0016887|GO:0003724|GO:0042623|GO:0004004|GO:0008186|GO:…	catalytic activity|cellular process|metabolic process|binding|primary metabolic process|cellular metabolic process|nitrogen compound metabolic process|hydrolase activity|organic cyclic compound binding|carbohydrate derivative binding|organic substance metabolic process|small molecule binding|nucleotide binding|nucleic acid binding|organic cyclic compound metabolic process|cellular aromatic compou…	-	-	-	-	X:127361252-127364903	0.13784	14.8888	-6.75508	3.08e-21	DOWN
ENSBTAG00000021547	CFAP57	cilia and flagella associated protein 57 [Source:HGNC Symbol;Acc:HGNC:26485]	GO:0005488|GO:0005515	binding|protein binding	-	-	-	-	3:103353700-103422206	0.477068	11.8724	-4.63727	3.28e-21	DOWN
ENSBTAG00000023546	FAM186A	family with sequence similarity 186 member A [Source:HGNC Symbol;Acc:HGNC:26980]	-	-	-	-	-	-	5:29713134-29752153	0.100823	5.06096	-5.64952	3.5e-21	DOWN
ENSBTAG00000011381	SLC30A3	solute carrier family 30 member 3 [Source:HGNC Symbol;Acc:HGNC:11014]	GO:0016020|GO:0045202|GO:0009987|GO:0005623|GO:0005488|GO:0030054|GO:0005215|GO:0042995|GO:0031090|GO:0005515|GO:0030672|GO:0050794|GO:0051050|GO:0051234|GO:0012505|GO:0022857|GO:0005622|GO:0031224|GO:0043229|GO:0008021|GO:0043227|GO:0012506|GO:0005737|GO:0055085|GO:0030658|GO:0061088|GO:0098588|GO:0016021|GO:2000021|GO:0031982|GO:0042592|GO:0043231|GO:0030133|GO:0043005|GO:0005768|GO:0019725|GO:…	membrane|synapse|cellular process|cell|binding|cell junction|transporter activity|cell projection|organelle membrane|protein binding|synaptic vesicle membrane|regulation of cellular process|positive regulation of transport|establishment of localization|endomembrane system|transmembrane transporter activity|intracellular|intrinsic component of membrane|intracellular organelle|synaptic vesicle|memb…	-	-	-	-	11:72364682-72373190	0.383879	10.7458	-4.80698	3.68e-21	DOWN
ENSBTAG00000034281	MGAT4D	MGAT4 family member D [Source:HGNC Symbol;Acc:HGNC:43619]	GO:0016020|GO:0003824|GO:0008152|GO:0044238|GO:0016740|GO:0071704|GO:0016757|GO:0005975|GO:0016758	membrane|catalytic activity|metabolic process|primary metabolic process|transferase activity|organic substance metabolic process|transferase activity, transferring glycosyl groups|carbohydrate metabolic process|transferase activity, transferring hexosyl groups	K00738	alpha-1,3-mannosylglycoprotein beta-1,4-N-acetylglucosaminyltransferase A/B[2.4.1.145]	bta01100|bta00510	Metabolic pathways - Bos taurus (cow)|N-Glycan biosynthesis - Bos taurus (cow)	17:17517621-17560971	0.675075	24.3767	-5.17431	3.8e-21	DOWN
ENSBTAG00000023541	C6orf10	chromosome 6 open reading frame 10 [Source:HGNC Symbol;Acc:HGNC:13922]	GO:0005623|GO:0005622|GO:0043229|GO:0043227|GO:0043231|GO:0005634	cell|intracellular|intracellular organelle|membrane-bounded organelle|intracellular membrane-bounded organelle|nucleus	-	-	-	-	23:26726417-26794259	0.0428909	10.8215	-7.97901	3.89e-21	DOWN
ENSBTAG00000018467	BBOF1	basal body orientation factor 1 [Source:HGNC Symbol;Acc:HGNC:19855]	GO:0005623|GO:0042995|GO:0005929|GO:0005622|GO:0043229|GO:0036064|GO:0005856|GO:0005815|GO:0015630	cell|cell projection|cilium|intracellular|intracellular organelle|ciliary basal body|cytoskeleton|microtubule organizing center|microtubule cytoskeleton	-	-	-	-	10:85776885-85824898	4.15226	59.2939	-3.83592	4.5e-21	DOWN
ENSBTAG00000006562	-	-	-	-	-	-	-	-	27:24801788-24804337	0.170774	12.8317	-6.23149	4.79e-21	DOWN
ENSBTAG00000016844	ADGB	androglobin [Source:HGNC Symbol;Acc:HGNC:21212]	GO:0003824|GO:0005623|GO:0008152|GO:0005488|GO:0005515|GO:0044238|GO:0051234|GO:0005622|GO:0016787|GO:0097159|GO:0071704|GO:0005737|GO:0008233|GO:0019538|GO:0006810|GO:0043169|GO:0006508|GO:0046872|GO:0020037|GO:0015671|GO:0046914|GO:0008234|GO:0004175|GO:0004197|GO:0005506|GO:0004198	catalytic activity|cell|metabolic process|binding|protein binding|primary metabolic process|establishment of localization|intracellular|hydrolase activity|organic cyclic compound binding|organic substance metabolic process|cytoplasm|peptidase activity|protein metabolic process|transport|cation binding|proteolysis|metal ion binding|heme binding|oxygen transport|transition metal ion binding|cystein…	-	-	-	-	9:85020551-85218212	0.540249	11.2153	-4.3757	5.23e-21	DOWN
ENSBTAG00000000620	MCMDC2	minichromosome maintenance domain containing 2 [Source:HGNC Symbol;Acc:HGNC:26368]	GO:0009987|GO:0008152|GO:0005488|GO:0009058|GO:0044238|GO:0044237|GO:0006807|GO:0097159|GO:0097367|GO:0071704|GO:0036094|GO:0000166|GO:0003676|GO:1901360|GO:0006725|GO:0006139|GO:0046483|GO:0001882|GO:0044249|GO:0006259|GO:0009059|GO:0032549|GO:0001883|GO:0017076|GO:0034645|GO:0003677|GO:0006260|GO:0005524	cellular process|metabolic process|binding|biosynthetic process|primary metabolic process|cellular metabolic process|nitrogen compound metabolic process|organic cyclic compound binding|carbohydrate derivative binding|organic substance metabolic process|small molecule binding|nucleotide binding|nucleic acid binding|organic cyclic compound metabolic process|cellular aromatic compound metabolic proc…	-	-	-	-	14:33074314-33113841	0.784377	14.0152	-4.15931	5.42e-21	DOWN
ENSBTAG00000015416	PEBP4	phosphatidylethanolamine binding protein 4 [Source:HGNC Symbol;Acc:HGNC:28319]	GO:0005576|GO:0005488|GO:0005515|GO:0043227|GO:1903561|GO:0070062|GO:0031982	extracellular region|binding|protein binding|membrane-bounded organelle|extracellular vesicle|extracellular exosome|vesicle	-	-	-	-	8:70525321-70751235	0.317232	21.9828	-6.11469	5.53e-21	DOWN
ENSBTAG00000005033	FAM57B	family with sequence similarity 57 member B [Source:HGNC Symbol;Acc:HGNC:25295]	GO:0016020|GO:0003824|GO:0009987|GO:0005623|GO:0032502|GO:0008152|GO:0009058|GO:0050794|GO:0044238|GO:0050793|GO:0044237|GO:0012505|GO:0006807|GO:0005622|GO:0044767|GO:0016740|GO:0031224|GO:0043229|GO:0043227|GO:0071704|GO:0005737|GO:0016746|GO:0048869|GO:0005794|GO:0045595|GO:0044255|GO:0005783|GO:0016021|GO:0045596|GO:0043231|GO:0006629|GO:0044249|GO:0045598|GO:0016747|GO:0030154|GO:0008610|GO:…	membrane|catalytic activity|cellular process|cell|developmental process|metabolic process|biosynthetic process|regulation of cellular process|primary metabolic process|regulation of developmental process|cellular metabolic process|endomembrane system|nitrogen compound metabolic process|intracellular|single-organism developmental process|transferase activity|intrinsic component of membrane|intrace…	-	-	-	-	25:26498127-26503844	0.28345	22.5472	-6.31371	6.34e-21	DOWN
ENSBTAG00000033515	-	-	-	-	K16629	collagen, type XXI, alpha[-]	bta04974	Protein digestion and absorption - Bos taurus (cow)	23:3946457-4067555	133.802	11.4149	3.55111	6.39e-21	UP
ENSBTAG00000013056	SUN5	Sad1 and UNC84 domain containing 5 [Source:HGNC Symbol;Acc:HGNC:16252]	GO:0009987|GO:0005623|GO:0022414|GO:0005488|GO:0000003|GO:0044702|GO:0005515|GO:0012505|GO:0005622|GO:0019953|GO:0051641|GO:0016043|GO:0043229|GO:0043227|GO:0048609|GO:0010256|GO:0006996|GO:0043495|GO:0007276|GO:0005635|GO:0061024|GO:0008104|GO:0043231|GO:0051651|GO:0048232|GO:0005634|GO:0034613|GO:0032507|GO:0007010|GO:0006997|GO:0006998|GO:0090286|GO:0007283	cellular process|cell|reproductive process|binding|reproduction|single organism reproductive process|protein binding|endomembrane system|intracellular|sexual reproduction|cellular localization|cellular component organization|intracellular organelle|membrane-bounded organelle|multicellular organismal reproductive process|endomembrane system organization|organelle organization|protein anchor|gamete…	-	-	-	-	13:62822739-62843246	0	9.64107	#NAME?	6.87e-21	DOWN
ENSBTAG00000021180	TBATA	thymus, brain and testes associated [Source:HGNC Symbol;Acc:HGNC:23511]	GO:0005623|GO:0005488|GO:0005515|GO:0005622|GO:0043229|GO:0043227|GO:0005737|GO:0043231|GO:0005634|GO:0005829	cell|binding|protein binding|intracellular|intracellular organelle|membrane-bounded organelle|cytoplasm|intracellular membrane-bounded organelle|nucleus|cytosol	-	-	-	-	28:27096455-27111015	0	15.7322	#NAME?	6.86e-21	DOWN
ENSBTAG00000004187	WDR66	WD repeat domain 66 [Source:HGNC Symbol;Acc:HGNC:28506]	GO:0005488|GO:0005515	binding|protein binding	-	-	-	-	17:55596059-55669832	1.47694	19.39	-3.71463	7.08e-21	DOWN
ENSBTAG00000013100	-	sperm-associated antigen 5 [Source:RefSeq peptide;Acc:NP_001192478]	GO:0016020|GO:0009987|GO:0005623|GO:0032991|GO:0050794|GO:0051234|GO:0043234|GO:0005622|GO:0051641|GO:0016043|GO:0043229|GO:0043227|GO:0005737|GO:0051128|GO:0006996|GO:0051301|GO:0000776|GO:0051656|GO:0051640|GO:0032880|GO:0060341|GO:0007017|GO:0008104|GO:0032886|GO:0007049|GO:0051726|GO:0051983|GO:0007059|GO:0043231|GO:0005874|GO:0006810|GO:0007163|GO:0035371|GO:1903047|GO:0005634|GO:0005856|GO:…	membrane|cellular process|cell|macromolecular complex|regulation of cellular process|establishment of localization|protein complex|intracellular|cellular localization|cellular component organization|intracellular organelle|membrane-bounded organelle|cytoplasm|regulation of cellular component organization|organelle organization|cell division|kinetochore|establishment of organelle localization|orga…	-	-	-	-	19:20592273-20611230	5.71152	68.7929	-3.59031	7.48e-21	DOWN
ENSBTAG00000012979	ZMYND12	zinc finger MYND-type containing 12 [Source:HGNC Symbol;Acc:HGNC:21192]	GO:0005623|GO:0005622	cell|intracellular	-	-	-	-	3:104315648-104350260	0.656038	17.0603	-4.70072	7.65e-21	DOWN
ENSBTAG00000021181	BUB1	BUB1 mitotic checkpoint serine/threonine kinase [Source:HGNC Symbol;Acc:HGNC:1148]	GO:0016020|GO:0003824|GO:0009987|GO:0005623|GO:0008152|GO:0032991|GO:0005488|GO:0005515|GO:0050794|GO:0044238|GO:0009056|GO:0044237|GO:0043234|GO:0019222|GO:0005622|GO:0016740|GO:0097159|GO:0016043|GO:0043229|GO:0097367|GO:0043227|GO:0071704|GO:0036094|GO:0005737|GO:0000166|GO:0051128|GO:0006996|GO:0051782|GO:0051301|GO:0000776|GO:0031324|GO:0019538|GO:0001882|GO:0051302|GO:0016772|GO:0000940|GO:…	membrane|catalytic activity|cellular process|cell|metabolic process|macromolecular complex|binding|protein binding|regulation of cellular process|primary metabolic process|catabolic process|cellular metabolic process|protein complex|regulation of metabolic process|intracellular|transferase activity|organic cyclic compound binding|cellular component organization|intracellular organelle|carbohydrat…	K02178	checkpoint serine/threonine-protein kinase[2.7.11.1]	bta04110|bta04114|bta04914	Cell cycle - Bos taurus (cow)|Oocyte meiosis - Bos taurus (cow)|Progesterone-mediated oocyte maturation - Bos taurus (cow)	11:1559190-1592162	5.47038	62.3321	-3.51026	8.04e-21	DOWN
ENSBTAG00000031236	-	Uncharacterized protein [Source:UniProtKB/TrEMBL;Acc:F1MDE9]	GO:0003824|GO:0005623|GO:0008152|GO:0044238|GO:0012505|GO:0005622|GO:0016787|GO:0043229|GO:0043227|GO:0071704|GO:0005737|GO:0008233|GO:0005794|GO:0019538|GO:0017171|GO:0043231|GO:0006508|GO:0008236|GO:0004252|GO:0004175	catalytic activity|cell|metabolic process|primary metabolic process|endomembrane system|intracellular|hydrolase activity|intracellular organelle|membrane-bounded organelle|organic substance metabolic process|cytoplasm|peptidase activity|Golgi apparatus|protein metabolic process|serine hydrolase activity|intracellular membrane-bounded organelle|proteolysis|serine-type peptidase activity|serine-typ…	-	-	-	-	4:106342661-106350335	0	19.6868	#NAME?	8.09e-21	DOWN
ENSBTAG00000001830	LRRC46	leucine rich repeat containing 46 [Source:HGNC Symbol;Acc:HGNC:25047]	GO:0009987|GO:0050794|GO:0051050|GO:0051234|GO:0051641|GO:0016043|GO:0045184|GO:0051128|GO:0006996|GO:0051130|GO:0032880|GO:0060341|GO:0051222|GO:0008104|GO:0090316|GO:0031647|GO:0032388|GO:0006810|GO:0015031|GO:0070201|GO:1903955|GO:0034613|GO:1903827|GO:0006626|GO:0032386|GO:0033043|GO:0010638|GO:0072594|GO:0046907|GO:0007005|GO:0051223|GO:0010821|GO:1903214|GO:0010822|GO:0033365|GO:0006605|GO:…	cellular process|regulation of cellular process|positive regulation of transport|establishment of localization|cellular localization|cellular component organization|establishment of protein localization|regulation of cellular component organization|organelle organization|positive regulation of cellular component organization|regulation of protein localization|regulation of cellular localization|p…	-	-	-	-	19:39241151-39245578	1.31978	40.1015	-4.92529	8.9e-21	DOWN
ENSBTAG00000006595	C16orf71	chromosome 16 open reading frame 71 [Source:HGNC Symbol;Acc:HGNC:25081]	-	-	-	-	-	-	25:3820876-3830934	3.19563	54.3437	-4.08794	1.04e-20	DOWN
ENSBTAG00000003962	C20orf144	chromosome 20 open reading frame 144 [Source:HGNC Symbol;Acc:HGNC:16137]	-	-	-	-	-	-	13:63690853-63692393	0.59253	27.144	-5.5176	1.05e-20	DOWN
ENSBTAG00000009536	RNF151	RING finger protein 151 [Source:UniProtKB/Swiss-Prot;Acc:Q2TBT8]	GO:0003824|GO:0009987|GO:0005623|GO:0008152|GO:0005488|GO:0005515|GO:0044238|GO:0044237|GO:0005622|GO:0016740|GO:0043229|GO:0043227|GO:0071704|GO:0019787|GO:0019538|GO:0043231|GO:0043169|GO:0005634|GO:0043412|GO:0004842|GO:0046872|GO:0044267|GO:0036211|GO:0006464|GO:0046914|GO:0008270|GO:0032446|GO:0016567	catalytic activity|cellular process|cell|metabolic process|binding|protein binding|primary metabolic process|cellular metabolic process|intracellular|transferase activity|intracellular organelle|membrane-bounded organelle|organic substance metabolic process|ubiquitin-like protein transferase activity|protein metabolic process|intracellular membrane-bounded organelle|cation binding|nucleus|macromo…	-	-	-	-	25:1524318-1528358	0.545828	34.3251	-5.97468	1.12e-20	DOWN
ENSBTAG00000013957	GALNT3	polypeptide N-acetylgalactosaminyltransferase 3 [Source:HGNC Symbol;Acc:HGNC:4125]	GO:0016020|GO:0003824|GO:0009987|GO:0005623|GO:0008152|GO:0005576|GO:0005488|GO:0009058|GO:0031090|GO:0005515|GO:0044238|GO:0044237|GO:0012505|GO:0005622|GO:0016740|GO:0031224|GO:0043229|GO:0030246|GO:0043227|GO:1903561|GO:0071704|GO:0005737|GO:0005794|GO:0019538|GO:0016757|GO:0098588|GO:0016021|GO:0070062|GO:0031982|GO:0043231|GO:0043169|GO:0044249|GO:0006486|GO:0005975|GO:0016758|GO:0043412|GO:…	membrane|catalytic activity|cellular process|cell|metabolic process|extracellular region|binding|biosynthetic process|organelle membrane|protein binding|primary metabolic process|cellular metabolic process|endomembrane system|intracellular|transferase activity|intrinsic component of membrane|intracellular organelle|carbohydrate binding|membrane-bounded organelle|extracellular vesicle|organic subs…	K00710	polypeptide N-acetylgalactosaminyltransferase[2.4.1.41]	bta01100|bta00512	Metabolic pathways - Bos taurus (cow)|Mucin type O-Glycan biosynthesis - Bos taurus (cow)	2:30642215-30666124	3.18084	52.8568	-4.05461	1.23e-20	DOWN
ENSBTAG00000006762	SH3RF2	SH3 domain containing ring finger 2 [Source:HGNC Symbol;Acc:HGNC:26299]	GO:0009987|GO:0005623|GO:0008152|GO:0005488|GO:0005515|GO:0050794|GO:0044238|GO:0044237|GO:0019222|GO:0005622|GO:0043229|GO:0043227|GO:0071704|GO:0019899|GO:0031324|GO:0019538|GO:0050790|GO:0043086|GO:0043231|GO:0044092|GO:0043169|GO:0005634|GO:0043412|GO:0051174|GO:0019902|GO:0032268|GO:0006796|GO:0005654|GO:0031981|GO:0046872|GO:0051346|GO:0032269|GO:0044267|GO:0051246|GO:0036211|GO:0006464|GO:…	cellular process|cell|metabolic process|binding|protein binding|regulation of cellular process|primary metabolic process|cellular metabolic process|regulation of metabolic process|intracellular|intracellular organelle|membrane-bounded organelle|organic substance metabolic process|enzyme binding|negative regulation of cellular metabolic process|protein metabolic process|regulation of catalytic act…	-	-	-	-	7:59136028-59267638	0.0691597	8.64074	-6.96508	1.27e-20	DOWN
ENSBTAG00000047937	-	Uncharacterized protein [Source:UniProtKB/TrEMBL;Acc:G3MXN7]	-	-	-	-	-	-	18:1878529-1881664	53.6492	1.75629	4.93296	1.32e-20	UP
ENSBTAG00000007247	NUF2	NUF2, NDC80 kinetochore complex component [Source:HGNC Symbol;Acc:HGNC:14621]	GO:0016020|GO:0009987|GO:0005623|GO:0032991|GO:0005488|GO:0005515|GO:0043234|GO:0005622|GO:0016043|GO:0043229|GO:0043227|GO:0006996|GO:0031262|GO:0000776|GO:0007049|GO:0043231|GO:1903047|GO:0005634|GO:0000278|GO:0005694|GO:0007067|GO:0000775	membrane|cellular process|cell|macromolecular complex|binding|protein binding|protein complex|intracellular|cellular component organization|intracellular organelle|membrane-bounded organelle|organelle organization|Ndc80 complex|kinetochore|cell cycle|intracellular membrane-bounded organelle|mitotic cell cycle process|nucleus|mitotic cell cycle|chromosome|mitotic nuclear division|chromosome, centr…	-	-	-	-	3:6033721-6072026	5.56363	51.6063	-3.21345	1.57e-20	DOWN
ENSBTAG00000021211	DPT	dermatopontin [Source:HGNC Symbol;Acc:HGNC:3011]	GO:0009987|GO:0031012|GO:0005576|GO:0050794|GO:0005578|GO:0008283|GO:0007155|GO:0005615|GO:0016043|GO:0043227|GO:1903561|GO:0042127|GO:0070062|GO:0031982|GO:0008285|GO:0030198|GO:0030199	cellular process|extracellular matrix|extracellular region|regulation of cellular process|proteinaceous extracellular matrix|cell proliferation|cell adhesion|extracellular space|cellular component organization|membrane-bounded organelle|extracellular vesicle|regulation of cell proliferation|extracellular exosome|vesicle|negative regulation of cell proliferation|extracellular matrix organization|c…	-	-	-	-	16:37106633-37143040	22.4938	1.70938	3.71798	1.62e-20	UP
ENSBTAG00000032340	KNSTRN	kinetochore-localized astrin/SPAG5 binding protein [Source:HGNC Symbol;Acc:HGNC:30767]	GO:0009987|GO:0005623|GO:0032991|GO:0005488|GO:0005515|GO:0050794|GO:0043234|GO:0005622|GO:0051641|GO:0016043|GO:0043229|GO:0005737|GO:0051128|GO:0006996|GO:0000776|GO:0032880|GO:0060341|GO:0007017|GO:0008104|GO:0032886|GO:0007049|GO:0051726|GO:0051983|GO:0007059|GO:0005874|GO:0035371|GO:1903047|GO:0005856|GO:0034613|GO:0051988|GO:1903827|GO:0033043|GO:0008608|GO:0051276|GO:1990752|GO:0007010|GO:…	cellular process|cell|macromolecular complex|binding|protein binding|regulation of cellular process|protein complex|intracellular|cellular localization|cellular component organization|intracellular organelle|cytoplasm|regulation of cellular component organization|organelle organization|kinetochore|regulation of protein localization|regulation of cellular localization|microtubule-based process|pro…	-	-	-	-	10:36117898-36127741	8.12112	88.1313	-3.4399	1.65e-20	DOWN
ENSBTAG00000033291	SPAG6	sperm associated antigen 6 [Source:HGNC Symbol;Acc:HGNC:11215]	GO:0009987|GO:0005623|GO:0005488|GO:0005515|GO:0005622|GO:0016043|GO:0043229|GO:0043227|GO:0022607|GO:0043231|GO:0005634|GO:0005856|GO:0006461|GO:0034622|GO:0043623|GO:0015630|GO:0043248	cellular process|cell|binding|protein binding|intracellular|cellular component organization|intracellular organelle|membrane-bounded organelle|cellular component assembly|intracellular membrane-bounded organelle|nucleus|cytoskeleton|protein complex assembly|cellular macromolecular complex assembly|cellular protein complex assembly|microtubule cytoskeleton|proteasome assembly	-	-	-	-	13:23728842-23795501	3.68457	61.4437	-4.0597	1.83e-20	DOWN
ENSBTAG00000021308	IRS1	insulin receptor substrate 1 [Source:HGNC Symbol;Acc:HGNC:6125]	GO:0016020|GO:0009987|GO:0005623|GO:0008152|GO:0005488|GO:0004871|GO:0050896|GO:0023052|GO:0009058|GO:0005515|GO:0005886|GO:0051051|GO:0050794|GO:0044238|GO:0051050|GO:0051716|GO:0009056|GO:0044877|GO:0051234|GO:0044237|GO:0019222|GO:0005622|GO:0051641|GO:0009893|GO:0023057|GO:0071944|GO:0023051|GO:0071704|GO:0045184|GO:0010033|GO:0005737|GO:0055114|GO:0044262|GO:0046888|GO:0044381|GO:0042180|GO:…	membrane|cellular process|cell|metabolic process|binding|signal transducer activity|response to stimulus|signaling|biosynthetic process|protein binding|plasma membrane|negative regulation of transport|regulation of cellular process|primary metabolic process|positive regulation of transport|cellular response to stimulus|catabolic process|macromolecular complex binding|establishment of localization…	K16172	insulin receptor substrate 1[-]	bta04151|bta05206|bta04022|bta04932|bta04910|bta04068|bta04152|bta04722|bta04931|bta04211|bta04920|bta04213|bta04150|bta04923|bta04930|bta04960	PI3K-Akt signaling pathway - Bos taurus (cow)|MicroRNAs in cancer - Bos taurus (cow)|cGMP-PKG signaling pathway - Bos taurus (cow)|Non-alcoholic fatty liver disease (NAFLD) - Bos taurus (cow)|Insulin signaling pathway - Bos taurus (cow)|FoxO signaling pathway - Bos taurus (cow)|AMPK signaling pathway - Bos taurus (cow)|Neurotrophin signaling pathway - Bos taurus (cow)|Insulin resistance - Bos tau…	2:115790540-115794253	12.8377	1.2336	3.37945	1.92e-20	UP
ENSBTAG00000037885	PCDHB1	protocadherin beta 1 [Source:HGNC Symbol;Acc:HGNC:8680]	GO:0016020|GO:0005623|GO:0005488|GO:0005886|GO:0007155|GO:0031224|GO:0071944|GO:0016021|GO:0098609|GO:0043169|GO:0046872|GO:0098742|GO:0005509|GO:0007156	membrane|cell|binding|plasma membrane|cell adhesion|intrinsic component of membrane|cell periphery|integral component of membrane|cell-cell adhesion|cation binding|metal ion binding|cell-cell adhesion via plasma-membrane adhesion molecules|calcium ion binding|homophilic cell adhesion via plasma membrane adhesion molecules	-	-	-	-	7:53853039-53855495	1.03278	18.2309	-4.14178	2.27e-20	DOWN
ENSBTAG00000046374	-	-	-	-	-	-	-	-	29:9175979-9176500	0.972236	44.9673	-5.53143	2.37e-20	DOWN
ENSBTAG00000002011	KIAA0895	KIAA0895 [Source:HGNC Symbol;Acc:HGNC:22206]	-	-	-	-	-	-	4:61273629-61319128	3.75239	42.6344	-3.50613	2.48e-20	DOWN
ENSBTAG00000011205	PPP1R42	protein phosphatase 1 regulatory subunit 42 [Source:HGNC Symbol;Acc:HGNC:33732]	GO:0009987|GO:0005623|GO:0008152|GO:0005488|GO:0005515|GO:0050794|GO:0044238|GO:0044237|GO:0019222|GO:0005622|GO:0043229|GO:0071704|GO:0045502|GO:0008092|GO:0019538|GO:0050790|GO:0043412|GO:0002177|GO:0005856|GO:0051174|GO:0032268|GO:0006796|GO:0005815|GO:0015631|GO:0003779|GO:0044267|GO:0005813|GO:0051246|GO:0036211|GO:0006464|GO:0016311|GO:0015630|GO:0010921|GO:0035303|GO:0006470	cellular process|cell|metabolic process|binding|protein binding|regulation of cellular process|primary metabolic process|cellular metabolic process|regulation of metabolic process|intracellular|intracellular organelle|organic substance metabolic process|dynein binding|cytoskeletal protein binding|protein metabolic process|regulation of catalytic activity|macromolecule modification|manchette|cytos…	-	-	-	-	14:33149806-33194416	6.02502	96.999	-4.00893	2.54e-20	DOWN
ENSBTAG00000048235	HIST1H2BA	histone cluster 1, H2ba [Source:HGNC Symbol;Acc:HGNC:18730]	GO:0009987|GO:0005623|GO:0032991|GO:0005488|GO:0005515|GO:0000785|GO:0043234|GO:0005622|GO:0097159|GO:0016043|GO:0043229|GO:0043227|GO:0032993|GO:0003676|GO:0006996|GO:0000790|GO:0000786|GO:0022607|GO:0043231|GO:0046983|GO:0005634|GO:0000228|GO:0051276|GO:0031981|GO:0046982|GO:0005694|GO:0006461|GO:0003677|GO:0000788|GO:0006325|GO:0031497|GO:0006334|GO:0065004|GO:0043565|GO:0000781|GO:0034728|GO:…	cellular process|cell|macromolecular complex|binding|protein binding|chromatin|protein complex|intracellular|organic cyclic compound binding|cellular component organization|intracellular organelle|membrane-bounded organelle|protein-DNA complex|nucleic acid binding|organelle organization|nuclear chromatin|nucleosome|cellular component assembly|intracellular membrane-bounded organelle|protein dimer…	K11252	histone H2B[-]	bta05203|bta05034|bta05322	Viral carcinogenesis - Bos taurus (cow)|Alcoholism - Bos taurus (cow)|Systemic lupus erythematosus - Bos taurus (cow)	23:31918125-31918508	11.074	698.541	-5.97909	2.57e-20	DOWN
ENSBTAG00000004612	SORCS3	sortilin related VPS10 domain containing receptor 3 [Source:HGNC Symbol;Acc:HGNC:16699]	GO:0016020|GO:0045202|GO:0009987|GO:0005623|GO:0007610|GO:0005488|GO:0023052|GO:0042995|GO:0005515|GO:0050794|GO:0005622|GO:0060076|GO:0044708|GO:0031224|GO:0043229|GO:0023057|GO:0023051|GO:0050877|GO:0007611|GO:0010646|GO:0050803|GO:0014069|GO:0050805|GO:0016021|GO:0097481|GO:0007267|GO:0007154|GO:0050804|GO:0007612|GO:0048167|GO:0007613|GO:0060292|GO:0050890|GO:1900452|GO:0007268	membrane|synapse|cellular process|cell|behavior|binding|signaling|cell projection|protein binding|regulation of cellular process|intracellular|excitatory synapse|single-organism behavior|intrinsic component of membrane|intracellular organelle|negative regulation of signaling|regulation of signaling|neurological system process|learning or memory|regulation of cell communication|regulation of synap…	-	-	-	-	26:26294032-26397191	1.69795	21.9886	-3.69489	2.66e-20	DOWN
ENSBTAG00000021583	TPGS2	tubulin polyglutamylase complex subunit 2 [Source:HGNC Symbol;Acc:HGNC:24561]	-	-	-	-	-	-	24:20573848-20639449	8.4044	99.7473	-3.56906	2.68e-20	DOWN
ENSBTAG00000030629	-	20-beta-hydroxysteroid dehydrogenase-like; Uncharacterized protein [Source:UniProtKB/TrEMBL;Acc:Q3T0T9]	GO:0003824|GO:0008152|GO:0016491|GO:0055114	catalytic activity|metabolic process|oxidoreductase activity|oxidation-reduction process	-	-	-	-	1:150108438-150110508	0.14088	14.7443	-6.70954	2.9e-20	DOWN
ENSBTAG00000003143	TBCCD1	TBCC domain containing 1 [Source:HGNC Symbol;Acc:HGNC:25546]	GO:0009987|GO:0005623|GO:0032502|GO:0005488|GO:0040011|GO:0005515|GO:0048870|GO:0050794|GO:0048856|GO:0050793|GO:0009653|GO:0005622|GO:0044767|GO:0051641|GO:0016043|GO:0043229|GO:0040012|GO:0016477|GO:0006928|GO:0051128|GO:0006996|GO:0048869|GO:2000145|GO:0051640|GO:0051270|GO:0008092|GO:0008360|GO:0051651|GO:0000902|GO:0005856|GO:0051661|GO:0007010|GO:0051645|GO:0030334|GO:0022604|GO:0051642|GO:…	cellular process|cell|developmental process|binding|locomotion|protein binding|cell motility|regulation of cellular process|anatomical structure development|regulation of developmental process|anatomical structure morphogenesis|intracellular|single-organism developmental process|cellular localization|cellular component organization|intracellular organelle|regulation of locomotion|cell migration|m…	-	-	-	-	1:81256663-81279171	5.59257	44.2295	-2.98343	3.68e-20	DOWN
ENSBTAG00000018643	PRC1	protein regulator of cytokinesis 1 [Source:RefSeq peptide;Acc:NP_001070011]	GO:0016020|GO:0009987|GO:0005623|GO:0005488|GO:0005515|GO:0005886|GO:0050794|GO:0044877|GO:0008283|GO:0005622|GO:0070938|GO:0030496|GO:0016043|GO:0043229|GO:0071944|GO:0043227|GO:0005737|GO:0008284|GO:0006996|GO:0051301|GO:0019899|GO:0042802|GO:0008092|GO:0007017|GO:0032403|GO:0042127|GO:0007049|GO:0043231|GO:0005634|GO:0019900|GO:0005856|GO:0008017|GO:0007010|GO:0005654|GO:0031981|GO:0019894|GO:…	membrane|cellular process|cell|binding|protein binding|plasma membrane|regulation of cellular process|macromolecular complex binding|cell proliferation|intracellular|contractile ring|midbody|cellular component organization|intracellular organelle|cell periphery|membrane-bounded organelle|cytoplasm|positive regulation of cell proliferation|organelle organization|cell division|enzyme binding|identi…	-	-	-	-	21:22100872-22122836	7.75216	73.3847	-3.24281	3.72e-20	DOWN
ENSBTAG00000010944	LRRC49	leucine rich repeat containing 49 [Source:HGNC Symbol;Acc:HGNC:25965]	GO:0005488|GO:0005515	binding|protein binding	-	-	-	-	10:17722005-17875574	4.91119	45.0148	-3.19626	3.75e-20	DOWN
ENSBTAG00000046280	C2orf16	chromosome 2 open reading frame 16 [Source:HGNC Symbol;Acc:HGNC:25275]	GO:0005623|GO:0005576|GO:0005622|GO:0043229|GO:0043227|GO:1903561|GO:0070062|GO:0031982|GO:0043231|GO:0005634	cell|extracellular region|intracellular|intracellular organelle|membrane-bounded organelle|extracellular vesicle|extracellular exosome|vesicle|intracellular membrane-bounded organelle|nucleus	-	-	-	-	11:72097722-72102932	0.917707	13.2068	-3.84711	3.87e-20	DOWN
ENSBTAG00000007302	-	solute carrier family 2, facilitated glucose transporter member 5 [Source:RefSeq peptide;Acc:NP_001094512]	GO:0016020|GO:0009987|GO:0005623|GO:0005215|GO:0005886|GO:0051234|GO:0022857|GO:0031224|GO:0071944|GO:0055085|GO:0015144|GO:0031226|GO:0016021|GO:0005887|GO:0006810|GO:0022891|GO:0006811|GO:0034219|GO:0015291|GO:0008643|GO:0015075|GO:0015293|GO:0008324|GO:0006812|GO:0015992|GO:0035428|GO:0015672|GO:0005351|GO:0015755|GO:0015758|GO:0005355|GO:0005353|GO:0015295|GO:0046323	membrane|cellular process|cell|transporter activity|plasma membrane|establishment of localization|transmembrane transporter activity|intrinsic component of membrane|cell periphery|transmembrane transport|carbohydrate transmembrane transporter activity|intrinsic component of plasma membrane|integral component of membrane|integral component of plasma membrane|transport|substrate-specific transmembr…	-	-	-	-	14:77277853-77298969	0.259904	27.2013	-6.70956	4.15e-20	DOWN
ENSBTAG00000030523	-	-	GO:0009987|GO:0005623|GO:0022414|GO:0032502|GO:0005576|GO:0032991|GO:0005488|GO:0000003|GO:0044702|GO:0005515|GO:0048856|GO:0009653|GO:0012505|GO:0043234|GO:0005622|GO:0019953|GO:0044297|GO:0044767|GO:0016043|GO:0048646|GO:0043229|GO:0043227|GO:0003006|GO:0048609|GO:0008037|GO:0010256|GO:0005737|GO:0006996|GO:0048468|GO:0001675|GO:0007276|GO:0048869|GO:0002199|GO:0048515|GO:0007281|GO:0030141|GO:…	cellular process|cell|reproductive process|developmental process|extracellular region|macromolecular complex|binding|reproduction|single organism reproductive process|protein binding|anatomical structure development|anatomical structure morphogenesis|endomembrane system|protein complex|intracellular|sexual reproduction|cell body|single-organism developmental process|cellular component organizatio…	-	-	-	-	19:40868079-40877769	2.94181	30.9595	-3.3956	4.6e-20	DOWN
ENSBTAG00000012387	PAM	peptidylglycine alpha-amidating monooxygenase [Source:HGNC Symbol;Acc:HGNC:8596]	GO:0016020|GO:0003824|GO:0009987|GO:0008152|GO:0005576|GO:0005488|GO:0005515|GO:0044237|GO:0006807|GO:0016491|GO:0016829|GO:0043227|GO:1903561|GO:0071704|GO:0055114|GO:0016705|GO:0070062|GO:0031982|GO:0004497|GO:0043169|GO:0046872|GO:0016715|GO:0006518|GO:0046914|GO:0004504|GO:0004598|GO:0001519|GO:0005507|GO:0008270	membrane|catalytic activity|cellular process|metabolic process|extracellular region|binding|protein binding|cellular metabolic process|nitrogen compound metabolic process|oxidoreductase activity|lyase activity|membrane-bounded organelle|extracellular vesicle|organic substance metabolic process|oxidation-reduction process|oxidoreductase activity, acting on paired donors, with incorporation or redu…	-	-	-	-	7:104321898-104501791	370.891	37.815	3.29397	4.79e-20	UP
ENSBTAG00000013736	PROM1	prominin 1 [Source:HGNC Symbol;Acc:HGNC:9454]	GO:0016020|GO:0009987|GO:0005623|GO:0032502|GO:0005576|GO:0005488|GO:0042995|GO:0031090|GO:0005929|GO:0005515|GO:0005886|GO:0050794|GO:0048856|GO:0009986|GO:0050793|GO:0009653|GO:0012505|GO:0005622|GO:0044767|GO:0005615|GO:0031224|GO:0043229|GO:0071944|GO:0043227|GO:1903561|GO:0009887|GO:0048513|GO:0005737|GO:0003407|GO:0035295|GO:0072006|GO:0032835|GO:0045597|GO:0042622|GO:0060041|GO:0048871|GO:…	membrane|cellular process|cell|developmental process|extracellular region|binding|cell projection|organelle membrane|cilium|protein binding|plasma membrane|regulation of cellular process|anatomical structure development|cell surface|regulation of developmental process|anatomical structure morphogenesis|endomembrane system|intracellular|single-organism developmental process|extracellular space|int…	K06532	prominin 1[-]	bta05202	Transcriptional misregulation in cancer - Bos taurus (cow)	6:115981183-116105180	1.28898	25.1397	-4.28567	4.87e-20	DOWN
ENSBTAG00000006449	-	Putative RNA exonuclease NEF-sp [Source:UniProtKB/Swiss-Prot;Acc:Q2T9U5]	GO:0003824|GO:0009987|GO:0005623|GO:0008152|GO:0005576|GO:0005488|GO:0044238|GO:0044237|GO:0006807|GO:0005622|GO:0016787|GO:0097159|GO:0043229|GO:0043227|GO:1903561|GO:0071704|GO:0036094|GO:0000166|GO:0003676|GO:1901360|GO:0006725|GO:0006139|GO:0046483|GO:0070062|GO:0031982|GO:0016788|GO:0043231|GO:0005634|GO:0004518|GO:0005730|GO:0003723|GO:0031981|GO:0004527|GO:0090305	catalytic activity|cellular process|cell|metabolic process|extracellular region|binding|primary metabolic process|cellular metabolic process|nitrogen compound metabolic process|intracellular|hydrolase activity|organic cyclic compound binding|intracellular organelle|membrane-bounded organelle|extracellular vesicle|organic substance metabolic process|small molecule binding|nucleotide binding|nuclei…	K14570	RNA exonuclease 1 [EC:3.1.-.-][-]	bta03008	Ribosome biogenesis in eukaryotes - Bos taurus (cow)	25:18672641-18732984	20.7136	215.985	-3.38228	5.18e-20	DOWN
ENSBTAG00000031614	BOLL	protein boule-like isoform 2 [Source:RefSeq peptide;Acc:NP_001162175]	GO:0009987|GO:0045182|GO:0005623|GO:0022414|GO:0008152|GO:0005488|GO:0000003|GO:0009058|GO:0044702|GO:0005515|GO:0051321|GO:0050794|GO:0044238|GO:0044237|GO:0006807|GO:0019222|GO:0005622|GO:0097159|GO:0016043|GO:0009893|GO:0071704|GO:0036094|GO:0005737|GO:0000166|GO:0003676|GO:0006996|GO:0007126|GO:0008494|GO:0006413|GO:0019538|GO:0007049|GO:0044249|GO:0051247|GO:0010467|GO:0010628|GO:0032268|GO:…	cellular process|translation regulator activity|cell|reproductive process|metabolic process|binding|reproduction|biosynthetic process|single organism reproductive process|protein binding|meiotic cell cycle|regulation of cellular process|primary metabolic process|cellular metabolic process|nitrogen compound metabolic process|regulation of metabolic process|intracellular|organic cyclic compound bin…	-	-	-	-	2:86630195-86693857	7.71812	98.2219	-3.66972	5.26e-20	DOWN
ENSBTAG00000006019	FAM178B	family with sequence similarity 178 member B [Source:HGNC Symbol;Acc:HGNC:28036]	-	-	-	-	-	-	11:2798822-2907015	3.54799	34.4321	-3.27868	6.07e-20	DOWN
ENSBTAG00000015949	-	Uncharacterized protein [Source:UniProtKB/TrEMBL;Acc:E1B791]	GO:0009987|GO:0008152|GO:0050794|GO:0044238|GO:0044237|GO:0019222|GO:0030234|GO:0071704|GO:0031324|GO:0019538|GO:0050790|GO:0043086|GO:0044092|GO:0004857|GO:0032268|GO:0006508|GO:0051346|GO:0032269|GO:0044267|GO:0051246|GO:0030414|GO:0030162|GO:0004866|GO:0052547|GO:0010466|GO:0045861|GO:0004869|GO:0010951|GO:0052548	cellular process|metabolic process|regulation of cellular process|primary metabolic process|cellular metabolic process|regulation of metabolic process|enzyme regulator activity|organic substance metabolic process|negative regulation of cellular metabolic process|protein metabolic process|regulation of catalytic activity|negative regulation of catalytic activity|negative regulation of molecular fu…	-	-	-	-	13:42521496-42529083	0.19321	48.0979	-7.95966	6.17e-20	DOWN
ENSBTAG00000018530	TUBA8	tubulin alpha 8 [Source:HGNC Symbol;Acc:HGNC:12410]	GO:0003824|GO:0009987|GO:0005623|GO:0008152|GO:0032991|GO:0005488|GO:0005198|GO:0005200|GO:0043234|GO:0005622|GO:0016787|GO:0097159|GO:0016043|GO:0043229|GO:0097367|GO:0036094|GO:0005737|GO:0000166|GO:0016817|GO:0001882|GO:0007017|GO:0022607|GO:0005874|GO:0005856|GO:0016818|GO:0032549|GO:0001883|GO:0017076|GO:0006461|GO:0005525|GO:0034622|GO:0043623|GO:0032561|GO:0016462|GO:0015630|GO:0019001|GO:…	catalytic activity|cellular process|cell|metabolic process|macromolecular complex|binding|structural molecule activity|structural constituent of cytoskeleton|protein complex|intracellular|hydrolase activity|organic cyclic compound binding|cellular component organization|intracellular organelle|carbohydrate derivative binding|small molecule binding|cytoplasm|nucleotide binding|hydrolase activity, …	K07374	tubulin alpha[-]	bta04145|bta04210|bta04540	Phagosome - Bos taurus (cow)|Apoptosis - Bos taurus (cow)|Gap junction - Bos taurus (cow)	5:109876442-109894993	0.623045	24.7596	-5.31251	6.3e-20	DOWN
ENSBTAG00000017404	-	-	GO:0016020|GO:0051234|GO:0031224|GO:0016021|GO:0006810	membrane|establishment of localization|intrinsic component of membrane|integral component of membrane|transport	-	-	-	-	17:71551242-71572738	9.21304	65.318	-2.82573	6.43e-20	DOWN
ENSBTAG00000018095	-	Uncharacterized protein [Source:UniProtKB/TrEMBL;Acc:F1MH99]	-	-	-	-	-	-	8:65968977-65975921	0.358214	6.8952	-4.2667	6.48e-20	DOWN
ENSBTAG00000017867	YPEL1	yippee like 1 [Source:HGNC Symbol;Acc:HGNC:12845]	-	-	-	-	-	-	17:74069625-74073387	4.78348	52.4768	-3.45555	6.65e-20	DOWN
ENSBTAG00000016438	TERB1	telomere repeat binding bouquet formation protein 1 [Source:HGNC Symbol;Acc:HGNC:26675]	GO:0009987|GO:0005623|GO:0022414|GO:0005488|GO:0000003|GO:0044702|GO:0005515|GO:0051321|GO:0090220|GO:0051234|GO:0005622|GO:0051641|GO:0097159|GO:0016043|GO:0043229|GO:0003676|GO:0006996|GO:0007126|GO:0051656|GO:0051640|GO:0045141|GO:0007049|GO:0007059|GO:0070192|GO:0007127|GO:0045132|GO:0051276|GO:0005694|GO:0051303|GO:0003677|GO:0007129|GO:0000781|GO:0045143	cellular process|cell|reproductive process|binding|reproduction|single organism reproductive process|protein binding|meiotic cell cycle|chromosome localization to nuclear envelope involved in homologous chromosome segregation|establishment of localization|intracellular|cellular localization|organic cyclic compound binding|cellular component organization|intracellular organelle|nucleic acid bindin…	-	-	-	-	18:34603130-34630641	4.98969	36.7491	-2.88069	6.67e-20	DOWN
ENSBTAG00000037576	2018-03-11	membrane associated ring-CH-type finger 11 [Source:HGNC Symbol;Acc:HGNC:33609]	GO:0005488|GO:0043169|GO:0046872|GO:0046914|GO:0008270	binding|cation binding|metal ion binding|transition metal ion binding|zinc ion binding	-	-	-	-	20:57027189-57145663	2.20076	36.5398	-4.0534	7.03e-20	DOWN
ENSBTAG00000013141	ACTRT3	actin related protein T3 [Source:HGNC Symbol;Acc:HGNC:24022]	GO:0005623|GO:0005488|GO:0005515|GO:0005622|GO:0043229|GO:0043227|GO:0043231|GO:0005634|GO:0001673	cell|binding|protein binding|intracellular|intracellular organelle|membrane-bounded organelle|intracellular membrane-bounded organelle|nucleus|male germ cell nucleus	-	-	-	-	1:98396412-98398345	2.05723	37.3851	-4.18369	7.2e-20	DOWN
ENSBTAG00000004830	ADAM18	ADAM metallopeptidase domain 18 [Source:HGNC Symbol;Acc:HGNC:196]	GO:0003824|GO:0008152|GO:0005488|GO:0005515|GO:0044238|GO:0016787|GO:0071704|GO:0008233|GO:0019538|GO:0043169|GO:0006508|GO:0046872|GO:0008237|GO:0046914|GO:0004175|GO:0004222|GO:0008270	catalytic activity|metabolic process|binding|protein binding|primary metabolic process|hydrolase activity|organic substance metabolic process|peptidase activity|protein metabolic process|cation binding|proteolysis|metal ion binding|metallopeptidase activity|transition metal ion binding|endopeptidase activity|metalloendopeptidase activity|zinc ion binding	-	-	-	-	27:34517618-34625508	0.0745158	9.84586	-7.04583	7.21e-20	DOWN
ENSBTAG00000046007	CCDC27	coiled-coil domain containing 27 [Source:HGNC Symbol;Acc:HGNC:26546]	-	-	-	-	-	-	16:50557908-50573370	0.109432	6.7201	-5.94038	7.54e-20	DOWN
ENSBTAG00000019919	-	-	-	-	-	-	-	-	26:51008298-51070531	1.86751	24.8197	-3.7323	8.25e-20	DOWN
ENSBTAG00000021652	PDZD9	PDZ domain containing 9 [Source:HGNC Symbol;Acc:HGNC:28740]	GO:0005488|GO:0005515	binding|protein binding	-	-	-	-	25:19881634-19900610	3.96297	65.62	-4.04948	8.63e-20	DOWN
ENSBTAG00000020353	PFN3	profilin 3 [Source:HGNC Symbol;Acc:HGNC:18627]	GO:0009987|GO:0005623|GO:0005488|GO:0005515|GO:0005622|GO:0016043|GO:0043229|GO:0043227|GO:0008289|GO:0005737|GO:0006996|GO:0008092|GO:0030029|GO:0043231|GO:0005634|GO:0005856|GO:0007010|GO:0003779|GO:0030036	cellular process|cell|binding|protein binding|intracellular|cellular component organization|intracellular organelle|membrane-bounded organelle|lipid binding|cytoplasm|organelle organization|cytoskeletal protein binding|actin filament-based process|intracellular membrane-bounded organelle|nucleus|cytoskeleton|cytoskeleton organization|actin binding|actin cytoskeleton organization	K05759	profilin[-]	bta04015|bta04810|bta05132	Rap1 signaling pathway - Bos taurus (cow)|Regulation of actin cytoskeleton - Bos taurus (cow)|Salmonella infection - Bos taurus (cow)	7:40254115-40254661	0	22.469	#NAME?	8.7e-20	DOWN
ENSBTAG00000046166	-	-	-	-	-	-	-	-	14:3554062-3564952	0.295031	17.5133	-5.89144	8.97e-20	DOWN
ENSBTAG00000011044	TACC3	transforming acidic coiled-coil containing protein 3 [Source:HGNC Symbol;Acc:HGNC:11524]	GO:0009987|GO:0005623|GO:0032502|GO:0048856|GO:0008283|GO:0005622|GO:0044767|GO:0016043|GO:0043229|GO:0030900|GO:0048513|GO:0005737|GO:0006996|GO:0007017|GO:0007420|GO:0007275|GO:0021543|GO:0060322|GO:0021987|GO:0021537|GO:0005856|GO:0007399|GO:0007417|GO:0007010|GO:0000226|GO:0015630	cellular process|cell|developmental process|anatomical structure development|cell proliferation|intracellular|single-organism developmental process|cellular component organization|intracellular organelle|forebrain development|animal organ development|cytoplasm|organelle organization|microtubule-based process|brain development|multicellular organism development|pallium development|head development…	K14283	transforming acidic coiled-coil-containing protein 3[-]	bta03013	RNA transport - Bos taurus (cow)	6:109636203-109645418	5.32442	40.4977	-2.92714	9.03e-20	DOWN
ENSBTAG00000005363	GGN	gametogenetin [Source:HGNC Symbol;Acc:HGNC:18869]	GO:0005488|GO:0005515	binding|protein binding	-	-	-	-	18:48458630-48461577	0.978415	19.5234	-4.31861	9.21e-20	DOWN
ENSBTAG00000047652	-	RNA-binding motif protein, X chromosome RNA-binding motif protein, X chromosome, N-terminally processed [Source:UniProtKB/Swiss-Prot;Acc:Q29RT0]	GO:0009987|GO:0005623|GO:0008152|GO:0005576|GO:0032991|GO:0005488|GO:0050896|GO:0009058|GO:0000785|GO:0050794|GO:0044238|GO:0051716|GO:0044877|GO:0044237|GO:0006807|GO:0019222|GO:0005622|GO:0097159|GO:0016043|GO:0009893|GO:0043229|GO:0043227|GO:1903561|GO:0071704|GO:0036094|GO:0010033|GO:0000166|GO:0003676|GO:0000790|GO:1901360|GO:0006725|GO:0006139|GO:0031324|GO:0046483|GO:0019538|GO:0022607|GO:…	cellular process|cell|metabolic process|extracellular region|macromolecular complex|binding|response to stimulus|biosynthetic process|chromatin|regulation of cellular process|primary metabolic process|cellular response to stimulus|macromolecular complex binding|cellular metabolic process|nitrogen compound metabolic process|regulation of metabolic process|intracellular|organic cyclic compound bind…	K12885	heterogeneous nuclear ribonucleoprotein G[-]	bta03040	Spliceosome - Bos taurus (cow)	15:46287140-46288701	4.61332	39.7832	-3.10828	9.44e-20	DOWN
ENSBTAG00000033384	ACRV1	acrosomal vesicle protein 1 [Source:HGNC Symbol;Acc:HGNC:127]	GO:0005623|GO:0012505|GO:0005622|GO:0043229|GO:0043227|GO:0005737|GO:0030141|GO:0031982|GO:0001669|GO:0043231|GO:0031988|GO:0016023|GO:0031410	cell|endomembrane system|intracellular|intracellular organelle|membrane-bounded organelle|cytoplasm|secretory granule|vesicle|acrosomal vesicle|intracellular membrane-bounded organelle|membrane-bounded vesicle|cytoplasmic, membrane-bounded vesicle|cytoplasmic vesicle	-	-	-	-	29:29429085-29435593	0.216742	19.8782	-6.51907	9.75e-20	DOWN
ENSBTAG00000009978	TDRD6	tudor domain containing 6 [Source:HGNC Symbol;Acc:HGNC:21339]	-	-	-	-	-	-	23:19892715-19904104	3.49588	50.9944	-3.86661	1.02e-19	DOWN
ENSBTAG00000010979	CDKL3	cyclin dependent kinase like 3 [Source:HGNC Symbol;Acc:HGNC:15483]	GO:0003824|GO:0009987|GO:0008152|GO:0005488|GO:0005515|GO:0044238|GO:0044237|GO:0016740|GO:0097159|GO:0097367|GO:0071704|GO:0036094|GO:0000166|GO:0019538|GO:0001882|GO:0016772|GO:0043412|GO:0016773|GO:0006796|GO:0032549|GO:0016301|GO:0001883|GO:0017076|GO:0044267|GO:0036211|GO:0006464|GO:0005524|GO:0004672|GO:0016310|GO:0006468|GO:0004713	catalytic activity|cellular process|metabolic process|binding|protein binding|primary metabolic process|cellular metabolic process|transferase activity|organic cyclic compound binding|carbohydrate derivative binding|organic substance metabolic process|small molecule binding|nucleotide binding|protein metabolic process|nucleoside binding|transferase activity, transferring phosphorus-containing gro…	-	-	-	-	7:47493409-47524776	1.43405	32.2256	-4.49004	1.12e-19	DOWN
ENSBTAG00000008363	EXD1	exonuclease 3'-5' domain containing 1 [Source:HGNC Symbol;Acc:HGNC:28507]	GO:0003824|GO:0009987|GO:0008152|GO:0005488|GO:0005515|GO:0044238|GO:0044237|GO:0006807|GO:0016787|GO:0097159|GO:0071704|GO:0003676|GO:1901360|GO:0006725|GO:0006139|GO:0046483|GO:0016788|GO:0004518|GO:0004527|GO:0090305|GO:0008408	catalytic activity|cellular process|metabolic process|binding|protein binding|primary metabolic process|cellular metabolic process|nitrogen compound metabolic process|hydrolase activity|organic cyclic compound binding|organic substance metabolic process|nucleic acid binding|organic cyclic compound metabolic process|cellular aromatic compound metabolic process|nucleobase-containing compound metabo…	-	-	-	-	10:36793944-36832672	3.39877	37.3829	-3.45929	1.15e-19	DOWN
ENSBTAG00000009618	NEK2	NIMA related kinase 2 [Source:HGNC Symbol;Acc:HGNC:7745]	GO:0003824|GO:0009987|GO:0005623|GO:0032502|GO:0008152|GO:0032991|GO:0005488|GO:0009058|GO:0005515|GO:0050794|GO:0044238|GO:0048856|GO:0044237|GO:0043234|GO:0006807|GO:0019222|GO:0005622|GO:0030496|GO:0044767|GO:0051641|GO:0016740|GO:0097159|GO:0016043|GO:0009893|GO:0043229|GO:0097367|GO:0043227|GO:0071704|GO:0036094|GO:0043085|GO:0032206|GO:0005737|GO:0000166|GO:0051128|GO:0006996|GO:1901360|GO:…	catalytic activity|cellular process|cell|developmental process|metabolic process|macromolecular complex|binding|biosynthetic process|protein binding|regulation of cellular process|primary metabolic process|anatomical structure development|cellular metabolic process|protein complex|nitrogen compound metabolic process|regulation of metabolic process|intracellular|midbody|single-organism development…	-	-	-	-	16:73674452-73683624	7.52845	102.101	-3.7615	1.15e-19	DOWN
ENSBTAG00000020352	PAQR5	progestin and adipoQ receptor family member 5 [Source:HGNC Symbol;Acc:HGNC:29645]	GO:0016020|GO:0005488|GO:0005515|GO:0004872|GO:0031224|GO:0016021	membrane|binding|protein binding|receptor activity|intrinsic component of membrane|integral component of membrane	-	-	-	-	10:16192253-16247610	0.250085	18.3784	-6.19945	1.15e-19	DOWN
ENSBTAG00000006943	EFCAB3	EF-hand calcium binding domain 3 [Source:HGNC Symbol;Acc:HGNC:26379]	GO:0005488|GO:0043169|GO:0046872|GO:0005509	binding|cation binding|metal ion binding|calcium ion binding	-	-	-	-	19:47474735-47507698	0.348303	14.0546	-5.33456	1.31e-19	DOWN
ENSBTAG00000030976	-	-	GO:0016020|GO:0003824|GO:0009987|GO:0005623|GO:0008152|GO:0009058|GO:0044238|GO:0044237|GO:0012505|GO:0005622|GO:0016740|GO:0031224|GO:0043229|GO:0043227|GO:0071704|GO:0005737|GO:0005794|GO:0019538|GO:0016757|GO:0016021|GO:0043231|GO:0044249|GO:0006486|GO:0005975|GO:0043412|GO:0009059|GO:0009100|GO:0070085|GO:0034645|GO:0044267|GO:1901137|GO:0008373|GO:0036211|GO:0097503|GO:0006464|GO:0009101	membrane|catalytic activity|cellular process|cell|metabolic process|biosynthetic process|primary metabolic process|cellular metabolic process|endomembrane system|intracellular|transferase activity|intrinsic component of membrane|intracellular organelle|membrane-bounded organelle|organic substance metabolic process|cytoplasm|Golgi apparatus|protein metabolic process|transferase activity, transferr…	-	-	-	-	13:65424262-65426839	0	12.1496	#NAME?	1.31e-19	DOWN
ENSBTAG00000017016	-	Histone H3.3C [Source:UniProtKB/Swiss-Prot;Acc:A5PK61]	GO:0005623|GO:0032991|GO:0005488|GO:0005515|GO:0000785|GO:0043234|GO:0005622|GO:0097159|GO:0043229|GO:0043227|GO:0032993|GO:0003676|GO:0000786|GO:0043231|GO:0046983|GO:0005634|GO:0046982|GO:0005694|GO:0003677	cell|macromolecular complex|binding|protein binding|chromatin|protein complex|intracellular|organic cyclic compound binding|intracellular organelle|membrane-bounded organelle|protein-DNA complex|nucleic acid binding|nucleosome|intracellular membrane-bounded organelle|protein dimerization activity|nucleus|protein heterodimerization activity|chromosome|DNA binding	K11253	histone H3[-]	bta05034|bta05202|bta05322	Alcoholism - Bos taurus (cow)|Transcriptional misregulation in cancer - Bos taurus (cow)|Systemic lupus erythematosus - Bos taurus (cow)	14:21033277-21034329	3.41072	62.5909	-4.1978	1.34e-19	DOWN
ENSBTAG00000017015	TEKT5	tektin-5 [Source:RefSeq peptide;Acc:NP_001039724]	GO:0005623|GO:0005488|GO:0005515|GO:0005622|GO:0043229|GO:0043227|GO:0043231|GO:0005634	cell|binding|protein binding|intracellular|intracellular organelle|membrane-bounded organelle|intracellular membrane-bounded organelle|nucleus	-	-	-	-	25:9423862-9474899	0	8.64252	#NAME?	1.35e-19	DOWN
ENSBTAG00000008614	CCDC155	coiled-coil domain containing 155 [Source:HGNC Symbol;Acc:HGNC:26520]	GO:0016020|GO:0009987|GO:0005623|GO:0022414|GO:0032502|GO:0008152|GO:0005488|GO:0050896|GO:0000003|GO:0044702|GO:0031090|GO:0005640|GO:0005515|GO:0051321|GO:0044238|GO:0019867|GO:0051716|GO:0090220|GO:0048856|GO:0044877|GO:0051234|GO:0044237|GO:0012505|GO:0006807|GO:0005622|GO:0019953|GO:0042175|GO:0044767|GO:0051641|GO:0031224|GO:0016043|GO:0006950|GO:0043229|GO:0043227|GO:0071704|GO:0003006|GO:…	membrane|cellular process|cell|reproductive process|developmental process|metabolic process|binding|response to stimulus|reproduction|single organism reproductive process|organelle membrane|nuclear outer membrane|protein binding|meiotic cell cycle|primary metabolic process|outer membrane|cellular response to stimulus|chromosome localization to nuclear envelope involved in homologous chromosome se…	-	-	-	-	18:56310915-56332899	7.39998	55.8789	-2.91671	1.4e-19	DOWN
ENSBTAG00000004878	CAMKV	CaM kinase like vesicle associated [Source:HGNC Symbol;Acc:HGNC:28788]	GO:0003824|GO:0009987|GO:0008152|GO:0005488|GO:0044238|GO:0044237|GO:0016740|GO:0097159|GO:0097367|GO:0071704|GO:0036094|GO:0000166|GO:0019538|GO:0001882|GO:0016772|GO:0043412|GO:0016773|GO:0006796|GO:0032549|GO:0016301|GO:0001883|GO:0017076|GO:0044267|GO:0036211|GO:0006464|GO:0005524|GO:0004672|GO:0016310|GO:0006468|GO:0004713	catalytic activity|cellular process|metabolic process|binding|primary metabolic process|cellular metabolic process|transferase activity|organic cyclic compound binding|carbohydrate derivative binding|organic substance metabolic process|small molecule binding|nucleotide binding|protein metabolic process|nucleoside binding|transferase activity, transferring phosphorus-containing groups|macromolecul…	-	-	-	-	22:50957515-50969031	0.496999	9.77626	-4.29797	1.42e-19	DOWN
ENSBTAG00000012601	TEKT4	Tektin-4 [Source:UniProtKB/Swiss-Prot;Acc:Q2TA38]	GO:0009987|GO:0005623|GO:0042995|GO:0005929|GO:0005622|GO:0016043|GO:0043229|GO:0005737|GO:0030030|GO:0031514|GO:0005874|GO:0005856|GO:0015630	cellular process|cell|cell projection|cilium|intracellular|cellular component organization|intracellular organelle|cytoplasm|cell projection organization|motile cilium|microtubule|cytoskeleton|microtubule cytoskeleton	-	-	-	-	25:871131-877122	0	16.7636	#NAME?	1.58e-19	DOWN
ENSBTAG00000034665	PRSS55	protease, serine 55 [Source:HGNC Symbol;Acc:HGNC:30824]	GO:0003824|GO:0008152|GO:0044238|GO:0016787|GO:0071704|GO:0008233|GO:0019538|GO:0017171|GO:0006508|GO:0008236|GO:0004252|GO:0004175	catalytic activity|metabolic process|primary metabolic process|hydrolase activity|organic substance metabolic process|peptidase activity|protein metabolic process|serine hydrolase activity|proteolysis|serine-type peptidase activity|serine-type endopeptidase activity|endopeptidase activity	-	-	-	-	8:8573278-8591243	0	17.0365	#NAME?	1.6e-19	DOWN
ENSBTAG00000001376	RAD21L1	RAD21 cohesin complex component like 1 [Source:HGNC Symbol;Acc:HGNC:16271]	GO:0009987|GO:0005623|GO:0022414|GO:0032502|GO:0008152|GO:0032991|GO:0005488|GO:0050896|GO:0000003|GO:0044702|GO:0005515|GO:0051321|GO:0044238|GO:0051716|GO:0090220|GO:0048856|GO:0051234|GO:0044237|GO:0043234|GO:0006807|GO:0005622|GO:0019953|GO:0044767|GO:0051641|GO:0016043|GO:0006950|GO:0043229|GO:0043227|GO:0071704|GO:0003006|GO:0048609|GO:0008278|GO:0048513|GO:0006996|GO:0035295|GO:0007126|GO:…	cellular process|cell|reproductive process|developmental process|metabolic process|macromolecular complex|binding|response to stimulus|reproduction|single organism reproductive process|protein binding|meiotic cell cycle|primary metabolic process|cellular response to stimulus|chromosome localization to nuclear envelope involved in homologous chromosome segregation|anatomical structure development|…	-	-	-	-	13:60407804-60446557	2.47918	27.8058	-3.48745	1.69e-19	DOWN
ENSBTAG00000000658	WDR97	WD repeat domain 97 [Source:HGNC Symbol;Acc:HGNC:26959]	GO:0005488|GO:0005515	binding|protein binding	-	-	-	-	14:1913048-1921667	4.22393	42.0449	-3.31528	1.83e-19	DOWN
ENSBTAG00000040268	UBE2U	ubiquitin-conjugating enzyme E2 U [Source:RefSeq peptide;Acc:NP_001092663]	GO:0003824|GO:0009987|GO:0005623|GO:0008152|GO:0032991|GO:0005488|GO:0050896|GO:0005515|GO:0000785|GO:0044238|GO:0051716|GO:0009056|GO:0044237|GO:0043234|GO:0006807|GO:0005622|GO:0016740|GO:0016874|GO:0016043|GO:0006950|GO:0043229|GO:0043227|GO:0071704|GO:0005737|GO:0006996|GO:0000790|GO:1901360|GO:0006725|GO:0000792|GO:0019899|GO:0019787|GO:0006139|GO:0046483|GO:0019538|GO:0033554|GO:0031371|GO:…	catalytic activity|cellular process|cell|metabolic process|macromolecular complex|binding|response to stimulus|protein binding|chromatin|primary metabolic process|cellular response to stimulus|catabolic process|cellular metabolic process|protein complex|nitrogen compound metabolic process|intracellular|transferase activity|ligase activity|cellular component organization|response to stress|intrace…	K10584	ubiquitin-conjugating enzyme E2 U[2.3.2.23]	bta04120	Ubiquitin mediated proteolysis - Bos taurus (cow)	3:81575429-81652244	0.657766	28.3827	-5.43129	2.07e-19	DOWN
ENSBTAG00000001969	CCDC39	coiled-coil domain-containing protein 39 [Source:RefSeq peptide;Acc:NP_001192985]	GO:0009987|GO:0005623|GO:0032502|GO:0040011|GO:0042995|GO:0005929|GO:0048870|GO:0050794|GO:0048856|GO:0009653|GO:0044767|GO:0016043|GO:0048646|GO:0009887|GO:0048513|GO:0006928|GO:0006996|GO:0035295|GO:0048598|GO:0030030|GO:0035239|GO:0048869|GO:0007507|GO:0051270|GO:0030323|GO:0007017|GO:0031016|GO:0030317|GO:0032886|GO:0048729|GO:0022607|GO:0048568|GO:0007275|GO:0030324|GO:0048732|GO:0005930|GO:…	cellular process|cell|developmental process|locomotion|cell projection|cilium|cell motility|regulation of cellular process|anatomical structure development|anatomical structure morphogenesis|single-organism developmental process|cellular component organization|anatomical structure formation involved in morphogenesis|organ morphogenesis|animal organ development|movement of cell or subcellular comp…	-	-	-	-	1:86953445-87005273	2.06733	28.2102	-3.77037	2.1e-19	DOWN
ENSBTAG00000000326	ENTHD1	Bos taurus ENTH domain containing 1 (ENTHD1), mRNA. [Source:RefSeq mRNA;Acc:NM_001205542]	-	-	-	-	-	-	5:111671083-111766560	1.48676	19.1279	-3.68543	2.16e-19	DOWN
ENSBTAG00000006387	TSNAXIP1	translin associated factor X interacting protein 1 [Source:HGNC Symbol;Acc:HGNC:18586]	GO:0009987|GO:0005623|GO:0005488|GO:0005515|GO:0051234|GO:0005622|GO:0005737|GO:0032940|GO:0022406|GO:0006810|GO:0006887|GO:0048278|GO:0046903|GO:0016192|GO:0006904	cellular process|cell|binding|protein binding|establishment of localization|intracellular|cytoplasm|secretion by cell|membrane docking|transport|exocytosis|vesicle docking|secretion|vesicle-mediated transport|vesicle docking involved in exocytosis	-	-	-	-	18:35453981-35463410	0.825223	19.0477	-4.52869	2.17e-19	DOWN
ENSBTAG00000032178	MAJIN	membrane anchored junction protein [Source:HGNC Symbol;Acc:HGNC:27441]	-	-	-	-	-	-	29:43777687-43802953	1.31817	27.0745	-4.36032	2.22e-19	DOWN
ENSBTAG00000007758	PDE10A	phosphodiesterase 10A [Source:HGNC Symbol;Acc:HGNC:8772]	GO:0003824|GO:0009987|GO:0008152|GO:0005488|GO:0050896|GO:0023052|GO:0005515|GO:0050794|GO:0051716|GO:0016787|GO:0097159|GO:0097367|GO:0023051|GO:0036094|GO:0000166|GO:0010646|GO:0009966|GO:0016788|GO:0007165|GO:0007154|GO:0043169|GO:1902531|GO:0030552|GO:0035556|GO:0046872|GO:0017076|GO:0042578|GO:0008081|GO:0019932|GO:0010738|GO:0043949|GO:0010737|GO:0004112|GO:0019933|GO:0004114|GO:0004118	catalytic activity|cellular process|metabolic process|binding|response to stimulus|signaling|protein binding|regulation of cellular process|cellular response to stimulus|hydrolase activity|organic cyclic compound binding|carbohydrate derivative binding|regulation of signaling|small molecule binding|nucleotide binding|regulation of cell communication|regulation of signal transduction|hydrolase act…	K18438	cAMP and cAMP-inhibited cGMP 3',5'-cyclic phosphodiesterase 10[3.1.4.35]	bta00230|bta05032	Purine metabolism - Bos taurus (cow)|Morphine addiction - Bos taurus (cow)	9:101987619-102068801	1.21321	18.5418	-3.93388	2.4e-19	DOWN
ENSBTAG00000001001	ANKRD55	ankyrin repeat domain 55 [Source:HGNC Symbol;Acc:HGNC:25681]	GO:0005488|GO:0005515	binding|protein binding	-	-	-	-	20:23007391-23117580	0.0786853	10.5632	-7.06874	2.49e-19	DOWN
ENSBTAG00000047629	C22orf46	chromosome 22 open reading frame 46 [Source:HGNC Symbol;Acc:HGNC:26294]	-	-	-	-	-	-	5:113266463-113269283	0	19.184	#NAME?	2.58e-19	DOWN
ENSBTAG00000012826	SLC25A31	solute carrier family 25 member 31 [Source:HGNC Symbol;Acc:HGNC:25319]	GO:0016020|GO:0009987|GO:0005623|GO:0005215|GO:0031090|GO:0051234|GO:0005622|GO:0031224|GO:0043229|GO:0043227|GO:0005737|GO:0031966|GO:0019866|GO:0055085|GO:0016021|GO:0043231|GO:0006810|GO:0005743|GO:0005634|GO:0005740|GO:0005739	membrane|cellular process|cell|transporter activity|organelle membrane|establishment of localization|intracellular|intrinsic component of membrane|intracellular organelle|membrane-bounded organelle|cytoplasm|mitochondrial membrane|organelle inner membrane|transmembrane transport|integral component of membrane|intracellular membrane-bounded organelle|transport|mitochondrial inner membrane|nucleus|…	K05863	solute carrier family 25 (mitochondrial adenine nucleotide translocator), member 4/5/6/31[-]	bta05016|bta04020|bta04022|bta05012	Huntington's disease - Bos taurus (cow)|Calcium signaling pathway - Bos taurus (cow)|cGMP-PKG signaling pathway - Bos taurus (cow)|Parkinson's disease - Bos taurus (cow)	17:30291318-30319495	5.36099	41.1784	-2.94132	2.74e-19	DOWN
ENSBTAG00000022583	-	-	GO:0016020|GO:0009987|GO:0005623|GO:0032502|GO:0008152|GO:0005488|GO:0050896|GO:0023052|GO:0005515|GO:0005886|GO:0050794|GO:0051716|GO:0008283|GO:0019222|GO:0044767|GO:0071944|GO:0071704|GO:0008284|GO:0019899|GO:0048869|GO:0005102|GO:0008219|GO:0042127|GO:0019904|GO:0007165|GO:0007154|GO:0010467|GO:0019900|GO:0030154|GO:0007166|GO:0010468|GO:0030971|GO:0012501|GO:0007167|GO:0019901|GO:0048863|GO:…	membrane|cellular process|cell|developmental process|metabolic process|binding|response to stimulus|signaling|protein binding|plasma membrane|regulation of cellular process|cellular response to stimulus|cell proliferation|regulation of metabolic process|single-organism developmental process|cell periphery|organic substance metabolic process|positive regulation of cell proliferation|enzyme binding…	K17449	SHC- transforming protein 4[-]	bta05206|bta04014|bta05034|bta04510|bta04062|bta04072|bta04910|bta04722|bta04650|bta04915|bta04012|bta01521|bta05100|bta04917|bta05220|bta05214	MicroRNAs in cancer - Bos taurus (cow)|Ras signaling pathway - Bos taurus (cow)|Alcoholism - Bos taurus (cow)|Focal adhesion - Bos taurus (cow)|Chemokine signaling pathway - Bos taurus (cow)|Phospholipase D signaling pathway - Bos taurus (cow)|Insulin signaling pathway - Bos taurus (cow)|Neurotrophin signaling pathway - Bos taurus (cow)|Natural killer cell mediated cytotoxicity - Bos taurus (cow)…	10:61600903-61640848	0.658248	18.2463	-4.79283	2.75e-19	DOWN
ENSBTAG00000004458	MORN3	MORN repeat containing 3 [Source:HGNC Symbol;Acc:HGNC:29807]	GO:0005623|GO:0005488|GO:0005515|GO:0005622|GO:0043229|GO:0043227|GO:0043231|GO:0005634	cell|binding|protein binding|intracellular|intracellular organelle|membrane-bounded organelle|intracellular membrane-bounded organelle|nucleus	-	-	-	-	17:55844948-55853700	0	10.4162	#NAME?	2.82e-19	DOWN
ENSBTAG00000004890	TMEM230	transmembrane protein 230 [Source:HGNC Symbol;Acc:HGNC:15876]	-	-	-	-	-	-	9:34421936-34422367	0.229867	43.7258	-7.57154	2.96e-19	DOWN
ENSBTAG00000048245	-	Uncharacterized protein [Source:UniProtKB/TrEMBL;Acc:G3MZH9]	-	-	-	-	-	-	X:84070560-84080527	2.99587	26.9583	-3.16968	3.15e-19	DOWN
ENSBTAG00000026796	-	NAD(P)(+)--arginine ADP-ribosyltransferase [Source:UniProtKB/TrEMBL;Acc:E1BI74]	GO:0003824|GO:0009987|GO:0008152|GO:0009058|GO:0044238|GO:0044237|GO:0016740|GO:0071704|GO:0019538|GO:0016757|GO:0044249|GO:0006486|GO:0005975|GO:0043412|GO:0006471|GO:0016763|GO:0009059|GO:0009100|GO:0070085|GO:0034645|GO:0044267|GO:1901137|GO:0036211|GO:0006464|GO:0003956|GO:0009101	catalytic activity|cellular process|metabolic process|biosynthetic process|primary metabolic process|cellular metabolic process|transferase activity|organic substance metabolic process|protein metabolic process|transferase activity, transferring glycosyl groups|cellular biosynthetic process|protein glycosylation|carbohydrate metabolic process|macromolecule modification|protein ADP-ribosylation|tr…	-	-	-	-	15:52287689-52290947	0	9.89747	#NAME?	3.37e-19	DOWN
ENSBTAG00000032701	CSTL1	cystatin like 1 [Source:HGNC Symbol;Acc:HGNC:15958]	GO:0009987|GO:0008152|GO:0050794|GO:0044238|GO:0044237|GO:0019222|GO:0030234|GO:0071704|GO:0031324|GO:0019538|GO:0050790|GO:0043086|GO:0044092|GO:0004857|GO:0032268|GO:0006508|GO:0051346|GO:0032269|GO:0044267|GO:0051246|GO:0030414|GO:0030162|GO:0004866|GO:0052547|GO:0010466|GO:0045861|GO:0004869|GO:0010951|GO:0052548	cellular process|metabolic process|regulation of cellular process|primary metabolic process|cellular metabolic process|regulation of metabolic process|enzyme regulator activity|organic substance metabolic process|negative regulation of cellular metabolic process|protein metabolic process|regulation of catalytic activity|negative regulation of catalytic activity|negative regulation of molecular fu…	-	-	-	-	13:42463338-42466745	0	24.6267	#NAME?	3.51e-19	DOWN
ENSBTAG00000005450	-	Cytochrome P450, family 3, subfamily A, polypeptide 5; Uncharacterized protein [Source:UniProtKB/TrEMBL;Acc:Q3T047]	GO:0003824|GO:0008152|GO:0005488|GO:0016491|GO:0097159|GO:0055114|GO:0016705|GO:0004497|GO:0043169|GO:0016712|GO:0046872|GO:0020037|GO:0046914|GO:0005506	catalytic activity|metabolic process|binding|oxidoreductase activity|organic cyclic compound binding|oxidation-reduction process|oxidoreductase activity, acting on paired donors, with incorporation or reduction of molecular oxygen|monooxygenase activity|cation binding|oxidoreductase activity, acting on paired donors, with incorporation or reduction of molecular oxygen, reduced flavin or flavoprot…	K07424	cytochrome P450, family 3, subfamily A[1.14.14.1]	bta01100|bta05204|bta00830|bta00140|bta00591	Metabolic pathways - Bos taurus (cow)|Chemical carcinogenesis - Bos taurus (cow)|Retinol metabolism - Bos taurus (cow)|Steroid hormone biosynthesis - Bos taurus (cow)|Linoleic acid metabolism - Bos taurus (cow)	25:37189786-37242576	0.0503125	9.20839	-7.51589	3.73e-19	DOWN
ENSBTAG00000007237	BUB1B	BUB1 mitotic checkpoint serine/threonine kinase B [Source:HGNC Symbol;Acc:HGNC:1149]	GO:0003824|GO:0009987|GO:0005623|GO:0008152|GO:0032991|GO:0005488|GO:0005515|GO:0050794|GO:0044238|GO:0009056|GO:0044237|GO:0043234|GO:0019222|GO:0005622|GO:0051641|GO:0016740|GO:0097159|GO:0016043|GO:0043229|GO:0097367|GO:0043227|GO:0071704|GO:0036094|GO:0005737|GO:0000166|GO:0051128|GO:0006996|GO:0051782|GO:0051301|GO:0000776|GO:0031324|GO:0019538|GO:0001882|GO:0051302|GO:0008104|GO:0016772|GO:…	catalytic activity|cellular process|cell|metabolic process|macromolecular complex|binding|protein binding|regulation of cellular process|primary metabolic process|catabolic process|cellular metabolic process|protein complex|regulation of metabolic process|intracellular|cellular localization|transferase activity|organic cyclic compound binding|cellular component organization|intracellular organell…	K06637	mitotic checkpoint serine/threonine-protein kinase BUB1 beta[2.7.11.1]	bta05166	HTLV-I infection - Bos taurus (cow)	10:35903021-35958915	7.5998	63.6683	-3.06654	3.75e-19	DOWN
ENSBTAG00000034753	CCDC122	coiled-coil domain containing 122 [Source:HGNC Symbol;Acc:HGNC:26478]	-	-	-	-	-	-	12:14101258-14126892	0.513526	22.6438	-5.46254	3.83e-19	DOWN
ENSBTAG00000005318	RNF6	ring finger protein 6 [Source:HGNC Symbol;Acc:HGNC:10069]	GO:0016020|GO:0003824|GO:0009987|GO:0005623|GO:0032502|GO:0008152|GO:0005488|GO:0050896|GO:0040007|GO:0023052|GO:0009058|GO:0042995|GO:0031090|GO:0045926|GO:0005515|GO:0050794|GO:0044238|GO:0051716|GO:0009056|GO:0048856|GO:0050793|GO:0040008|GO:0009653|GO:0044237|GO:0012505|GO:0006807|GO:0019222|GO:0016049|GO:0005622|GO:0048589|GO:0044767|GO:0016740|GO:0097159|GO:0016043|GO:0009893|GO:0043229|GO:…	membrane|catalytic activity|cellular process|cell|developmental process|metabolic process|binding|response to stimulus|growth|signaling|biosynthetic process|cell projection|organelle membrane|negative regulation of growth|protein binding|regulation of cellular process|primary metabolic process|cellular response to stimulus|catabolic process|anatomical structure development|regulation of developme…	-	-	-	-	12:33409894-33419168	12.4417	137.199	-3.46301	3.87e-19	DOWN
ENSBTAG00000000749	LMNTD1	lamin tail domain containing 1 [Source:HGNC Symbol;Acc:HGNC:26683]	GO:0005623|GO:0005198|GO:0008283|GO:0012505|GO:0005622|GO:0043229|GO:0043227|GO:0005737|GO:0005635|GO:0005882|GO:0043231|GO:0005634|GO:0005856|GO:0045111	cell|structural molecule activity|cell proliferation|endomembrane system|intracellular|intracellular organelle|membrane-bounded organelle|cytoplasm|nuclear envelope|intermediate filament|intracellular membrane-bounded organelle|nucleus|cytoskeleton|intermediate filament cytoskeleton	-	-	-	-	5:84856328-84891414	0.932154	36.4185	-5.28796	3.91e-19	DOWN
ENSBTAG00000005456	TTK	TTK protein kinase [Source:HGNC Symbol;Acc:HGNC:12401]	GO:0016020|GO:0003824|GO:0009987|GO:0008152|GO:0005488|GO:0005515|GO:0050794|GO:0044238|GO:0044237|GO:0016740|GO:0097159|GO:0097367|GO:0071704|GO:0036094|GO:0000166|GO:0019538|GO:0001882|GO:0016772|GO:0007049|GO:0051726|GO:0045786|GO:0007059|GO:1903047|GO:0043412|GO:0045930|GO:0016773|GO:0051304|GO:0006796|GO:0000278|GO:0032549|GO:0016301|GO:0001883|GO:0017076|GO:0044267|GO:0000075|GO:0007346|GO:…	membrane|catalytic activity|cellular process|metabolic process|binding|protein binding|regulation of cellular process|primary metabolic process|cellular metabolic process|transferase activity|organic cyclic compound binding|carbohydrate derivative binding|organic substance metabolic process|small molecule binding|nucleotide binding|protein metabolic process|nucleoside binding|transferase activity…	-	-	-	-	9:19947315-19990879	2.56274	22.0861	-3.10738	3.95e-19	DOWN
ENSBTAG00000003128	SPATA6	spermatogenesis associated 6 [Source:HGNC Symbol;Acc:HGNC:18309]	GO:0009987|GO:0005623|GO:0022414|GO:0032502|GO:0005488|GO:0000003|GO:0044702|GO:0042995|GO:0005929|GO:0005515|GO:0048856|GO:0009653|GO:0019953|GO:0044767|GO:0016043|GO:0048646|GO:0048609|GO:0006996|GO:0030030|GO:0097224|GO:0036126|GO:0007276|GO:0048869|GO:0031514|GO:0008092|GO:0022607|GO:0000902|GO:0048232|GO:0032990|GO:0030031|GO:0048858|GO:0044782|GO:0042384|GO:0070925|GO:0017022|GO:0044458|GO:…	cellular process|cell|reproductive process|developmental process|binding|reproduction|single organism reproductive process|cell projection|cilium|protein binding|anatomical structure development|anatomical structure morphogenesis|sexual reproduction|single-organism developmental process|cellular component organization|anatomical structure formation involved in morphogenesis|multicellular organism…	-	-	-	-	3:98370383-98536867	10.4109	116.418	-3.48315	4.35e-19	DOWN
ENSBTAG00000019777	CDCA3	cell division cycle associated 3 [Source:HGNC Symbol;Acc:HGNC:14624]	GO:0009987|GO:0005488|GO:0005515|GO:0051301	cellular process|binding|protein binding|cell division	-	-	-	-	5:103961032-103963273	3.83312	56.4012	-3.87913	4.49e-19	DOWN
ENSBTAG00000013983	ZC2HC1C	zinc finger C2HC-type containing 1C [Source:HGNC Symbol;Acc:HGNC:20354]	GO:0005488|GO:0005515	binding|protein binding	-	-	-	-	10:86714253-86722247	2.12395	30.9967	-3.86729	4.52e-19	DOWN
ENSBTAG00000013051	PRM3	Protamine-3 [Source:UniProtKB/Swiss-Prot;Acc:Q32PA2]	GO:0009987|GO:0005623|GO:0022414|GO:0032502|GO:0032991|GO:0005488|GO:0000003|GO:0040011|GO:0044702|GO:0048870|GO:0000785|GO:0048856|GO:0043234|GO:0005622|GO:0019953|GO:0044767|GO:0097159|GO:0016043|GO:0043229|GO:0043227|GO:0032993|GO:0048609|GO:0005737|GO:0006928|GO:0003676|GO:0006996|GO:0007276|GO:0048869|GO:0000786|GO:0030317|GO:0007275|GO:0043231|GO:0048232|GO:0005634|GO:0030154|GO:0051276|GO:…	cellular process|cell|reproductive process|developmental process|macromolecular complex|binding|reproduction|locomotion|single organism reproductive process|cell motility|chromatin|anatomical structure development|protein complex|intracellular|sexual reproduction|single-organism developmental process|organic cyclic compound binding|cellular component organization|intracellular organelle|membrane-…	-	-	-	-	25:9994132-9994413	0	51.7188	#NAME?	4.56e-19	DOWN
ENSBTAG00000023999	GTF2A1L	general transcription factor IIA subunit 1 like [Source:HGNC Symbol;Acc:HGNC:30727]	GO:0000988|GO:0009987|GO:0005623|GO:0008152|GO:0032991|GO:0005488|GO:0009058|GO:0005515|GO:0050794|GO:0044238|GO:0044237|GO:0043234|GO:0006807|GO:0019222|GO:0000989|GO:0005622|GO:0043229|GO:0043227|GO:0071704|GO:0003712|GO:0005667|GO:0005737|GO:1901360|GO:0050877|GO:0006725|GO:0006139|GO:0046483|GO:0043231|GO:0044249|GO:0010467|GO:0005634|GO:0003713|GO:0051252|GO:1990234|GO:0009059|GO:0016070|GO:…	transcription factor activity, protein binding|cellular process|cell|metabolic process|macromolecular complex|binding|biosynthetic process|protein binding|regulation of cellular process|primary metabolic process|cellular metabolic process|protein complex|nitrogen compound metabolic process|regulation of metabolic process|transcription factor activity, transcription factor binding|intracellular|in…	K03122	transcription initiation factor TFIIA large subunit[-]	bta05203|bta03022	Viral carcinogenesis - Bos taurus (cow)|Basal transcription factors - Bos taurus (cow)	11:30763319-30811999	3.30019	51.3633	-3.96011	4.57e-19	DOWN
ENSBTAG00000004474	BANF2	barrier to autointegration factor 2 [Source:HGNC Symbol;Acc:HGNC:16172]	GO:0005623|GO:0005488|GO:0005622|GO:0097159|GO:0043229|GO:0043227|GO:0005737|GO:0003676|GO:0043231|GO:0005634|GO:0003677	cell|binding|intracellular|organic cyclic compound binding|intracellular organelle|membrane-bounded organelle|cytoplasm|nucleic acid binding|intracellular membrane-bounded organelle|nucleus|DNA binding	-	-	-	-	13:38359728-38385854	0	30.9973	#NAME?	4.58e-19	DOWN
ENSBTAG00000015098	RABEPK	Rab9 effector protein with kelch motifs [Source:HGNC Symbol;Acc:HGNC:16896]	GO:0016020|GO:0005623|GO:0005488|GO:0031090|GO:0005515|GO:0005886|GO:0012505|GO:0005622|GO:0043229|GO:0071944|GO:0043227|GO:0005737|GO:0098588|GO:0010008|GO:0043231|GO:0005768	membrane|cell|binding|organelle membrane|protein binding|plasma membrane|endomembrane system|intracellular|intracellular organelle|cell periphery|membrane-bounded organelle|cytoplasm|bounding membrane of organelle|endosome membrane|intracellular membrane-bounded organelle|endosome	-	-	-	-	11:96092486-96113995	7.41807	82.1936	-3.46991	4.8e-19	DOWN
ENSBTAG00000020988	KIZ	kizuna centrosomal protein [Source:HGNC Symbol;Acc:HGNC:15865]	GO:0009987|GO:0005623|GO:0005488|GO:0042995|GO:0005515|GO:0005622|GO:0016043|GO:0043229|GO:0005737|GO:0006996|GO:0019899|GO:0007017|GO:0007049|GO:0019900|GO:0005856|GO:0007010|GO:0005815|GO:0000226|GO:0005813|GO:0007051|GO:0019901|GO:0015630	cellular process|cell|binding|cell projection|protein binding|intracellular|cellular component organization|intracellular organelle|cytoplasm|organelle organization|enzyme binding|microtubule-based process|cell cycle|kinase binding|cytoskeleton|cytoskeleton organization|microtubule organizing center|microtubule cytoskeleton organization|centrosome|spindle organization|protein kinase binding|micro…	-	-	-	-	13:40837473-40930702	11.8823	188.809	-3.99004	5.08e-19	DOWN
ENSBTAG00000004167	TTC29	tetratricopeptide repeat domain 29 [Source:HGNC Symbol;Acc:HGNC:29936]	GO:0005488|GO:0005515	binding|protein binding	-	-	-	-	17:11479937-11751802	1.12801	23.0658	-4.3539	5.11e-19	DOWN
ENSBTAG00000009341	CCDC146	coiled-coil domain containing 146 [Source:HGNC Symbol;Acc:HGNC:29296]	GO:0005623|GO:0005488|GO:0005515|GO:0005622|GO:0043229|GO:0005737|GO:0005856|GO:0005814|GO:0005815|GO:0005813|GO:0015630	cell|binding|protein binding|intracellular|intracellular organelle|cytoplasm|cytoskeleton|centriole|microtubule organizing center|centrosome|microtubule cytoskeleton	-	-	-	-	4:44152046-44198584	1.19882	21.4553	-4.16165	5.23e-19	DOWN
ENSBTAG00000001938	CKS2	CDC28 protein kinase regulatory subunit 2 [Source:HGNC Symbol;Acc:HGNC:2000]	GO:0009987|GO:0022414|GO:0008152|GO:0000003|GO:0044702|GO:0051321|GO:0050794|GO:0044238|GO:0044237|GO:0019222|GO:0016043|GO:0030234|GO:0071704|GO:0019207|GO:0006996|GO:0007126|GO:0051301|GO:0019538|GO:0050790|GO:0007049|GO:0007127|GO:0043412|GO:0051174|GO:0032268|GO:0006796|GO:0044267|GO:0051246|GO:0019887|GO:0036211|GO:0006464|GO:0016538|GO:0043549|GO:0016310|GO:0006468|GO:0042325|GO:0001932|GO:…	cellular process|reproductive process|metabolic process|reproduction|single organism reproductive process|meiotic cell cycle|regulation of cellular process|primary metabolic process|cellular metabolic process|regulation of metabolic process|cellular component organization|enzyme regulator activity|organic substance metabolic process|kinase regulator activity|organelle organization|meiotic nuclear…	K02219	cyclin-dependent kinase regulatory subunit CKS1[-]	bta05200|bta05222	Pathways in cancer - Bos taurus (cow)|Small cell lung cancer - Bos taurus (cow)	8:90300717-90305611	15.7394	132.872	-3.07759	5.67e-19	DOWN
ENSBTAG00000000278	RNF17	ring finger protein 17 [Source:HGNC Symbol;Acc:HGNC:10060]	GO:0009987|GO:0005623|GO:0022414|GO:0032502|GO:0005488|GO:0000003|GO:0044702|GO:0005515|GO:0048856|GO:0005622|GO:0019953|GO:0044767|GO:0003006|GO:0048609|GO:0005737|GO:0048468|GO:0042802|GO:0007276|GO:0048869|GO:0048515|GO:0007281|GO:0046983|GO:0043169|GO:0048232|GO:0030154|GO:0007286|GO:0046872|GO:0042803|GO:0007283|GO:0046914|GO:0008270	cellular process|cell|reproductive process|developmental process|binding|reproduction|single organism reproductive process|protein binding|anatomical structure development|intracellular|sexual reproduction|single-organism developmental process|developmental process involved in reproduction|multicellular organismal reproductive process|cytoplasm|cell development|identical protein binding|gamete ge…	-	-	-	-	12:36782763-36892727	11.7293	116.725	-3.31493	5.92e-19	DOWN
ENSBTAG00000011880	CHAF1B	chromatin assembly factor 1 subunit B [Source:HGNC Symbol;Acc:HGNC:1911]	GO:0002376|GO:0009987|GO:0005623|GO:0008152|GO:0032991|GO:0005488|GO:0050896|GO:0009605|GO:0006914|GO:0005515|GO:0000785|GO:0051716|GO:0009056|GO:0043234|GO:0009607|GO:0005622|GO:0002682|GO:0051707|GO:0016043|GO:0006950|GO:0043229|GO:0043227|GO:0005737|GO:0033186|GO:0006996|GO:0098542|GO:0000790|GO:0042393|GO:0006952|GO:0033554|GO:0050688|GO:0022607|GO:0009615|GO:0051607|GO:0043231|GO:0000422|GO:…	immune system process|cellular process|cell|metabolic process|macromolecular complex|binding|response to stimulus|response to external stimulus|autophagy|protein binding|chromatin|cellular response to stimulus|catabolic process|protein complex|response to biotic stimulus|intracellular|regulation of immune system process|response to other organism|cellular component organization|response to stress…	-	-	-	-	1:150360988-150386586	3.2677	31.783	-3.28191	6.46e-19	DOWN
ENSBTAG00000019429	C4orf17	chromosome 4 open reading frame 17 [Source:HGNC Symbol;Acc:HGNC:25274]	-	-	-	-	-	-	6:26482347-26508566	2.22283	32.5136	-3.87057	6.45e-19	DOWN
ENSBTAG00000004645	ADAMTSL3	ADAMTS like 3 [Source:HGNC Symbol;Acc:HGNC:14633]	GO:0003824|GO:0031012|GO:0008152|GO:0005576|GO:0005488|GO:0005515|GO:0005578|GO:0044238|GO:0016787|GO:0071704|GO:0008233|GO:0019538|GO:0043169|GO:0006508|GO:0046872|GO:0008237|GO:0046914|GO:0008270	catalytic activity|extracellular matrix|metabolic process|extracellular region|binding|protein binding|proteinaceous extracellular matrix|primary metabolic process|hydrolase activity|organic substance metabolic process|peptidase activity|protein metabolic process|cation binding|proteolysis|metal ion binding|metallopeptidase activity|transition metal ion binding|zinc ion binding	-	-	-	-	21:24596916-24836070	2.01757	21.4405	-3.40965	6.55e-19	DOWN
ENSBTAG00000013403	AGBL5	ATP/GTP binding protein-like 5 [Source:HGNC Symbol;Acc:HGNC:26147]	GO:0003824|GO:0009987|GO:0005623|GO:0008152|GO:0005488|GO:0005515|GO:0044238|GO:0044237|GO:0005622|GO:0030496|GO:0016787|GO:0043229|GO:0043227|GO:0071704|GO:0005737|GO:0008233|GO:0008092|GO:0019538|GO:0043231|GO:0043169|GO:0005634|GO:0043412|GO:0005856|GO:0005829|GO:0006508|GO:0046872|GO:0015631|GO:0005819|GO:0044267|GO:0036211|GO:0006464|GO:0008237|GO:0046914|GO:0008238|GO:0072686|GO:0015630|GO:…	catalytic activity|cellular process|cell|metabolic process|binding|protein binding|primary metabolic process|cellular metabolic process|intracellular|midbody|hydrolase activity|intracellular organelle|membrane-bounded organelle|organic substance metabolic process|cytoplasm|peptidase activity|cytoskeletal protein binding|protein metabolic process|intracellular membrane-bounded organelle|cation bin…	-	-	-	-	11:72555805-72573334	11.555	114.549	-3.30938	6.95e-19	DOWN
ENSBTAG00000007580	ZSWIM2	zinc finger SWIM-type containing 2 [Source:HGNC Symbol;Acc:HGNC:30990]	GO:0003824|GO:0009987|GO:0008152|GO:0005488|GO:0050896|GO:0023052|GO:0005515|GO:0050794|GO:0044238|GO:0051716|GO:0044237|GO:0016740|GO:0023051|GO:0071704|GO:0010941|GO:0019787|GO:0010942|GO:0010646|GO:0019538|GO:0008219|GO:0043621|GO:0009966|GO:0007165|GO:0007154|GO:0009967|GO:0043169|GO:0043412|GO:0097190|GO:2001233|GO:2001235|GO:0043067|GO:0004842|GO:0046872|GO:0007166|GO:0043068|GO:0044267|GO:…	catalytic activity|cellular process|metabolic process|binding|response to stimulus|signaling|protein binding|regulation of cellular process|primary metabolic process|cellular response to stimulus|cellular metabolic process|transferase activity|regulation of signaling|organic substance metabolic process|regulation of cell death|ubiquitin-like protein transferase activity|positive regulation of cel…	-	-	-	-	2:9502291-9523394	1.01276	20.0873	-4.30992	7.66e-19	DOWN
ENSBTAG00000007200	COX6B2	cytochrome c oxidase subunit 6B2 [Source:HGNC Symbol;Acc:HGNC:24380]	GO:0016020|GO:0003824|GO:0009055|GO:0009987|GO:0005623|GO:0005488|GO:0005215|GO:0031090|GO:0005515|GO:0051234|GO:0022857|GO:0016491|GO:0005622|GO:0043229|GO:0004129|GO:0043227|GO:0005737|GO:0031966|GO:0005758|GO:0019866|GO:0055085|GO:0030061|GO:0015002|GO:0043231|GO:0006810|GO:0022891|GO:0005743|GO:0005740|GO:0006811|GO:0034220|GO:0015075|GO:0005739|GO:0008324|GO:0006812|GO:0015992|GO:0098655|GO:…	membrane|catalytic activity|electron carrier activity|cellular process|cell|binding|transporter activity|organelle membrane|protein binding|establishment of localization|transmembrane transporter activity|oxidoreductase activity|intracellular|intracellular organelle|cytochrome-c oxidase activity|membrane-bounded organelle|cytoplasm|mitochondrial membrane|mitochondrial intermembrane space|organell…	K02267	cytochrome c oxidase subunit 6b[-]	bta01100|bta05016|bta05010|bta04932|bta05012|bta00190|bta04260	Metabolic pathways - Bos taurus (cow)|Huntington's disease - Bos taurus (cow)|Alzheimer's disease - Bos taurus (cow)|Non-alcoholic fatty liver disease (NAFLD) - Bos taurus (cow)|Parkinson's disease - Bos taurus (cow)|Oxidative phosphorylation - Bos taurus (cow)|Cardiac muscle contraction - Bos taurus (cow)	18:62573344-62574837	0.95076	35.605	-5.22685	8.12e-19	DOWN
ENSBTAG00000016045	TRIB2	tribbles pseudokinase 2 [Source:HGNC Symbol;Acc:HGNC:30809]	GO:0003824|GO:0009987|GO:0005623|GO:0032502|GO:0008152|GO:0005488|GO:0050896|GO:0023052|GO:0009058|GO:0005515|GO:0050794|GO:0044238|GO:0051716|GO:0009056|GO:0050793|GO:0044237|GO:0019222|GO:0005622|GO:0044767|GO:0016740|GO:0097159|GO:0009893|GO:0043229|GO:0097367|GO:0043227|GO:0023051|GO:0030234|GO:0071704|GO:0036094|GO:0019207|GO:0005737|GO:0000166|GO:0019899|GO:0048869|GO:0001818|GO:0031324|GO:…	catalytic activity|cellular process|cell|developmental process|metabolic process|binding|response to stimulus|signaling|biosynthetic process|protein binding|regulation of cellular process|primary metabolic process|cellular response to stimulus|catabolic process|regulation of developmental process|cellular metabolic process|regulation of metabolic process|intracellular|single-organism developmenta…	-	-	-	-	11:85205522-85233638	57.0466	6.84365	3.0593	8.22e-19	UP
ENSBTAG00000020335	RNF32	ring finger protein 32 [Source:HGNC Symbol;Acc:HGNC:17118]	GO:0005623|GO:0005488|GO:0005515|GO:0012505|GO:0005622|GO:0043229|GO:0043227|GO:0005737|GO:0016234|GO:0043231|GO:0005768|GO:0043169|GO:0016235|GO:0046872|GO:0046914|GO:0008270	cell|binding|protein binding|endomembrane system|intracellular|intracellular organelle|membrane-bounded organelle|cytoplasm|inclusion body|intracellular membrane-bounded organelle|endosome|cation binding|aggresome|metal ion binding|transition metal ion binding|zinc ion binding	-	-	-	-	4:118895445-118932266	1.62544	29.0068	-4.15749	8.3e-19	DOWN
ENSBTAG00000021814	DDX43	DEAD-box helicase 43 [Source:HGNC Symbol;Acc:HGNC:18677]	GO:0003824|GO:0009987|GO:0005623|GO:0008152|GO:0005488|GO:0044238|GO:0044237|GO:0006807|GO:0005622|GO:0016787|GO:0097159|GO:0097367|GO:0071704|GO:0036094|GO:0000166|GO:0003676|GO:1901360|GO:0006725|GO:0006139|GO:0016817|GO:0046483|GO:0001882|GO:0016818|GO:0003723|GO:0016070|GO:0032549|GO:0001883|GO:0017076|GO:0005524|GO:0016462|GO:0010501|GO:0017111|GO:0004386|GO:0016887|GO:0003724|GO:0042623|GO:…	catalytic activity|cellular process|cell|metabolic process|binding|primary metabolic process|cellular metabolic process|nitrogen compound metabolic process|intracellular|hydrolase activity|organic cyclic compound binding|carbohydrate derivative binding|organic substance metabolic process|small molecule binding|nucleotide binding|nucleic acid binding|organic cyclic compound metabolic process|cellu…	-	-	-	-	9:13002482-13021602	7.19781	77.0773	-3.42068	8.3e-19	DOWN
ENSBTAG00000007807	-	-	-	-	-	-	-	-	10:76992202-76994112	24.7455	268.613	-3.44029	8.97e-19	DOWN
ENSBTAG00000023412	IZUMO3	IZUMO family member 3 [Source:HGNC Symbol;Acc:HGNC:31421]	GO:0016020|GO:0005623|GO:0005488|GO:0005515|GO:0005886|GO:0031224|GO:0071944|GO:0042802|GO:0016021|GO:0046983|GO:0042803	membrane|cell|binding|protein binding|plasma membrane|intrinsic component of membrane|cell periphery|identical protein binding|integral component of membrane|protein dimerization activity|protein homodimerization activity	-	-	-	-	8:19629742-19632939	0	7.99555	#NAME?	1.02e-18	DOWN
ENSBTAG00000010068	REEP2	receptor accessory protein 2 [Source:HGNC Symbol;Acc:HGNC:17975]	GO:0016020|GO:0002376|GO:0009987|GO:0005623|GO:0005576|GO:0005488|GO:0050896|GO:0009605|GO:0031090|GO:0006914|GO:0005515|GO:0005886|GO:0005789|GO:0050794|GO:0051234|GO:0012505|GO:0009607|GO:0005622|GO:0042175|GO:0002682|GO:0051707|GO:0051641|GO:0031224|GO:0016043|GO:0006950|GO:0043229|GO:0071944|GO:0043227|GO:1903561|GO:0045184|GO:0010256|GO:0005737|GO:0006996|GO:0098542|GO:0050877|GO:0051668|GO:…	membrane|immune system process|cellular process|cell|extracellular region|binding|response to stimulus|response to external stimulus|organelle membrane|autophagy|protein binding|plasma membrane|endoplasmic reticulum membrane|regulation of cellular process|establishment of localization|endomembrane system|response to biotic stimulus|intracellular|nuclear outer membrane-endoplasmic reticulum membra…	-	-	-	-	7:51421165-51427158	7.05929	65.579	-3.21564	1.13e-18	DOWN
ENSBTAG00000018125	KIF5C	kinesin family member 5C [Source:HGNC Symbol;Acc:HGNC:6325]	GO:0003824|GO:0009987|GO:0005623|GO:0032502|GO:0008152|GO:0032991|GO:0005488|GO:0050896|GO:0040011|GO:0042995|GO:0009605|GO:0005929|GO:0005515|GO:0048856|GO:0044877|GO:0009653|GO:0051234|GO:0043234|GO:0005622|GO:0044767|GO:0051641|GO:0016787|GO:0097159|GO:0016043|GO:0043229|GO:0097367|GO:0036094|GO:0005737|GO:0006928|GO:0000166|GO:0048468|GO:0030030|GO:0005875|GO:0048869|GO:0006935|GO:0016817|GO:…	catalytic activity|cellular process|cell|developmental process|metabolic process|macromolecular complex|binding|response to stimulus|locomotion|cell projection|response to external stimulus|cilium|protein binding|anatomical structure development|macromolecular complex binding|anatomical structure morphogenesis|establishment of localization|protein complex|intracellular|single-organism development…	K10396	kinesin family member 5[-]	bta04144|bta04728	Endocytosis - Bos taurus (cow)|Dopaminergic synapse - Bos taurus (cow)	2:47315201-47472004	5.47288	68.4559	-3.6448	1.15e-18	DOWN
ENSBTAG00000007994	OSCP1	organic solute carrier partner 1 [Source:HGNC Symbol;Acc:HGNC:29971]	GO:0016020|GO:0009987|GO:0005623|GO:0005886|GO:0050794|GO:0051050|GO:0051234|GO:0051641|GO:0016043|GO:0071944|GO:0045178|GO:0045184|GO:0051128|GO:0006996|GO:0009925|GO:0016323|GO:0051130|GO:0032880|GO:0060341|GO:0051222|GO:0008104|GO:0090316|GO:0032388|GO:0006810|GO:0015031|GO:0070201|GO:1903955|GO:0034613|GO:1903827|GO:0006626|GO:0032386|GO:0033043|GO:0010638|GO:0072594|GO:0046907|GO:0007005|GO:…	membrane|cellular process|cell|plasma membrane|regulation of cellular process|positive regulation of transport|establishment of localization|cellular localization|cellular component organization|cell periphery|basal part of cell|establishment of protein localization|regulation of cellular component organization|organelle organization|basal plasma membrane|basolateral plasma membrane|positive regu…	-	-	-	-	3:110025912-110055110	3.13199	35.9387	-3.52039	1.15e-18	DOWN
ENSBTAG00000005779	FTMT	ferritin mitochondrial [Source:HGNC Symbol;Acc:HGNC:17345]	GO:0009987|GO:0005623|GO:0008152|GO:0005488|GO:0050794|GO:0008283|GO:0051234|GO:0019222|GO:0005622|GO:0009893|GO:0043229|GO:0043227|GO:0043085|GO:0005737|GO:0008284|GO:0050790|GO:0042127|GO:0042592|GO:0043231|GO:0019725|GO:0006810|GO:0043169|GO:0005634|GO:0006811|GO:0051341|GO:0046872|GO:0051353|GO:0048878|GO:0051349|GO:0005739|GO:0050801|GO:0046914|GO:1904231|GO:0006812|GO:1904234|GO:0006873|GO:…	cellular process|cell|metabolic process|binding|regulation of cellular process|cell proliferation|establishment of localization|regulation of metabolic process|intracellular|positive regulation of metabolic process|intracellular organelle|membrane-bounded organelle|positive regulation of catalytic activity|cytoplasm|positive regulation of cell proliferation|regulation of catalytic activity|regula…	-	-	-	-	7:33311979-33313090	0	13.3661	#NAME?	1.21e-18	DOWN
ENSBTAG00000012142	RAD18	RAD18, E3 ubiquitin protein ligase [Source:HGNC Symbol;Acc:HGNC:18278]	GO:0003824|GO:0009987|GO:0005623|GO:0008152|GO:0032991|GO:0005488|GO:0050896|GO:0005515|GO:0050794|GO:0044238|GO:0051716|GO:0044877|GO:0044237|GO:0043234|GO:0006807|GO:0005622|GO:0016740|GO:0016787|GO:0097159|GO:0006950|GO:0043229|GO:0043227|GO:0071704|GO:0060548|GO:0003676|GO:0051984|GO:1901360|GO:0006725|GO:0009314|GO:0010941|GO:0019899|GO:0019787|GO:0006139|GO:0016817|GO:0032182|GO:0046483|GO:…	catalytic activity|cellular process|cell|metabolic process|macromolecular complex|binding|response to stimulus|protein binding|regulation of cellular process|primary metabolic process|cellular response to stimulus|macromolecular complex binding|cellular metabolic process|protein complex|nitrogen compound metabolic process|intracellular|transferase activity|hydrolase activity|organic cyclic compou…	-	-	-	-	22:17627573-17735891	4.42739	31.8552	-2.847	1.24e-18	DOWN
ENSBTAG00000012822	-	uncharacterized protein LOC768024 [Source:RefSeq peptide;Acc:NP_001070551]	-	-	-	-	-	-	23:15892878-15893213	0.2586	47.3319	-7.51595	1.26e-18	DOWN
ENSBTAG00000013511	VWA5B1	von Willebrand factor A domain containing 5B1 [Source:HGNC Symbol;Acc:HGNC:26538]	-	-	-	-	-	-	2:132877447-132929818	0.232127	7.10699	-4.93625	1.28e-18	DOWN
ENSBTAG00000018220	RGSL1	regulator of G-protein signaling like 1 [Source:HGNC Symbol;Acc:HGNC:18636]	GO:0016020|GO:0009987|GO:0005623|GO:0008152|GO:0050896|GO:0023052|GO:0005886|GO:0050794|GO:0051716|GO:0019222|GO:0005622|GO:0009893|GO:0023057|GO:0071944|GO:0023051|GO:0030234|GO:0043085|GO:0005737|GO:0010646|GO:0050790|GO:0008047|GO:0009966|GO:0007165|GO:0009968|GO:0007154|GO:0005096|GO:0007186|GO:0008277|GO:0030695|GO:0023021|GO:0045744|GO:0051345|GO:0043087|GO:0038032|GO:0043547	membrane|cellular process|cell|metabolic process|response to stimulus|signaling|plasma membrane|regulation of cellular process|cellular response to stimulus|regulation of metabolic process|intracellular|positive regulation of metabolic process|negative regulation of signaling|cell periphery|regulation of signaling|enzyme regulator activity|positive regulation of catalytic activity|cytoplasm|regul…	-	-	-	-	16:65028277-65085110	0.317659	7.09515	-4.48128	1.36e-18	DOWN
ENSBTAG00000004354	-	Uncharacterized protein [Source:UniProtKB/TrEMBL;Acc:E1BKN3]	-	-	-	-	-	-	13:11161738-11183816	4.45403	47.8007	-3.42385	1.41e-18	DOWN
ENSBTAG00000039201	-	Uncharacterized protein [Source:UniProtKB/TrEMBL;Acc:E1B8Y5]	GO:0016020|GO:0003824|GO:0008152|GO:0044238|GO:0016740|GO:0071704|GO:0016757|GO:0005975|GO:0016758	membrane|catalytic activity|metabolic process|primary metabolic process|transferase activity|organic substance metabolic process|transferase activity, transferring glycosyl groups|carbohydrate metabolic process|transferase activity, transferring hexosyl groups	-	-	-	-	11:92215374-92221901	0	18.4756	#NAME?	1.57e-18	DOWN
ENSBTAG00000014955	AMH	anti-Mullerian hormone [Source:HGNC Symbol;Acc:HGNC:464]	GO:0009987|GO:0022414|GO:0032502|GO:0008152|GO:0005576|GO:0005488|GO:0023052|GO:0000003|GO:0044702|GO:0005515|GO:0048856|GO:0009653|GO:0019222|GO:0044767|GO:0005615|GO:0009893|GO:0071704|GO:0003006|GO:0048513|GO:0060033|GO:0007548|GO:0008406|GO:0005102|GO:0001880|GO:0007275|GO:0007267|GO:0045137|GO:0007154|GO:0048608|GO:0010467|GO:0010628|GO:0008083|GO:0005179|GO:0001655|GO:0046661|GO:0061458|GO:…	cellular process|reproductive process|developmental process|metabolic process|extracellular region|binding|signaling|reproduction|single organism reproductive process|protein binding|anatomical structure development|anatomical structure morphogenesis|regulation of metabolic process|single-organism developmental process|extracellular space|positive regulation of metabolic process|organic substance…	K04665	anti-mullerian hormone[-]	bta04060|bta04024|bta04390|bta04350	Cytokine-cytokine receptor interaction - Bos taurus (cow)|cAMP signaling pathway - Bos taurus (cow)|Hippo signaling pathway - Bos taurus (cow)|TGF-beta signaling pathway - Bos taurus (cow)	7:22696978-22699843	149.959	14.4068	3.37974	1.58e-18	UP
ENSBTAG00000019283	FAM186B	family with sequence similarity 186 member B [Source:HGNC Symbol;Acc:HGNC:25296]	GO:0032991|GO:0043234	macromolecular complex|protein complex	-	-	-	-	5:30403708-30416321	5.58946	60.1403	-3.42755	1.58e-18	DOWN
ENSBTAG00000006415	LRRIQ4	leucine rich repeats and IQ motif containing 4 [Source:HGNC Symbol;Acc:HGNC:34298]	GO:0005488|GO:0005515	binding|protein binding	-	-	-	-	1:98331692-98346914	0.22194	9.84214	-5.47073	1.67e-18	DOWN
ENSBTAG00000006626	TMEM132B	transmembrane protein 132B [Source:HGNC Symbol;Acc:HGNC:29397]	-	-	-	-	-	-	17:52565556-52785519	0.52615	9.33599	-4.14926	1.68e-18	DOWN
ENSBTAG00000012785	TEPP	testis, prostate and placenta expressed [Source:HGNC Symbol;Acc:HGNC:33745]	-	-	-	-	-	-	18:25970368-25977551	0.0940364	15.4065	-7.3561	1.7e-18	DOWN
ENSBTAG00000025554	LRRC73	leucine rich repeat containing 73 [Source:HGNC Symbol;Acc:HGNC:21375]	-	-	-	-	-	-	23:17025858-17028655	0.504906	22.24	-5.461	1.71e-18	DOWN
ENSBTAG00000008673	ICA1L	islet cell autoantigen 1 like [Source:HGNC Symbol;Acc:HGNC:14442]	GO:0005488|GO:0005515|GO:0019904	binding|protein binding|protein domain specific binding	-	-	-	-	2:91558392-91613155	3.73547	40.8932	-3.4525	1.85e-18	DOWN
ENSBTAG00000014038	CDKL2	cyclin dependent kinase like 2 [Source:HGNC Symbol;Acc:HGNC:1782]	GO:0003824|GO:0009987|GO:0005623|GO:0008152|GO:0005488|GO:0050794|GO:0044238|GO:0051050|GO:0051234|GO:0044237|GO:0005622|GO:0051641|GO:0016740|GO:0097159|GO:0016043|GO:0043229|GO:0097367|GO:0043227|GO:0071704|GO:0036094|GO:0045184|GO:0000166|GO:0051128|GO:0006996|GO:0019538|GO:0051130|GO:0032880|GO:0001882|GO:0060341|GO:0051222|GO:0008104|GO:0016772|GO:0090316|GO:0032388|GO:0043231|GO:0006810|GO:…	catalytic activity|cellular process|cell|metabolic process|binding|regulation of cellular process|primary metabolic process|positive regulation of transport|establishment of localization|cellular metabolic process|intracellular|cellular localization|transferase activity|organic cyclic compound binding|cellular component organization|intracellular organelle|carbohydrate derivative binding|membrane…	-	-	-	-	6:92150076-92191145	2.69442	26.9903	-3.3244	1.88e-18	DOWN
ENSBTAG00000013806	EFHB	EF-hand domain-containing family member B [Source:RefSeq peptide;Acc:NP_001193537]	GO:0009987|GO:0031012|GO:0005576|GO:0005488|GO:0050896|GO:0023052|GO:0050794|GO:0005578|GO:0051716|GO:0007165|GO:0007154|GO:0043169|GO:0046872|GO:0005509	cellular process|extracellular matrix|extracellular region|binding|response to stimulus|signaling|regulation of cellular process|proteinaceous extracellular matrix|cellular response to stimulus|signal transduction|cell communication|cation binding|metal ion binding|calcium ion binding	-	-	-	-	1:44647591-44712979	2.37495	31.1401	-3.7128	2.01e-18	DOWN
ENSBTAG00000006187	MFAP4	microfibrillar associated protein 4 [Source:HGNC Symbol;Acc:HGNC:7035]	GO:0009987|GO:0031012|GO:0008152|GO:0005576|GO:0005488|GO:0050896|GO:0005515|GO:0005578|GO:0051716|GO:0043205|GO:0019222|GO:0007155|GO:0071953|GO:0016043|GO:0043227|GO:1903561|GO:0071704|GO:0009314|GO:0001527|GO:0044236|GO:0022607|GO:0070062|GO:0031982|GO:0030198|GO:0071478|GO:0010712|GO:0009416|GO:0085029|GO:0071482|GO:0048251|GO:0009411|GO:0032963|GO:0009650|GO:0034644|GO:0010224|GO:0043206|GO:…	cellular process|extracellular matrix|metabolic process|extracellular region|binding|response to stimulus|protein binding|proteinaceous extracellular matrix|cellular response to stimulus|fibril|regulation of metabolic process|cell adhesion|elastic fiber|cellular component organization|membrane-bounded organelle|extracellular vesicle|organic substance metabolic process|response to radiation|microf…	-	-	-	-	19:34685357-34687892	108.768	13.1203	3.05138	2.03e-18	UP
ENSBTAG00000005269	CCNB2	cyclin B2 [Source:HGNC Symbol;Acc:HGNC:1580]	GO:0016020|GO:0002376|GO:0005623|GO:0032502|GO:0005488|GO:0040007|GO:0005515|GO:0048856|GO:0002520|GO:0005622|GO:0044767|GO:0043229|GO:0001776|GO:0043227|GO:0048513|GO:0007275|GO:0048732|GO:0042592|GO:0043231|GO:0002260|GO:0005634|GO:0005856|GO:0009790|GO:0005815|GO:0048872|GO:0005813|GO:0043029|GO:0048538|GO:0015630|GO:0009792|GO:0043009|GO:0001701	membrane|immune system process|cell|developmental process|binding|growth|protein binding|anatomical structure development|immune system development|intracellular|single-organism developmental process|intracellular organelle|leukocyte homeostasis|membrane-bounded organelle|animal organ development|multicellular organism development|gland development|homeostatic process|intracellular membrane-bound…	K05868	cyclin B[-]	bta04068|bta04110|bta04114|bta04914|bta04115	FoxO signaling pathway - Bos taurus (cow)|Cell cycle - Bos taurus (cow)|Oocyte meiosis - Bos taurus (cow)|Progesterone-mediated oocyte maturation - Bos taurus (cow)|p53 signaling pathway - Bos taurus (cow)	10:51247755-51272733	3.40208	30.4728	-3.16303	2.2e-18	DOWN
ENSBTAG00000003628	PRSS58	protease, serine 58 [Source:HGNC Symbol;Acc:HGNC:39125]	GO:0003824|GO:0008152|GO:0005576|GO:0044238|GO:0016787|GO:0071704|GO:0008233|GO:0019538|GO:0017171|GO:0006508|GO:0008236|GO:0004252|GO:0004175	catalytic activity|metabolic process|extracellular region|primary metabolic process|hydrolase activity|organic substance metabolic process|peptidase activity|protein metabolic process|serine hydrolase activity|proteolysis|serine-type peptidase activity|serine-type endopeptidase activity|endopeptidase activity	-	-	-	-	4:106332950-106339086	0	12.8317	#NAME?	2.31e-18	DOWN
ENSBTAG00000048079	-	Uncharacterized protein [Source:UniProtKB/TrEMBL;Acc:G3N2F8]	GO:0016020|GO:0009987|GO:0004871|GO:0050896|GO:0023052|GO:0050794|GO:0051716|GO:0038023|GO:0004872|GO:0004888|GO:0007165|GO:0007154|GO:0008158	membrane|cellular process|signal transducer activity|response to stimulus|signaling|regulation of cellular process|cellular response to stimulus|signaling receptor activity|receptor activity|transmembrane signaling receptor activity|signal transduction|cell communication|hedgehog receptor activity	-	-	-	-	13:37375145-37377820	0.0759997	10.129	-7.05828	2.49e-18	DOWN
ENSBTAG00000003634	CISD1	CDGSH iron sulfur domain 1 [Source:HGNC Symbol;Acc:HGNC:30880]	GO:0016020|GO:0009987|GO:0005623|GO:0008152|GO:0005576|GO:0005488|GO:0031090|GO:0050794|GO:0019867|GO:0044237|GO:0019222|GO:0005622|GO:0031224|GO:0043229|GO:0043227|GO:1903561|GO:0005737|GO:0055114|GO:0031966|GO:0051536|GO:0098588|GO:0016021|GO:0070062|GO:0031982|GO:0006091|GO:0043231|GO:0043169|GO:0005740|GO:0051537|GO:0005741|GO:0046872|GO:0045333|GO:0005739|GO:0043457	membrane|cellular process|cell|metabolic process|extracellular region|binding|organelle membrane|regulation of cellular process|outer membrane|cellular metabolic process|regulation of metabolic process|intracellular|intrinsic component of membrane|intracellular organelle|membrane-bounded organelle|extracellular vesicle|cytoplasm|oxidation-reduction process|mitochondrial membrane|iron-sulfur clust…	-	-	-	-	26:742617-760794	15.0188	194.666	-3.69616	2.54e-18	DOWN
ENSBTAG00000009386	C1orf167	chromosome 1 open reading frame 167 [Source:HGNC Symbol;Acc:HGNC:25262]	-	-	-	-	-	-	16:42765851-42788588	1.24672	13.4664	-3.43315	2.69e-18	DOWN
ENSBTAG00000007011	TEX36	testis expressed 36 [Source:HGNC Symbol;Acc:HGNC:31653]	-	-	-	-	-	-	26:45542504-45551563	0	16.8121	#NAME?	2.76e-18	DOWN
ENSBTAG00000005638	CABYR	calcium binding tyrosine phosphorylation regulated [Source:HGNC Symbol;Acc:HGNC:15569]	GO:0005623|GO:0005488|GO:0042995|GO:0005929|GO:0005515|GO:0005622|GO:0043229|GO:0043227|GO:0005737|GO:0019899|GO:0036126|GO:0031514|GO:0097229|GO:0097228|GO:0019904|GO:0043231|GO:0046983|GO:0043169|GO:0035686|GO:0005634|GO:0046872|GO:0046982|GO:0005509	cell|binding|cell projection|cilium|protein binding|intracellular|intracellular organelle|membrane-bounded organelle|cytoplasm|enzyme binding|sperm flagellum|motile cilium|sperm end piece|sperm principal piece|protein domain specific binding|intracellular membrane-bounded organelle|protein dimerization activity|cation binding|sperm fibrous sheath|nucleus|metal ion binding|protein heterodimerizati…	-	-	-	-	24:32898259-32915397	8.34023	93.8991	-3.49295	2.9e-18	DOWN
ENSBTAG00000038526	-	Uncharacterized protein [Source:UniProtKB/TrEMBL;Acc:F1N5B0]	GO:0005488|GO:0005515	binding|protein binding	-	-	-	-	18:57748093-57753897	0.0737524	11.6984	-7.3094	3.03e-18	DOWN
ENSBTAG00000023765	C16orf46	chromosome 16 open reading frame 46 [Source:HGNC Symbol;Acc:HGNC:26525]	GO:0005623|GO:0005622|GO:0043229|GO:0043227|GO:0005737|GO:0043231|GO:0005634|GO:0005654|GO:0031981	cell|intracellular|intracellular organelle|membrane-bounded organelle|cytoplasm|intracellular membrane-bounded organelle|nucleus|nucleoplasm|nuclear lumen	-	-	-	-	18:7779382-7781765	1.14009	24.6806	-4.43616	3.12e-18	DOWN
ENSBTAG00000017012	-	Uncharacterized protein [Source:UniProtKB/TrEMBL;Acc:F1MX15]	GO:0005488|GO:0005515	binding|protein binding	-	-	-	-	13:17788337-17800446	1.51342	27.3289	-4.17454	3.35e-18	DOWN
ENSBTAG00000040067	HIPK4	homeodomain interacting protein kinase 4 [Source:HGNC Symbol;Acc:HGNC:19007]	GO:0003824|GO:0009987|GO:0005623|GO:0008152|GO:0005488|GO:0050896|GO:0023052|GO:0005515|GO:0050794|GO:0044238|GO:0051716|GO:0044237|GO:0005622|GO:0016740|GO:0097159|GO:0016043|GO:0043229|GO:0097367|GO:0043227|GO:0023051|GO:0071704|GO:0036094|GO:0005737|GO:0000166|GO:0006996|GO:0010646|GO:0019538|GO:0001882|GO:0016772|GO:0009966|GO:0007165|GO:0016570|GO:0043231|GO:0007154|GO:1902531|GO:0005634|GO:…	catalytic activity|cellular process|cell|metabolic process|binding|response to stimulus|signaling|protein binding|regulation of cellular process|primary metabolic process|cellular response to stimulus|cellular metabolic process|intracellular|transferase activity|organic cyclic compound binding|cellular component organization|intracellular organelle|carbohydrate derivative binding|membrane-bounded…	-	-	-	-	18:50005838-50013518	0.560663	13.5003	-4.58972	3.41e-18	DOWN
ENSBTAG00000011059	CDKN2C	cyclin dependent kinase inhibitor 2C [Source:HGNC Symbol;Acc:HGNC:1789]	GO:0009987|GO:0005623|GO:0008152|GO:0005488|GO:0040007|GO:0045926|GO:0005515|GO:0050794|GO:0044238|GO:0040008|GO:0008283|GO:0044237|GO:0019222|GO:0016049|GO:0005622|GO:0016043|GO:0043229|GO:0043227|GO:0030234|GO:0071704|GO:0019207|GO:0005737|GO:0051128|GO:0019899|GO:0031324|GO:0001558|GO:0019538|GO:0050790|GO:0043086|GO:0030308|GO:0042127|GO:0007049|GO:0051726|GO:0045786|GO:0043231|GO:0044092|GO:…	cellular process|cell|metabolic process|binding|growth|negative regulation of growth|protein binding|regulation of cellular process|primary metabolic process|regulation of growth|cell proliferation|cellular metabolic process|regulation of metabolic process|cell growth|intracellular|cellular component organization|intracellular organelle|membrane-bounded organelle|enzyme regulator activity|organic…	K06622	cyclin-dependent kinase inhibitor 2C[-]	bta05166|bta05202|bta04110	HTLV-I infection - Bos taurus (cow)|Transcriptional misregulation in cancer - Bos taurus (cow)|Cell cycle - Bos taurus (cow)	3:95924172-95928574	3.09753	48.2944	-3.96266	3.62e-18	DOWN
ENSBTAG00000034384	VWA3B	von Willebrand factor A domain containing 3B [Source:HGNC Symbol;Acc:HGNC:28385]	-	-	-	-	-	-	11:3366420-3528949	2.42682	26.3275	-3.43943	3.74e-18	DOWN
ENSBTAG00000035764	-	Uncharacterized protein [Source:UniProtKB/TrEMBL;Acc:G5E620]	GO:0009987|GO:0050896|GO:0023052|GO:0050794|GO:0051716|GO:0007165|GO:0007154	cellular process|response to stimulus|signaling|regulation of cellular process|cellular response to stimulus|signal transduction|cell communication	-	-	-	-	6:6218169-6264276	1.17422	14.2132	-3.59745	3.9e-18	DOWN
ENSBTAG00000019912	CNTD1	cyclin N-terminal domain containing 1 [Source:HGNC Symbol;Acc:HGNC:26847]	GO:0009987|GO:0022414|GO:0008152|GO:0000003|GO:0044702|GO:0051321|GO:0044238|GO:0044237|GO:0006807|GO:0019953|GO:0016043|GO:0071704|GO:0048609|GO:0006996|GO:0007126|GO:1901360|GO:0006725|GO:0006139|GO:0007276|GO:0046483|GO:0007049|GO:0007131|GO:0048232|GO:0007127|GO:0006259|GO:0007283|GO:0006310	cellular process|reproductive process|metabolic process|reproduction|single organism reproductive process|meiotic cell cycle|primary metabolic process|cellular metabolic process|nitrogen compound metabolic process|sexual reproduction|cellular component organization|organic substance metabolic process|multicellular organismal reproductive process|organelle organization|meiotic nuclear division|org…	-	-	-	-	19:43469829-43478694	11.2336	98.4085	-3.13096	4.63e-18	DOWN
ENSBTAG00000001468	SAMD4A	sterile alpha motif domain containing 4A [Source:HGNC Symbol;Acc:HGNC:23023]	GO:0045202|GO:0009987|GO:0045182|GO:0008152|GO:0005488|GO:0009058|GO:0030371|GO:0005515|GO:0050794|GO:0044238|GO:0044237|GO:0006807|GO:0019222|GO:0097159|GO:0009893|GO:0071704|GO:0003676|GO:0031324|GO:0009890|GO:0019538|GO:0044249|GO:0051247|GO:0010467|GO:0010628|GO:0032268|GO:0032270|GO:0003723|GO:0009059|GO:0010629|GO:0032269|GO:0034645|GO:0031328|GO:0044267|GO:0010468|GO:0010557|GO:0006518|GO:…	synapse|cellular process|translation regulator activity|metabolic process|binding|biosynthetic process|translation repressor activity|protein binding|regulation of cellular process|primary metabolic process|cellular metabolic process|nitrogen compound metabolic process|regulation of metabolic process|organic cyclic compound binding|positive regulation of metabolic process|organic substance metabo…	-	-	-	-	10:67430991-67516426	7.59853	81.3022	-3.4195	4.9e-18	DOWN
ENSBTAG00000010655	DCST1	DC-STAMP domain containing 1 [Source:HGNC Symbol;Acc:HGNC:26539]	GO:0016020|GO:0005488|GO:0005515|GO:0031224|GO:0016021|GO:0043169|GO:0046872|GO:0046914|GO:0008270	membrane|binding|protein binding|intrinsic component of membrane|integral component of membrane|cation binding|metal ion binding|transition metal ion binding|zinc ion binding	-	-	-	-	3:15603805-15619232	0	6.53483	#NAME?	5.24e-18	DOWN
ENSBTAG00000011233	GTSF1L	gametocyte specific factor 1-like [Source:HGNC Symbol;Acc:HGNC:16198]	GO:0005488|GO:0043169|GO:0046872	binding|cation binding|metal ion binding	-	-	-	-	13:72984200-72985097	0	15.6233	#NAME?	5.47e-18	DOWN
ENSBTAG00000021846	CELSR3	cadherin EGF LAG seven-pass G-type receptor 3 [Source:HGNC Symbol;Acc:HGNC:3230]	GO:0016020|GO:0009987|GO:0005623|GO:0032502|GO:0008152|GO:0005488|GO:0004871|GO:0050896|GO:0023052|GO:0040011|GO:0009605|GO:0005515|GO:0005886|GO:0048870|GO:0050794|GO:0044238|GO:0051716|GO:0048856|GO:0009653|GO:0038023|GO:0044237|GO:0004872|GO:0019222|GO:0044767|GO:0007155|GO:0031224|GO:0016043|GO:0048646|GO:0071944|GO:0071704|GO:0008037|GO:0016477|GO:0006928|GO:0006996|GO:0048468|GO:0030030|GO:…	membrane|cellular process|cell|developmental process|metabolic process|binding|signal transducer activity|response to stimulus|signaling|locomotion|response to external stimulus|protein binding|plasma membrane|cell motility|regulation of cellular process|primary metabolic process|cellular response to stimulus|anatomical structure development|anatomical structure morphogenesis|signaling receptor a…	-	-	-	-	22:51793227-51818651	0.81905	7.2157	-3.13911	5.53e-18	DOWN
ENSBTAG00000011894	C3orf62	chromosome 3 open reading frame 62 [Source:HGNC Symbol;Acc:HGNC:24771]	GO:0005488|GO:0005515	binding|protein binding	-	-	-	-	22:51375767-51379188	5.59146	47.5026	-3.08671	5.55e-18	DOWN
ENSBTAG00000012467	MASP1	mannan binding lectin serine peptidase 1 [Source:HGNC Symbol;Acc:HGNC:6901]	GO:0003824|GO:0002376|GO:0009987|GO:0008152|GO:0005576|GO:0005488|GO:0050896|GO:0009605|GO:0006955|GO:0005515|GO:0050794|GO:0044238|GO:0044237|GO:0019222|GO:0002682|GO:0016787|GO:0005615|GO:0002683|GO:0006950|GO:0002684|GO:0071704|GO:0048306|GO:0008233|GO:0045087|GO:0050777|GO:0042802|GO:0009611|GO:0031324|GO:0019538|GO:0006952|GO:0017171|GO:0006959|GO:0050778|GO:0046983|GO:0050776|GO:0006956|GO:…	catalytic activity|immune system process|cellular process|metabolic process|extracellular region|binding|response to stimulus|response to external stimulus|immune response|protein binding|regulation of cellular process|primary metabolic process|cellular metabolic process|regulation of metabolic process|regulation of immune system process|hydrolase activity|extracellular space|negative regulation …	K03992	mannan-binding lectin serine protease 1 [EC:3.4.21.-][-]	bta04610|bta05150	Complement and coagulation cascades - Bos taurus (cow)|Staphylococcus aureus infection - Bos taurus (cow)	1:80596924-80649363	16.2695	1.74092	3.22425	5.63e-18	UP
ENSBTAG00000031673	ARRDC5	arrestin domain containing 5 [Source:HGNC Symbol;Acc:HGNC:31407]	GO:0009987|GO:0050896|GO:0023052|GO:0050794|GO:0051716|GO:0007165|GO:0007154	cellular process|response to stimulus|signaling|regulation of cellular process|cellular response to stimulus|signal transduction|cell communication	-	-	-	-	7:20473898-20486894	0.88851	29.0338	-5.0302	5.95e-18	DOWN
ENSBTAG00000009749	USP2	ubiquitin specific peptidase 2 [Source:HGNC Symbol;Acc:HGNC:12618]	GO:0003824|GO:0009987|GO:0048511|GO:0005623|GO:0032502|GO:0008152|GO:0007610|GO:0005488|GO:0050896|GO:0009058|GO:0009605|GO:0005515|GO:0050794|GO:0044238|GO:0007623|GO:0009056|GO:0007626|GO:0048856|GO:0042752|GO:0044237|GO:0006807|GO:0019222|GO:0005622|GO:0044708|GO:0044767|GO:0016787|GO:0007622|GO:0043229|GO:0071944|GO:0043227|GO:0071704|GO:0048513|GO:0005737|GO:0008233|GO:1901360|GO:0006725|GO:…	catalytic activity|cellular process|rhythmic process|cell|developmental process|metabolic process|behavior|binding|response to stimulus|biosynthetic process|response to external stimulus|protein binding|regulation of cellular process|primary metabolic process|circadian rhythm|catabolic process|locomotory behavior|anatomical structure development|regulation of circadian rhythm|cellular metabolic p…	-	-	-	-	15:30464926-30487308	3.40638	51.4336	-3.9164	6.28e-18	DOWN
ENSBTAG00000015177	PRSS23	protease, serine 23 [Source:HGNC Symbol;Acc:HGNC:14370]	GO:0003824|GO:0005623|GO:0008152|GO:0005576|GO:0044238|GO:0005622|GO:0016787|GO:0043229|GO:0043227|GO:1903561|GO:0071704|GO:0008233|GO:0019538|GO:0017171|GO:0070062|GO:0031982|GO:0043231|GO:0005634|GO:0006508|GO:0008236|GO:0004252|GO:0004175	catalytic activity|cell|metabolic process|extracellular region|primary metabolic process|intracellular|hydrolase activity|intracellular organelle|membrane-bounded organelle|extracellular vesicle|organic substance metabolic process|peptidase activity|protein metabolic process|serine hydrolase activity|extracellular exosome|vesicle|intracellular membrane-bounded organelle|nucleus|proteolysis|serine…	-	-	-	-	29:8788703-8797308	31.3917	3.69909	3.08514	6.5e-18	UP
ENSBTAG00000012647	ERBB4	erb-b2 receptor tyrosine kinase 4 [Source:HGNC Symbol;Acc:HGNC:3432]	GO:0016020|GO:0003824|GO:0009987|GO:0005623|GO:0032502|GO:0008152|GO:0032991|GO:0005488|GO:0004871|GO:0050896|GO:0040007|GO:0023052|GO:0040011|GO:0009058|GO:0005057|GO:0005515|GO:0005886|GO:0048870|GO:0050794|GO:0044238|GO:0051050|GO:0051716|GO:0048856|GO:0050793|GO:0040008|GO:0009653|GO:0008283|GO:0038023|GO:0051234|GO:0044237|GO:0043234|GO:0004872|GO:0006807|GO:0019222|GO:0040013|GO:0005622|GO:…	membrane|catalytic activity|cellular process|cell|developmental process|metabolic process|macromolecular complex|binding|signal transducer activity|response to stimulus|growth|signaling|locomotion|biosynthetic process|receptor signaling protein activity|protein binding|plasma membrane|cell motility|regulation of cellular process|primary metabolic process|positive regulation of transport|cellular …	-	-	-	-	2:99660620-99997642	15.3453	1.79096	3.09899	6.56e-18	UP
ENSBTAG00000032933	TTC23L	tetratricopeptide repeat domain 23 like [Source:HGNC Symbol;Acc:HGNC:26355]	GO:0005488|GO:0005515	binding|protein binding	-	-	-	-	20:39281008-39344413	0.805722	14.674	-4.18684	6.66e-18	DOWN
ENSBTAG00000024899	-	Uncharacterized protein [Source:UniProtKB/TrEMBL;Acc:F1N6W3]	-	-	-	-	-	-	19:62207474-62223856	0	12.5021	#NAME?	6.93e-18	DOWN
ENSBTAG00000017275	COIL	coilin [Source:HGNC Symbol;Acc:HGNC:2184]	GO:0016020|GO:0005623|GO:0005488|GO:0005515|GO:0005622|GO:0043229|GO:0043227|GO:0042802|GO:0008022|GO:0043231|GO:0005634|GO:0005730|GO:0005654|GO:0031981|GO:0016604|GO:0015030	membrane|cell|binding|protein binding|intracellular|intracellular organelle|membrane-bounded organelle|identical protein binding|protein C-terminus binding|intracellular membrane-bounded organelle|nucleus|nucleolus|nucleoplasm|nuclear lumen|nuclear body|Cajal body	-	-	-	-	19:7988038-8010218	19.2905	236.211	-3.61411	7.3e-18	DOWN
ENSBTAG00000038138	-	Uncharacterized protein [Source:UniProtKB/TrEMBL;Acc:F1MR35]	GO:0016020|GO:0003824|GO:0005623|GO:0008152|GO:0005488|GO:0005515|GO:0044238|GO:0012505|GO:0005622|GO:0016787|GO:0043229|GO:0043227|GO:0071704|GO:0005737|GO:0008233|GO:0019538|GO:0030141|GO:0031982|GO:0001669|GO:0043231|GO:0043169|GO:0031988|GO:0006508|GO:0046872|GO:0016023|GO:0031410|GO:0008237|GO:0008238|GO:0008241|GO:0004180	membrane|catalytic activity|cell|metabolic process|binding|protein binding|primary metabolic process|endomembrane system|intracellular|hydrolase activity|intracellular organelle|membrane-bounded organelle|organic substance metabolic process|cytoplasm|peptidase activity|protein metabolic process|secretory granule|vesicle|acrosomal vesicle|intracellular membrane-bounded organelle|cation binding|mem…	K01283	peptidyl-dipeptidase A[3.4.15.1]	bta05142|bta05410|bta04924|bta04614	Chagas disease (American trypanosomiasis) - Bos taurus (cow)|Hypertrophic cardiomyopathy (HCM) - Bos taurus (cow)|Renin secretion - Bos taurus (cow)|Renin-angiotensin system - Bos taurus (cow)	19:48476541-48487616	0.23036	9.59121	-5.37975	7.37e-18	DOWN
ENSBTAG00000048123	TSSK2	testis specific serine kinase 2 [Source:HGNC Symbol;Acc:HGNC:11401]	GO:0003824|GO:0009987|GO:0005623|GO:0022414|GO:0032502|GO:0008152|GO:0005488|GO:0050896|GO:0023052|GO:0000003|GO:0044702|GO:0005515|GO:0050794|GO:0044238|GO:0051716|GO:0048856|GO:0044237|GO:0012505|GO:0005622|GO:0019953|GO:0044767|GO:0016740|GO:0097159|GO:0043229|GO:0097367|GO:0043227|GO:0071704|GO:0003006|GO:0036094|GO:0048609|GO:0005737|GO:0000166|GO:0048468|GO:0007276|GO:0048869|GO:0019538|GO:…	catalytic activity|cellular process|cell|reproductive process|developmental process|metabolic process|binding|response to stimulus|signaling|reproduction|single organism reproductive process|protein binding|regulation of cellular process|primary metabolic process|cellular response to stimulus|anatomical structure development|cellular metabolic process|endomembrane system|intracellular|sexual repr…	-	-	-	-	17:74612301-74613377	2.82743	30.2999	-3.42175	7.39e-18	DOWN
ENSBTAG00000006988	M1AP	meiosis 1 associated protein [Source:HGNC Symbol;Acc:HGNC:25183]	GO:0009987|GO:0005623|GO:0022414|GO:0005488|GO:0000003|GO:0044702|GO:0005515|GO:0051321|GO:0005622|GO:0019953|GO:0016043|GO:0048609|GO:0005737|GO:0006996|GO:0007126|GO:0007276|GO:0051307|GO:0007049|GO:0007059|GO:0048232|GO:0007140|GO:0045132|GO:0051304|GO:0007292|GO:0051308|GO:0007283|GO:0007060	cellular process|cell|reproductive process|binding|reproduction|single organism reproductive process|protein binding|meiotic cell cycle|intracellular|sexual reproduction|cellular component organization|multicellular organismal reproductive process|cytoplasm|organelle organization|meiotic nuclear division|gamete generation|meiotic chromosome separation|cell cycle|chromosome segregation|male gamete…	-	-	-	-	11:9972882-10067164	1.1532	15.865	-3.78213	7.63e-18	DOWN
[truncated: 5,841 more rows]
