# Supplementary material for: Testis transcriptome profiling identified genes involved in spermatogenic arrest of cattleyak
Source: PLoS One. 2020 Feb 24;15(2):e0229503. doi: 10.1371/journal.pone.0229503 (PMC7039509; doi:10.1371/journal.pone.0229503)
Supplement: S6 Table — (XLSX) [file pone.0229503.s006.xlsx]

## Sheet: Sheet1
S6 Table. Summary of the significantly enriched GO items for differentially expressed genes and the list of genes involved in each item.
Specific spermatogenic processes	GO_ID	GO_term	Type	Diff_gene_in_this_GO	Up_GENE	Down_GENE	Gene_up_list	Gene_down_list	P-value
Mitotic proliferation of spermatogonia	GO:0051301	cell division	biological_process	140	42	98	ENSBTAG00000010402(MYH9),ENSBTAG00000022799(NOTCH1),ENSBTAG00000019461(NUMBL),ENSBTAG00000002283(FZD7),ENSBTAG00000016649(CCND2),ENSBTAG00000012687(INSR),ENSBTAG00000003970(MITD1),ENSBTAG00000007814(WWTR1),ENSBTAG00000004561(PAX6),ENSBTAG00000020614(PRKCE),ENSBTAG00000005999(FSD1),ENSBTAG00000021372(SEPT11),ENSBTAG00000010995(CINP),ENSBTAG00000006607(CCNG1),ENSBTAG00000019217(KIF13A),ENSBTAG00000…	ENSBTAG00000013573(BIRC5),ENSBTAG00000021162(CKAP2),ENSBTAG00000014453(PLK1),ENSBTAG00000001938(CKS2),ENSBTAG00000007013(TOM1L1),ENSBTAG00000001776(SIRT2),ENSBTAG00000016806(PAFAH1B1),ENSBTAG00000035319(-),ENSBTAG00000022360(SOX5),ENSBTAG00000009983(KIF23),ENSBTAG00000013326(ANAPC10),ENSBTAG00000010167(TEX14),ENSBTAG00000001717(AURKB),ENSBTAG00000013063(ITGB1BP1),ENSBTAG00000035072(SYCE1),ENSBTAG…	0.00728718
	GO:0044772	mitotic cell cycle phase transition	biological_process	97	35	62	ENSBTAG00000005647(GPR132),ENSBTAG00000019421(DACT1),ENSBTAG00000013801(PBX1),ENSBTAG00000004139(BACH1),ENSBTAG00000021187(ID2),ENSBTAG00000001788(PDPN),ENSBTAG00000010363(LSM11),ENSBTAG00000011628(EGFR),ENSBTAG00000004879(FOXO4),ENSBTAG00000009568(KANK2),ENSBTAG00000002912(INHBA),ENSBTAG00000002226(-),ENSBTAG00000037640(PID1),ENSBTAG00000001069(TP53),ENSBTAG00000017636(AKT1),ENSBTAG00000020031(P…	ENSBTAG00000007284(CCNA1),ENSBTAG00000021769(CUL3),ENSBTAG00000024449(CENPF),ENSBTAG00000015347(WNT10B),ENSBTAG00000000590(POLE),ENSBTAG00000009035(CENPE),ENSBTAG00000010552(PSMG2),ENSBTAG00000024874(-),ENSBTAG00000009211(UBE2S),ENSBTAG00000005492(CCNY),ENSBTAG00000021874(KIF14),ENSBTAG00000017582(CHEK1),ENSBTAG00000013169(LCMT1),ENSBTAG00000005293(CDC25C),ENSBTAG00000031347(SPDYA),ENSBTAG0000001…	0.00604189
	GO:0044770	cell cycle phase transition	biological_process	103	38	65	ENSBTAG00000016105(H2AFY),ENSBTAG00000013402(CTDSPL),ENSBTAG00000008362(CTDSP1),ENSBTAG00000012667(CAMK2G),ENSBTAG00000005315(RPS6),ENSBTAG00000007362(XPC),ENSBTAG00000018852(-),ENSBTAG00000007117(CTC1),ENSBTAG00000000369(EPS8),ENSBTAG00000046556(SOX4),ENSBTAG00000016508(CTDSP2),ENSBTAG00000033304(C8orf4),ENSBTAG00000014059(ATP2B4),ENSBTAG00000017753(APP),ENSBTAG00000018254(CDKN1B),ENSBTAG0000001…	ENSBTAG00000014453(PLK1),ENSBTAG00000012150(-),ENSBTAG00000026971(-),ENSBTAG00000002826(CLSPN),ENSBTAG00000009427(PPM1D),ENSBTAG00000046918(NPM2),ENSBTAG00000002418(TICRR),ENSBTAG00000013275(MAD2L2),ENSBTAG00000014583(CALM1),ENSBTAG00000013573(BIRC5),ENSBTAG00000016412(CDKN2B),ENSBTAG00000008105(RBM38),ENSBTAG00000014202(CDK5RAP3),ENSBTAG00000014430(CDC26),ENSBTAG00000035319(-),ENSBTAG00000019028…	0.00457048
	GO:0000278	mitotic cell cycle	biological_process	215	70	145	ENSBTAG00000011600(MAP3K8),ENSBTAG00000008978(USP22),ENSBTAG00000021289(POGZ),ENSBTAG00000001774(SPRY2),ENSBTAG00000016508(CTDSP2),ENSBTAG00000018254(CDKN1B),ENSBTAG00000007117(CTC1),ENSBTAG00000008507(SPHK1),ENSBTAG00000009568(KANK2),ENSBTAG00000002912(INHBA),ENSBTAG00000006121(SBK2),ENSBTAG00000004895(AFAP1L2),ENSBTAG00000011628(EGFR),ENSBTAG00000010363(LSM11),ENSBTAG00000013790(MAP3K1),ENSBTAG…	ENSBTAG00000013100(-),ENSBTAG00000008105(RBM38),ENSBTAG00000008758(KIF20A),ENSBTAG00000026971(-),ENSBTAG00000016619(MIS18A),ENSBTAG00000002999(ANAPC15),ENSBTAG00000001937(-),ENSBTAG00000012184(-),ENSBTAG00000009676(STK25),ENSBTAG00000014202(CDK5RAP3),ENSBTAG00000014430(CDC26),ENSBTAG00000012213(WAPL),ENSBTAG00000008088(KIF18B),ENSBTAG00000009432(PMF1),ENSBTAG00000010048(SPC25),ENSBTAG00000010515(…	0.00440534
	GO:0051726	regulation of cell cycle	biological_process	260	108	152	ENSBTAG00000008518(MED25),ENSBTAG00000015874(CASP3),ENSBTAG00000005647(GPR132),ENSBTAG00000040338(OBSL1),ENSBTAG00000002226(-),ENSBTAG00000018650(HEPACAM),ENSBTAG00000000875(CEP131),ENSBTAG00000013066(IGF2),ENSBTAG00000037640(PID1),ENSBTAG00000020815(UHRF2),ENSBTAG00000046556(SOX4),ENSBTAG00000021706(TBX3),ENSBTAG00000031184(CDKN1C),ENSBTAG00000045824(-),ENSBTAG00000012749(CUL7),ENSBTAG0000000479…	ENSBTAG00000020417(DAPK3),ENSBTAG00000007860(ASPM),ENSBTAG00000024974(HEXIM2),ENSBTAG00000010149(CRY1),ENSBTAG00000009383(KIF11),ENSBTAG00000005029(TAL1),ENSBTAG00000011032(MCPH1),ENSBTAG00000031347(SPDYA),ENSBTAG00000010731(CDKN2D),ENSBTAG00000032340(KNSTRN),ENSBTAG00000017582(CHEK1),ENSBTAG00000013169(LCMT1),ENSBTAG00000013274(CENPV),ENSBTAG00000007237(BUB1B),ENSBTAG00000016297(CCNYL1),ENSBTAG0…	0.00367431
	GO:0010564	regulation of cell cycle process	biological_process	153	54	99	ENSBTAG00000012687(INSR),ENSBTAG00000014059(ATP2B4),ENSBTAG00000017753(APP),ENSBTAG00000019634(PIDD1),ENSBTAG00000015779(PML),ENSBTAG00000005734(-),ENSBTAG00000013402(CTDSPL),ENSBTAG00000008362(CTDSP1),ENSBTAG00000007362(XPC),ENSBTAG00000013801(PBX1),ENSBTAG00000000671(PARP3),ENSBTAG00000019177(BIN1),ENSBTAG00000019421(DACT1),ENSBTAG00000008350(KLHL21),ENSBTAG00000001788(PDPN),ENSBTAG00000004879(…	ENSBTAG00000018775(TPX2),ENSBTAG00000010774(NUSAP1),ENSBTAG00000020554(AIF1),ENSBTAG00000002726(CDC27),ENSBTAG00000001755(NEUROD1),ENSBTAG00000032372(GSG2),ENSBTAG00000006730(SUSD2),ENSBTAG00000001352(SDCCAG3),ENSBTAG00000010109(CDK1),ENSBTAG00000012656(OVOL1),ENSBTAG00000010547(CEP76),ENSBTAG00000000220(NEK10),ENSBTAG00000009426(EZH2),ENSBTAG00000016763(-),ENSBTAG00000014453(PLK1),ENSBTAG0000001…	0.00313737
	GO:0005813	centrosome	cellular_component	168	37	131	ENSBTAG00000012020(TRAF5),ENSBTAG00000000875(CEP131),ENSBTAG00000015226(BRSK1),ENSBTAG00000021351(MED12),ENSBTAG00000025441(HSPA1B),ENSBTAG00000011953(PRKACB),ENSBTAG00000040338(OBSL1),ENSBTAG00000031473(ORC2),ENSBTAG00000020281(NIN),ENSBTAG00000018852(-),ENSBTAG00000039782(ZNF12),ENSBTAG00000003754(-),ENSBTAG00000015198(DZIP1L),ENSBTAG00000010772(TPGS1),ENSBTAG00000013530(DDAH2),ENSBTAG000000127…	ENSBTAG00000014343(IFT22),ENSBTAG00000014144(CCDC113),ENSBTAG00000017790(B9D1),ENSBTAG00000020346(CCDC92),ENSBTAG00000019843(HAUS6),ENSBTAG00000003215(KIF3B),ENSBTAG00000001250(TFAP2A),ENSBTAG00000007014(CEP63),ENSBTAG00000011237(PKHD1),ENSBTAG00000001322(SAXO1),ENSBTAG00000017582(CHEK1),ENSBTAG00000026350(SPATC1),ENSBTAG00000011757(PSEN1),ENSBTAG00000013069(IQCB1),ENSBTAG00000018142(DTL),ENSBTAG…	0.00136515
	GO:1903047	mitotic cell cycle process	biological_process	187	57	130	ENSBTAG00000013402(CTDSPL),ENSBTAG00000008362(CTDSP1),ENSBTAG00000012667(CAMK2G),ENSBTAG00000007362(XPC),ENSBTAG00000021245(SPRY1),ENSBTAG00000013289(PHF8),ENSBTAG00000004593(TOP2B),ENSBTAG00000005997(-),ENSBTAG00000011190(FLNA),ENSBTAG00000019634(PIDD1),ENSBTAG00000015779(PML),ENSBTAG00000000369(EPS8),ENSBTAG00000012687(INSR),ENSBTAG00000003970(MITD1),ENSBTAG00000017753(APP),ENSBTAG00000017636(A…	ENSBTAG00000009983(KIF23),ENSBTAG00000035319(-),ENSBTAG00000019028(STOX1),ENSBTAG00000013669(KIF22),ENSBTAG00000009097(FANCI),ENSBTAG00000004906(CCNE2),ENSBTAG00000013326(ANAPC10),ENSBTAG00000010167(TEX14),ENSBTAG00000001717(AURKB),ENSBTAG00000007783(MYBL2),ENSBTAG00000021162(CKAP2),ENSBTAG00000014453(PLK1),ENSBTAG00000012150(-),ENSBTAG00000002826(CLSPN),ENSBTAG00000009427(PPM1D),ENSBTAG000000024…	0.000941819
	GO:0000794	condensed nuclear chromosome	cellular_component	40	1	39	ENSBTAG00000003693(SUN2),	ENSBTAG00000003788(RCC1),ENSBTAG00000021673(NDC80),ENSBTAG00000003323(NOL6),ENSBTAG00000019790(-),ENSBTAG00000019279(MLH3),ENSBTAG00000006065(PCNA),ENSBTAG00000018448(MSH4),ENSBTAG00000021181(BUB1),ENSBTAG00000008614(CCDC155),ENSBTAG00000023780(SYCE1L),ENSBTAG00000021284(RSPH1),ENSBTAG00000024132(SMC1B),ENSBTAG00000012213(WAPL),ENSBTAG00000002253(FKBP6),ENSBTAG00000032071(SYCP1),ENSBTAG0000000360…	0.000468061
	GO:0000793	condensed chromosome	cellular_component	67	4	63	ENSBTAG00000016105(H2AFY),ENSBTAG00000031473(ORC2),ENSBTAG00000003693(SUN2),ENSBTAG00000004291(SEPT6),	ENSBTAG00000035072(SYCE1),ENSBTAG00000015101(HMGB2),ENSBTAG00000014246(CENPH),ENSBTAG00000020301(BLM),ENSBTAG00000002705(REC8),ENSBTAG00000001717(AURKB),ENSBTAG00000010167(TEX14),ENSBTAG00000013531(APITD1),ENSBTAG00000031579(SGO2),ENSBTAG00000013877(HORMAD2),ENSBTAG00000008466(CCNB1IP1),ENSBTAG00000026971(-),ENSBTAG00000014453(PLK1),ENSBTAG00000013573(BIRC5),ENSBTAG00000005936(DMC1),ENSBTAG000000…	0.000306703
	GO:0007059	chromosome segregation	biological_process	103	5	98	ENSBTAG00000004593(TOP2B),ENSBTAG00000004792(CHMP4C),ENSBTAG00000018852(-),ENSBTAG00000021289(POGZ),ENSBTAG00000005620(RPS3),	ENSBTAG00000010048(SPC25),ENSBTAG00000005862(SMC4),ENSBTAG00000010774(NUSAP1),ENSBTAG00000016272(TEX11),ENSBTAG00000009432(PMF1),ENSBTAG00000002726(CDC27),ENSBTAG00000015280(KIF2C),ENSBTAG00000012213(WAPL),ENSBTAG00000008088(KIF18B),ENSBTAG00000032372(GSG2),ENSBTAG00000019262(TOP2A),ENSBTAG00000018448(MSH4),ENSBTAG00000021181(BUB1),ENSBTAG00000016746(UBE2C),ENSBTAG00000023780(SYCE1L),ENSBTAG00000…	0.000153691
	GO:0007049	cell cycle	biological_process	419	138	281	ENSBTAG00000000711(NDRG1),ENSBTAG00000017636(AKT1),ENSBTAG00000021372(SEPT11),ENSBTAG00000043985(-),ENSBTAG00000017260(PDE3A),ENSBTAG00000001788(PDPN),ENSBTAG00000019177(BIN1),ENSBTAG00000005620(RPS3),ENSBTAG00000046803(GAS1),ENSBTAG00000006607(CCNG1),ENSBTAG00000033983(MAP2K1),ENSBTAG00000008362(CTDSP1),ENSBTAG00000013402(CTDSPL),ENSBTAG00000010191(PAK1),ENSBTAG00000004154(SKIL),ENSBTAG000000111…	ENSBTAG00000039552(PLK4),ENSBTAG00000004021(CDK2),ENSBTAG00000014996(WDR62),ENSBTAG00000015150(IL12A),ENSBTAG00000021874(KIF14),ENSBTAG00000026704(CENPW),ENSBTAG00000006988(M1AP),ENSBTAG00000001631(KIFC1),ENSBTAG00000011198(PPP1CC),ENSBTAG00000019912(CNTD1),ENSBTAG00000006532(CDK5RAP2),ENSBTAG00000003177(SLC25A33),ENSBTAG00000021677(TRIM37),ENSBTAG00000012065(DNAJC3),ENSBTAG00000008934(ESPL1),ENS…	7.63939e-06
Meiosis	GO:0007131	reciprocal meiotic recombination	biological_process	17	1	16	ENSBTAG00000004593(TOP2B),	ENSBTAG00000016272(TEX11),ENSBTAG00000008466(CCNB1IP1),ENSBTAG00000018448(MSH4),ENSBTAG00000044210(SPO11),ENSBTAG00000013531(APITD1),ENSBTAG00000046298(SYCE3),ENSBTAG00000019912(CNTD1),ENSBTAG00000005936(DMC1),ENSBTAG00000020001(MEIOB),ENSBTAG00000006972(TRIP13),ENSBTAG00000032071(SYCP1),ENSBTAG00000019279(MLH3),ENSBTAG00000019790(-),ENSBTAG00000004108(STRA13),ENSBTAG00000019262(TOP2A),ENSBTAG000…	0.00959117
	GO:0070193	synaptonemal complex organization	biological_process	14	0	14	-	ENSBTAG00000006972(TRIP13),ENSBTAG00000016548(TEX12),ENSBTAG00000035072(SYCE1),ENSBTAG00000032071(SYCP1),ENSBTAG00000019685(BAG6),ENSBTAG00000002705(REC8),ENSBTAG00000019279(MLH3),ENSBTAG00000016272(TEX11),ENSBTAG00000023780(SYCE1L),ENSBTAG00000014453(PLK1),ENSBTAG00000046298(SYCE3),ENSBTAG00000044210(SPO11),ENSBTAG00000001376(RAD21L1),ENSBTAG00000002724(HORMAD1),	0.00530695
	GO:0007130	synaptonemal complex assembly	biological_process	13	0	13	-	ENSBTAG00000016272(TEX11),ENSBTAG00000035072(SYCE1),ENSBTAG00000016548(TEX12),ENSBTAG00000006972(TRIP13),ENSBTAG00000002705(REC8),ENSBTAG00000023780(SYCE1L),ENSBTAG00000019685(BAG6),ENSBTAG00000032071(SYCP1),ENSBTAG00000044210(SPO11),ENSBTAG00000019279(MLH3),ENSBTAG00000046298(SYCE3),ENSBTAG00000002724(HORMAD1),ENSBTAG00000001376(RAD21L1),	0.0051924
	GO:0007140	male meiosis	biological_process	21	0	21	-	ENSBTAG00000047443(BRDT),ENSBTAG00000006988(M1AP),ENSBTAG00000002705(REC8),ENSBTAG00000006972(TRIP13),ENSBTAG00000020001(MEIOB),ENSBTAG00000021594(TDRKH),ENSBTAG00000019266(-),ENSBTAG00000010167(TEX14),ENSBTAG00000002824(DPEP3),ENSBTAG00000004488(MEI1),ENSBTAG00000019279(MLH3),ENSBTAG00000003608(SYCP2),ENSBTAG00000002117(KIF18A),ENSBTAG00000020402(TDRD9),ENSBTAG00000016550(MAEL),ENSBTAG0000003134…	0.00239987
	GO:0070192	chromosome organization involved in meiotic cell cycle	biological_process	29	0	29	-	ENSBTAG00000010496(STAG3),ENSBTAG00000010077(FANCD2),ENSBTAG00000008614(CCDC155),ENSBTAG00000015763(SPATA22),ENSBTAG00000018448(MSH4),ENSBTAG00000016550(MAEL),ENSBTAG00000023780(SYCE1L),ENSBTAG00000016438(TERB1),ENSBTAG00000020001(MEIOB),ENSBTAG00000035072(SYCE1),ENSBTAG00000002705(REC8),ENSBTAG00000019279(MLH3),ENSBTAG00000019790(-),ENSBTAG00000016272(TEX11),ENSBTAG00000008466(CCNB1IP1),ENSBTAG0…	0.000935376
	GO:0007129	synapsis	biological_process	24	0	24	-	ENSBTAG00000020001(MEIOB),ENSBTAG00000035072(SYCE1),ENSBTAG00000006972(TRIP13),ENSBTAG00000016548(TEX12),ENSBTAG00000002705(REC8),ENSBTAG00000019685(BAG6),ENSBTAG00000032071(SYCP1),ENSBTAG00000019279(MLH3),ENSBTAG00000019790(-),ENSBTAG00000010496(STAG3),ENSBTAG00000016272(TEX11),ENSBTAG00000015763(SPATA22),ENSBTAG00000008614(CCDC155),ENSBTAG00000010077(FANCD2),ENSBTAG00000008466(CCNB1IP1),ENSBTAG…	0.000607329
	GO:0045143	homologous chromosome segregation	biological_process	28	0	28	-	ENSBTAG00000019279(MLH3),ENSBTAG00000019790(-),ENSBTAG00000035072(SYCE1),ENSBTAG00000020001(MEIOB),ENSBTAG00000012184(-),ENSBTAG00000002705(REC8),ENSBTAG00000016438(TERB1),ENSBTAG00000010496(STAG3),ENSBTAG00000008614(CCDC155),ENSBTAG00000010077(FANCD2),ENSBTAG00000015763(SPATA22),ENSBTAG00000018448(MSH4),ENSBTAG00000023780(SYCE1L),ENSBTAG00000016550(MAEL),ENSBTAG00000004488(MEI1),ENSBTAG000000165…	0.000548034
	GO:0007127	meiosis I	biological_process	39	1	38	ENSBTAG00000004593(TOP2B),	ENSBTAG00000019685(BAG6),ENSBTAG00000032071(SYCP1),ENSBTAG00000047443(BRDT),ENSBTAG00000016548(TEX12),ENSBTAG00000006972(TRIP13),ENSBTAG00000004108(STRA13),ENSBTAG00000019262(TOP2A),ENSBTAG00000020856(HFM1),ENSBTAG00000001938(CKS2),ENSBTAG00000004488(MEI1),ENSBTAG00000014453(PLK1),ENSBTAG00000013009(AURKA),ENSBTAG00000016272(TEX11),ENSBTAG00000008466(CCNB1IP1),ENSBTAG00000019273(DMRTC2),ENSBTAG00…	0.000501854
	GO:0000795	synaptonemal complex	cellular_component	22	0	22	-	ENSBTAG00000008614(CCDC155),ENSBTAG00000010496(STAG3),ENSBTAG00000016272(TEX11),ENSBTAG00000018448(MSH4),ENSBTAG00000008466(CCNB1IP1),ENSBTAG00000014453(PLK1),ENSBTAG00000023780(SYCE1L),ENSBTAG00000046298(SYCE3),ENSBTAG00000024132(SMC1B),ENSBTAG00000002724(HORMAD1),ENSBTAG00000001376(RAD21L1),ENSBTAG00000012213(WAPL),ENSBTAG00000035072(SYCE1),ENSBTAG00000020301(BLM),ENSBTAG00000016548(TEX12),ENSB…	0.000422693
	GO:0045132	meiotic chromosome segregation	biological_process	37	1	36	ENSBTAG00000004593(TOP2B),	ENSBTAG00000019790(-),ENSBTAG00000019279(MLH3),ENSBTAG00000002705(REC8),ENSBTAG00000006988(M1AP),ENSBTAG00000020001(MEIOB),ENSBTAG00000012184(-),ENSBTAG00000035072(SYCE1),ENSBTAG00000016438(TERB1),ENSBTAG00000013531(APITD1),ENSBTAG00000023780(SYCE1L),ENSBTAG00000016550(MAEL),ENSBTAG00000018448(MSH4),ENSBTAG00000015763(SPATA22),ENSBTAG00000008614(CCDC155),ENSBTAG00000010077(FANCD2),ENSBTAG00000010…	0.000268417
	GO:0051321	meiotic cell cycle	biological_process	77	7	70	ENSBTAG00000010875(MSX1),ENSBTAG00000010402(MYH9),ENSBTAG00000013873(MSX2),ENSBTAG00000012687(INSR),ENSBTAG00000004593(TOP2B),ENSBTAG00000047598(-),ENSBTAG00000017260(PDE3A),	ENSBTAG00000001938(CKS2),ENSBTAG00000001776(SIRT2),ENSBTAG00000013877(HORMAD2),ENSBTAG00000019795(FBXO43),ENSBTAG00000006972(TRIP13),ENSBTAG00000031579(SGO2),ENSBTAG00000046918(NPM2),ENSBTAG00000005936(DMC1),ENSBTAG00000040356(SPIRE2),ENSBTAG00000014453(PLK1),ENSBTAG00000008466(CCNB1IP1),ENSBTAG00000010167(TEX14),ENSBTAG00000000502(-),ENSBTAG00000002705(REC8),ENSBTAG00000035072(SYCE1),ENSBTAG0000…	3.16199e-05
	GO:0007126	meiotic nuclear division	biological_process	69	4	65	ENSBTAG00000010875(MSX1),ENSBTAG00000013873(MSX2),ENSBTAG00000017260(PDE3A),ENSBTAG00000004593(TOP2B),	ENSBTAG00000002705(REC8),ENSBTAG00000015835(PIWIL2),ENSBTAG00000035072(SYCE1),ENSBTAG00000012184(-),ENSBTAG00000010167(TEX14),ENSBTAG00000002117(KIF18A),ENSBTAG00000000502(-),ENSBTAG00000002824(DPEP3),ENSBTAG00000016550(MAEL),ENSBTAG00000015763(SPATA22),ENSBTAG00000010496(STAG3),ENSBTAG00000013531(APITD1),ENSBTAG00000013877(HORMAD2),ENSBTAG00000001776(SIRT2),ENSBTAG00000031579(SGO2),ENSBTAG000000…	2.24721e-05
Spermiogenesis	GO:0001501	skeletal system development	biological_process	151	101	50	ENSBTAG00000046922(TWIST1),ENSBTAG00000027020(COL5A2),ENSBTAG00000019382(PKDCC),ENSBTAG00000047598(-),ENSBTAG00000019807(COL27A1),ENSBTAG00000000917(BMP1),ENSBTAG00000004613(CSGALNACT1),ENSBTAG00000004826(ACP5),ENSBTAG00000006729(ARID5B),ENSBTAG00000017346(RASSF2),ENSBTAG00000008839(AMER1),ENSBTAG00000005445(SLC35D1),ENSBTAG00000006209(EXT1),ENSBTAG00000005230(SHOX2),ENSBTAG00000001567(LRRK1),ENS…	ENSBTAG00000001250(TFAP2A),ENSBTAG00000046604(GREM1),ENSBTAG00000011032(MCPH1),ENSBTAG00000000024(DYM),ENSBTAG00000007245(IFT140),ENSBTAG00000000033(PHOSPHO1),ENSBTAG00000013155(COL2A1),ENSBTAG00000040082(HOXA10),ENSBTAG00000011757(PSEN1),ENSBTAG00000014738(HOXA11),ENSBTAG00000016158(ACAN),ENSBTAG00000015347(WNT10B),ENSBTAG00000005029(TAL1),ENSBTAG00000003479(MATN1),ENSBTAG00000002483(HES5),ENSBT…	0.00784663
	GO:0035036	sperm-egg recognition	biological_process	19	1	18	ENSBTAG00000011504(ZP2),	ENSBTAG00000002829(TCP1),ENSBTAG00000025442(HSPA1L),ENSBTAG00000020229(ATP8B3),ENSBTAG00000018442(PRSS37),ENSBTAG00000000344(-),ENSBTAG00000017889(CCT5),ENSBTAG00000001580(CLGN),ENSBTAG00000019156(CCT2),ENSBTAG00000012756(CCT7),ENSBTAG00000005499(ZPBP),ENSBTAG00000006370(CCT3),ENSBTAG00000033464(SPA17),ENSBTAG00000030523(-),ENSBTAG00000010182(ACR),ENSBTAG00000011621(IZUMO1),ENSBTAG00000002305(PCS…	0.00646535
	GO:0005930	axoneme	cellular_component	33	2	31	ENSBTAG00000006631(GLI1),ENSBTAG00000010671(GLI3),	ENSBTAG00000016732(DNAI2),ENSBTAG00000008201(CCDC151),ENSBTAG00000030667(CCDC114),ENSBTAG00000001080(SPAG17),ENSBTAG00000021972(DNAH5),ENSBTAG00000000654(ARMC4),ENSBTAG00000012499(RPGRIP1L),ENSBTAG00000000271(MNS1),ENSBTAG00000001322(SAXO1),ENSBTAG00000015353(NME8),ENSBTAG00000004694(RPGRIP1),ENSBTAG00000010878(HYDIN),ENSBTAG00000004092(AK8),ENSBTAG00000002583(DNALI1),ENSBTAG00000016017(CCDC40),E…	0.00575054
	GO:0048870	cell motility	biological_process	347	226	121	ENSBTAG00000011412(LAMB1),ENSBTAG00000003366(DDX58),ENSBTAG00000005198(FGF1),ENSBTAG00000005359(TGFB2),ENSBTAG00000004037(JUN),ENSBTAG00000009256(ITGA4),ENSBTAG00000005958(PTK2B),ENSBTAG00000009984(SGPL1),ENSBTAG00000024715(-),ENSBTAG00000013843(ACVRL1),ENSBTAG00000011585(MST1),ENSBTAG00000018236(EPB41L5),ENSBTAG00000016152(DAB2),ENSBTAG00000001687(STC1),ENSBTAG00000014541(PDGFA),ENSBTAG000000122…	ENSBTAG00000045829(AZU1),ENSBTAG00000002895(ATOH1),ENSBTAG00000008535(SOCS7),ENSBTAG00000027181(LAMA3),ENSBTAG00000014315(PBLD),ENSBTAG00000044091(PTK6),ENSBTAG00000014760(FOXE1),ENSBTAG00000009218(ANLN),ENSBTAG00000002963(-),ENSBTAG00000013991(NR2E1),ENSBTAG00000002624(PSTPIP2),ENSBTAG00000017810(EFHC1),ENSBTAG00000011757(PSEN1),ENSBTAG00000006947(-),ENSBTAG00000020715(PIK3C2G),ENSBTAG0000004006…	0.00402421
	GO:0030031	cell projection assembly	biological_process	122	38	84	ENSBTAG00000018852(-),ENSBTAG00000007177(EMP2),ENSBTAG00000017624(RAB17),ENSBTAG00000017266(ITGA6),ENSBTAG00000006071(CTTN),ENSBTAG00000010772(TPGS1),ENSBTAG00000015198(DZIP1L),ENSBTAG00000018638(CC2D2A),ENSBTAG00000015590(ICK),ENSBTAG00000002902(ANO6),ENSBTAG00000012450(RAPGEF2),ENSBTAG00000018819(TENM1),ENSBTAG00000013749(RHOQ),ENSBTAG00000003191(FSCN1),ENSBTAG00000019771(PALM),ENSBTAG000000037…	ENSBTAG00000001969(CCDC39),ENSBTAG00000004294(EVI5L),ENSBTAG00000020584(IFT81),ENSBTAG00000031572(IFT80),ENSBTAG00000016017(CCDC40),ENSBTAG00000012921(KIF24),ENSBTAG00000014137(CEP164),ENSBTAG00000046362(-),ENSBTAG00000018427(NCK1),ENSBTAG00000006504(TCHP),ENSBTAG00000020760(SNAP29),ENSBTAG00000015432(-),ENSBTAG00000014068(-),ENSBTAG00000023806(-),ENSBTAG00000004381(TACSTD2),ENSBTAG00000004502(CL…	0.00327205
	GO:0005815	microtubule organizing center	cellular_component	191	47	144	ENSBTAG00000012441(SMAD7),ENSBTAG00000005999(FSD1),ENSBTAG00000015104(CCDC28B),ENSBTAG00000020031(PKD2),ENSBTAG00000000711(NDRG1),ENSBTAG00000017636(AKT1),ENSBTAG00000014958(PRKAR2B),ENSBTAG00000019255(NFE2L2),ENSBTAG00000009124(FEZ1),ENSBTAG00000012695(LCK),ENSBTAG00000019217(KIF13A),ENSBTAG00000027875(CCDC141),ENSBTAG00000008350(KLHL21),ENSBTAG00000008585(ARHGEF10),ENSBTAG00000000843(NDRG2),ENS…	ENSBTAG00000017271(MASTL),ENSBTAG00000008201(CCDC151),ENSBTAG00000003960(CCP110),ENSBTAG00000014038(CDKL2),ENSBTAG00000008082(CEP350),ENSBTAG00000006173(-),ENSBTAG00000020009(CCDC81),ENSBTAG00000004021(CDK2),ENSBTAG00000002829(TCP1),ENSBTAG00000000698(MYO18B),ENSBTAG00000039552(PLK4),ENSBTAG00000004631(KIAA0586),ENSBTAG00000014495(FGFR1OP),ENSBTAG00000002298(CKAP2L),ENSBTAG00000016547(CEP57),ENSB…	0.00306335
	GO:0036126	sperm flagellum	cellular_component	27	1	26	ENSBTAG00000014059(ATP2B4),	ENSBTAG00000008752(NME5),ENSBTAG00000016330(SEPT12),ENSBTAG00000005638(CABYR),ENSBTAG00000033464(SPA17),ENSBTAG00000047794(DNAH1),ENSBTAG00000004569(GLIPR1L1),ENSBTAG00000021284(RSPH1),ENSBTAG00000020584(IFT81),ENSBTAG00000003128(SPATA6),ENSBTAG00000015569(ENKUR),ENSBTAG00000011106(PACRG),ENSBTAG00000001730(ODF3),ENSBTAG00000000271(MNS1),ENSBTAG00000001020(AKAP3),ENSBTAG00000006305(AK1),ENSBTAG00…	0.00303412
	GO:0016043	cellular component organization	biological_process	1456	676	780	ENSBTAG00000005162(STX19),ENSBTAG00000014530(NTNG1),ENSBTAG00000005140(-),ENSBTAG00000005315(RPS6),ENSBTAG00000015590(ICK),ENSBTAG00000007871(SNX12),ENSBTAG00000008552(PLXNA3),ENSBTAG00000011986(PLSCR4),ENSBTAG00000008571(CUX2),ENSBTAG00000009019(SH3PXD2B),ENSBTAG00000021294(VWA1),ENSBTAG00000008367(LIX1L),ENSBTAG00000016741(TOX2),ENSBTAG00000018819(TENM1),ENSBTAG00000006366(NFATC4),ENSBTAG000000…	ENSBTAG00000046918(NPM2),ENSBTAG00000006844(LEF1),ENSBTAG00000011010(PRND),ENSBTAG00000004448(CKAP5),ENSBTAG00000016017(CCDC40),ENSBTAG00000001500(FIGNL1),ENSBTAG00000018576(DPYSL5),ENSBTAG00000025442(HSPA1L),ENSBTAG00000027081(ATP10A),ENSBTAG00000003303(MRPL58),ENSBTAG00000002033(UBXN2A),ENSBTAG00000004290(DDX28),ENSBTAG00000030973(-),ENSBTAG00000010118(HAT1),ENSBTAG00000020782(CNOT1),ENSBTAG000…	0.00281158
	GO:0005871	kinesin complex	cellular_component	30	6	24	ENSBTAG00000002440(KIF7),ENSBTAG00000019138(KIF3C),ENSBTAG00000001349(KIF1C),ENSBTAG00000019217(KIF13A),ENSBTAG00000012715(KIF26B),ENSBTAG00000004832(KIF21A),	ENSBTAG00000021874(KIF14),ENSBTAG00000015022(KIF2A),ENSBTAG00000008088(KIF18B),ENSBTAG00000019841(KIF9),ENSBTAG00000015280(KIF2C),ENSBTAG00000003215(KIF3B),ENSBTAG00000008758(KIF20A),ENSBTAG00000020436(KIF27),ENSBTAG00000012861(-),ENSBTAG00000007694(KIF25),ENSBTAG00000016726(KIF15),ENSBTAG00000002117(KIF18A),ENSBTAG00000009383(KIF11),ENSBTAG00000001631(KIFC1),ENSBTAG00000012921(KIF24),ENSBTAG0000…	0.00245958
	GO:0040011	locomotion	biological_process	406	262	144	ENSBTAG00000011640(PLPP3),ENSBTAG00000003693(SUN2),ENSBTAG00000003027(EMX2),ENSBTAG00000010976(KANK1),ENSBTAG00000033326(DPEP1),ENSBTAG00000021105(IRAK4),ENSBTAG00000010531(CYP1B1),ENSBTAG00000014502(BRAT1),ENSBTAG00000000369(EPS8),ENSBTAG00000021523(STAT3),ENSBTAG00000011963(RPS19),ENSBTAG00000002554(TCAF1),ENSBTAG00000022799(NOTCH1),ENSBTAG00000010303(ICAM1),ENSBTAG00000018765(SEMA5B),ENSBTAG00…	ENSBTAG00000018347(IL33),ENSBTAG00000020554(AIF1),ENSBTAG00000038523(ATP1A4),ENSBTAG00000039355(MADCAM1),ENSBTAG00000014746(CATSPER3),ENSBTAG00000019332(SLC9C1),ENSBTAG00000001338(CCR3),ENSBTAG00000003143(TBCCD1),ENSBTAG00000017251(SLC26A8),ENSBTAG00000021714(TEKT2),ENSBTAG00000021769(CUL3),ENSBTAG00000014495(FGFR1OP),ENSBTAG00000018125(KIF5C),ENSBTAG00000019131(CELF3),ENSBTAG00000032130(CATSPER2…	0.00208822
	GO:0070286	axonemal dynein complex assembly	biological_process	16	0	16	-	ENSBTAG00000016784(DNAH7),ENSBTAG00000016732(DNAI2),ENSBTAG00000008201(CCDC151),ENSBTAG00000016017(CCDC40),ENSBTAG00000030667(CCDC114),ENSBTAG00000004930(DNAAF2),ENSBTAG00000010548(LRRC6),ENSBTAG00000021972(DNAH5),ENSBTAG00000047794(DNAH1),ENSBTAG00000020965(ZMYND10),ENSBTAG00000000654(ARMC4),ENSBTAG00000009649(DRC1),ENSBTAG00000018771(DNAAF1),ENSBTAG00000002515(-),ENSBTAG00000001969(CCDC39),ENSB…	0.00170624
	GO:0003341	cilium movement	biological_process	25	0	25	-	ENSBTAG00000012030(TTLL1),ENSBTAG00000001052(ADCY10),ENSBTAG00000008538(DNAI1),ENSBTAG00000001969(CCDC39),ENSBTAG00000018771(DNAAF1),ENSBTAG00000009057(CFAP221),ENSBTAG00000008752(NME5),ENSBTAG00000003578(DPCD),ENSBTAG00000047794(DNAH1),ENSBTAG00000010548(LRRC6),ENSBTAG00000018549(-),ENSBTAG00000016017(CCDC40),ENSBTAG00000009332(TTLL6),ENSBTAG00000016784(DNAH7),ENSBTAG00000010878(HYDIN),ENSBTAG00…	0.00151221
	GO:0001578	microtubule bundle formation	biological_process	35	2	33	ENSBTAG00000018638(CC2D2A),ENSBTAG00000010772(TPGS1),	ENSBTAG00000023529(SPEF2),ENSBTAG00000010878(HYDIN),ENSBTAG00000015773(LRGUK),ENSBTAG00000006532(CDK5RAP2),ENSBTAG00000025403(TTLL5),ENSBTAG00000016732(DNAI2),ENSBTAG00000008201(CCDC151),ENSBTAG00000030667(CCDC114),ENSBTAG00000009549(RSPH9),ENSBTAG00000004930(DNAAF2),ENSBTAG00000021972(DNAH5),ENSBTAG00000001080(SPAG17),ENSBTAG00000014453(PLK1),ENSBTAG00000008758(KIF20A),ENSBTAG00000000654(ARMC4),…	0.0013505
	GO:0007338	single fertilization	biological_process	44	8	36	ENSBTAG00000011504(ZP2),ENSBTAG00000026461(CACNA1H),ENSBTAG00000005397(-),ENSBTAG00000048204(SPACA6),ENSBTAG00000018705(ADCY3),ENSBTAG00000018669(PLB1),ENSBTAG00000016033(HOXD9),ENSBTAG00000014764(CD9),	ENSBTAG00000017889(CCT5),ENSBTAG00000000344(-),ENSBTAG00000012756(CCT7),ENSBTAG00000014738(HOXA11),ENSBTAG00000033312(-),ENSBTAG00000006370(CCT3),ENSBTAG00000010507(SLC22A16),ENSBTAG00000014027(TRIM36),ENSBTAG00000019156(CCT2),ENSBTAG00000018442(PRSS37),ENSBTAG00000010796(SPADH1),ENSBTAG00000034391(EQTN),ENSBTAG00000020229(ATP8B3),ENSBTAG00000011621(IZUMO1),ENSBTAG00000006175(KDM5B),ENSBTAG000000…	0.00125292
	GO:0032990	cell part morphogenesis	biological_process	233	107	126	ENSBTAG00000014828(CACNA1A),ENSBTAG00000048264(FLRT1),ENSBTAG00000015801(EFNB1),ENSBTAG00000011780(SLITRK4),ENSBTAG00000010976(KANK1),ENSBTAG00000007814(WWTR1),ENSBTAG00000011190(FLNA),ENSBTAG00000014159(TTL),ENSBTAG00000004154(SKIL),ENSBTAG00000016124(PACSIN1),ENSBTAG00000022799(NOTCH1),ENSBTAG00000006804(KIRREL3),ENSBTAG00000011851(FYN),ENSBTAG00000020489(SEMA6A),ENSBTAG00000032092(CDH11),ENSBT…	ENSBTAG00000013015(CCDC13),ENSBTAG00000007916(FOXJ1),ENSBTAG00000015773(LRGUK),ENSBTAG00000023529(SPEF2),ENSBTAG00000030977(ULK2),ENSBTAG00000007413(CEP41),ENSBTAG00000005787(IFT57),ENSBTAG00000016784(DNAH7),ENSBTAG00000021846(CELSR3),ENSBTAG00000020709(MAP1S),ENSBTAG00000030667(CCDC114),ENSBTAG00000009290(FAM161A),ENSBTAG00000015353(NME8),ENSBTAG00000019606(IFT52),ENSBTAG00000004574(UGT8),ENSBTA…	0.00106353
	GO:0070925	organelle assembly	biological_process	202	63	139	ENSBTAG00000022275(-),ENSBTAG00000023429(PLS1),ENSBTAG00000032022(-),ENSBTAG00000019915(-),ENSBTAG00000013724(ATG4A),ENSBTAG00000020905(RPL11),ENSBTAG00000006969(-),ENSBTAG00000002026(-),ENSBTAG00000003191(FSCN1),ENSBTAG00000003418(MSN),ENSBTAG00000009019(SH3PXD2B),ENSBTAG00000015198(DZIP1L),ENSBTAG00000010772(TPGS1),ENSBTAG00000021843(UBQLN2),ENSBTAG00000021581(FHOD3),ENSBTAG00000004792(CHMP4C),…	ENSBTAG00000023452(B9D2),ENSBTAG00000013989(C11orf63),ENSBTAG00000018549(-),ENSBTAG00000009383(KIF11),ENSBTAG00000006404(CENPT),ENSBTAG00000001659(-),ENSBTAG00000020032(CEP126),ENSBTAG00000013009(AURKA),ENSBTAG00000012499(RPGRIP1L),ENSBTAG00000021972(DNAH5),ENSBTAG00000002157(LMOD2),ENSBTAG00000016732(DNAI2),ENSBTAG00000007860(ASPM),ENSBTAG00000008578(LSM4),ENSBTAG00000013069(IQCB1),ENSBTAG000000…	0.000730797
	GO:0030030	cell projection organization	biological_process	327	162	165	ENSBTAG00000006209(EXT1),ENSBTAG00000005230(SHOX2),ENSBTAG00000005176(GDNF),ENSBTAG00000009358(MTSS1L),ENSBTAG00000011043(RAC2),ENSBTAG00000006366(NFATC4),ENSBTAG00000025762(CNP),ENSBTAG00000003232(RAB29),ENSBTAG00000004570(PRRX1),ENSBTAG00000040338(OBSL1),ENSBTAG00000003791(LPAR3),ENSBTAG00000013499(LHX9),ENSBTAG00000027059(-),ENSBTAG00000002816(SARM1),ENSBTAG00000000088(ALCAM),ENSBTAG0000001158…	ENSBTAG00000004405(IQUB),ENSBTAG00000021972(DNAH5),ENSBTAG00000016732(DNAI2),ENSBTAG00000020032(CEP126),ENSBTAG00000023452(B9D2),ENSBTAG00000005288(GFRA3),ENSBTAG00000018549(-),ENSBTAG00000011706(TNR),ENSBTAG00000007235(NTNG2),ENSBTAG00000017489(TSHR),ENSBTAG00000009549(RSPH9),ENSBTAG00000016627(WASF1),ENSBTAG00000005318(RNF6),ENSBTAG00000046415(SSNA1),ENSBTAG00000009649(DRC1),ENSBTAG00000013069(…	0.000656145
	GO:0007281	germ cell development	biological_process	82	9	73	ENSBTAG00000005315(RPS6),ENSBTAG00000013346(SIX5),ENSBTAG00000010772(TPGS1),ENSBTAG00000032424(FSHR),ENSBTAG00000047598(-),ENSBTAG00000017636(AKT1),ENSBTAG00000011234(FOXO3),ENSBTAG00000017260(PDE3A),ENSBTAG00000011266(ZBTB16),	ENSBTAG00000006972(TRIP13),ENSBTAG00000016806(PAFAH1B1),ENSBTAG00000025403(TTLL5),ENSBTAG00000001776(SIRT2),ENSBTAG00000048123(TSSK2),ENSBTAG00000030671(HOOK1),ENSBTAG00000008466(CCNB1IP1),ENSBTAG00000021921(STRBP),ENSBTAG00000016434(PDILT),ENSBTAG00000020341(MOV10L1),ENSBTAG00000005936(DMC1),ENSBTAG00000046918(NPM2),ENSBTAG00000015101(HMGB2),ENSBTAG00000002705(REC8),ENSBTAG00000000502(-),ENSBTAG…	0.000538593
	GO:0048858	cell projection morphogenesis	biological_process	231	106	125	ENSBTAG00000012125(GDI1),ENSBTAG00000001128(RNF165),ENSBTAG00000012771(CSF1R),ENSBTAG00000007446(NGF),ENSBTAG00000014530(NTNG1),ENSBTAG00000044097(KLF7),ENSBTAG00000005140(-),ENSBTAG00000012615(ZEB2),ENSBTAG00000012749(CUL7),ENSBTAG00000020244(EFNA1),ENSBTAG00000015198(DZIP1L),ENSBTAG00000015794(NES),ENSBTAG00000021798(ERBB2),ENSBTAG00000008552(PLXNA3),ENSBTAG00000018638(CC2D2A),ENSBTAG0000000057…	ENSBTAG00000031572(IFT80),ENSBTAG00000019529(ATP8A2),ENSBTAG00000004294(EVI5L),ENSBTAG00000001969(CCDC39),ENSBTAG00000016017(CCDC40),ENSBTAG00000018576(DPYSL5),ENSBTAG00000046362(-),ENSBTAG00000003826(SCN1B),ENSBTAG00000046470(ONECUT1),ENSBTAG00000027694(-),ENSBTAG00000016012(WNT3),ENSBTAG00000009649(DRC1),ENSBTAG00000010548(LRRC6),ENSBTAG00000014533(KEL),ENSBTAG00000013069(IQCB1),ENSBTAG00000007…	0.000432602
	GO:0048646	anatomical structure formation involved in morphogenesis	biological_process	347	183	164	ENSBTAG00000000570(RET),ENSBTAG00000015072(-),ENSBTAG00000018638(CC2D2A),ENSBTAG00000006828(RAPGEF3),ENSBTAG00000003968(UBP1),ENSBTAG00000045824(-),ENSBTAG00000038141(-),ENSBTAG00000046556(SOX4),ENSBTAG00000021706(TBX3),ENSBTAG00000015590(ICK),ENSBTAG00000021581(FHOD3),ENSBTAG00000012615(ZEB2),ENSBTAG00000008814(ADGRA2),ENSBTAG00000003446(EPHB4),ENSBTAG00000006359(EPHA1),ENSBTAG00000015198(DZIP1L…	ENSBTAG00000016012(WNT3),ENSBTAG00000016931(E2F7),ENSBTAG00000027694(-),ENSBTAG00000046470(ONECUT1),ENSBTAG00000020056(COL12A1),ENSBTAG00000017446(E2F8),ENSBTAG00000006844(LEF1),ENSBTAG00000005218(PDE3B),ENSBTAG00000004710(HNF1B),ENSBTAG00000046362(-),ENSBTAG00000009030(NOX5),ENSBTAG00000004294(EVI5L),ENSBTAG00000001969(CCDC39),ENSBTAG00000019529(ATP8A2),ENSBTAG00000031572(IFT80),ENSBTAG000000098…	0.000416942
	GO:0005874	microtubule	cellular_component	112	28	84	ENSBTAG00000015734(-),ENSBTAG00000008350(KLHL21),ENSBTAG00000010809(HID1),ENSBTAG00000010152(MID1),ENSBTAG00000019217(KIF13A),ENSBTAG00000001349(KIF1C),ENSBTAG00000018373(DPYSL2),ENSBTAG00000025762(CNP),ENSBTAG00000012715(KIF26B),ENSBTAG00000018449(NUMA1),ENSBTAG00000004769(NEIL2),ENSBTAG00000006941(ATAT1),ENSBTAG00000005999(FSD1),ENSBTAG00000002816(SARM1),ENSBTAG00000006734(BICD1),ENSBTAG0000001…	ENSBTAG00000017889(CCT5),ENSBTAG00000014001(MAP1A),ENSBTAG00000015022(KIF2A),ENSBTAG00000007860(ASPM),ENSBTAG00000006532(CDK5RAP2),ENSBTAG00000016547(CEP57),ENSBTAG00000021769(CUL3),ENSBTAG00000012861(-),ENSBTAG00000013009(AURKA),ENSBTAG00000010068(REEP2),ENSBTAG00000009504(REEP4),ENSBTAG00000009383(KIF11),ENSBTAG00000001631(KIFC1),ENSBTAG00000007096(-),ENSBTAG00000003314(SKA3),ENSBTAG00000013362…	0.000378671
	GO:0031514	motile cilium	cellular_component	43	3	40	ENSBTAG00000014512(WDR19),ENSBTAG00000014059(ATP2B4),ENSBTAG00000002631(SCNN1A),	ENSBTAG00000012601(TEKT4),ENSBTAG00000004405(IQUB),ENSBTAG00000004092(AK8),ENSBTAG00000016399(AKAP4),ENSBTAG00000014443(-),ENSBTAG00000015022(KIF2A),ENSBTAG00000023529(SPEF2),ENSBTAG00000019849(CABS1),ENSBTAG00000006305(AK1),ENSBTAG00000014063(DNAH8),ENSBTAG00000016732(DNAI2),ENSBTAG00000007096(-),ENSBTAG00000008752(NME5),ENSBTAG00000005638(CABYR),ENSBTAG00000025496(SORD),ENSBTAG00000047794(DNAH1…	0.000377809
	GO:0005875	microtubule associated complex	cellular_component	63	7	56	ENSBTAG00000019217(KIF13A),ENSBTAG00000001349(KIF1C),ENSBTAG00000038156(DYNLT3),ENSBTAG00000012715(KIF26B),ENSBTAG00000019138(KIF3C),ENSBTAG00000002440(KIF7),ENSBTAG00000004832(KIF21A),	ENSBTAG00000021972(DNAH5),ENSBTAG00000017752(DYNLRB2),ENSBTAG00000014063(DNAH8),ENSBTAG00000014392(ACTR10),ENSBTAG00000012861(-),ENSBTAG00000020436(KIF27),ENSBTAG00000013009(AURKA),ENSBTAG00000016732(DNAI2),ENSBTAG00000015280(KIF2C),ENSBTAG00000008088(KIF18B),ENSBTAG00000015022(KIF2A),ENSBTAG00000047794(DNAH1),ENSBTAG00000004617(KIF19),ENSBTAG00000016523(DNAH10),ENSBTAG00000021336(KIF5A),ENSBTAG0…	0.000363318
	GO:0042995	cell projection	cellular_component	402	180	222	ENSBTAG00000010981(CIB2),ENSBTAG00000011580(DAG1),ENSBTAG00000004291(SEPT6),ENSBTAG00000018650(HEPACAM),ENSBTAG00000014224(IGSF9B),ENSBTAG00000018705(ADCY3),ENSBTAG00000006841(LRRC4B),ENSBTAG00000011043(RAC2),ENSBTAG00000005315(RPS6),ENSBTAG00000021182(DOCK4),ENSBTAG00000021282(SGCE),ENSBTAG00000016043(GNB3),ENSBTAG00000018852(-),ENSBTAG00000007173(PDGFRA),ENSBTAG00000019648(RACK1),ENSBTAG0000001…	ENSBTAG00000013069(IQCB1),ENSBTAG00000045955(TSSK1B),ENSBTAG00000046415(SSNA1),ENSBTAG00000005318(RNF6),ENSBTAG00000016627(WASF1),ENSBTAG00000009549(RSPH9),ENSBTAG00000006578(SPEF1),ENSBTAG00000021972(DNAH5),ENSBTAG00000027868(-),ENSBTAG00000016732(DNAI2),ENSBTAG00000004405(IQUB),ENSBTAG00000018576(DPYSL5),ENSBTAG00000016017(CCDC40),ENSBTAG00000006084(PINK1),ENSBTAG00000001969(CCDC39),ENSBTAG0000…	0.000233082
	GO:0060271	cilium morphogenesis	biological_process	93	14	79	ENSBTAG00000011190(FLNA),ENSBTAG00000007814(WWTR1),ENSBTAG00000004899(ABLIM1),ENSBTAG00000015198(DZIP1L),ENSBTAG00000030646(KCTD17),ENSBTAG00000010772(TPGS1),ENSBTAG00000015590(ICK),ENSBTAG00000018638(CC2D2A),ENSBTAG00000017624(RAB17),ENSBTAG00000018247(OCRL),ENSBTAG00000014512(WDR19),ENSBTAG00000000875(CEP131),ENSBTAG00000019915(-),ENSBTAG00000015104(CCDC28B),	ENSBTAG00000014068(-),ENSBTAG00000021846(CELSR3),ENSBTAG00000015432(-),ENSBTAG00000047794(DNAH1),ENSBTAG00000005787(IFT57),ENSBTAG00000016784(DNAH7),ENSBTAG00000021284(RSPH1),ENSBTAG00000020760(SNAP29),ENSBTAG00000006504(TCHP),ENSBTAG00000020436(KIF27),ENSBTAG00000007916(FOXJ1),ENSBTAG00000013015(CCDC13),ENSBTAG00000046470(ONECUT1),ENSBTAG00000027694(-),ENSBTAG00000007413(CEP41),ENSBTAG0000001577…	0.000207893
	GO:0003774	motor activity	molecular_function	66	16	50	ENSBTAG00000003754(-),ENSBTAG00000003763(MYO5C),ENSBTAG00000019217(KIF13A),ENSBTAG00000001349(KIF1C),ENSBTAG00000015527(MYO1D),ENSBTAG00000007661(MYO1F),ENSBTAG00000012715(KIF26B),ENSBTAG00000008575(CGNL1),ENSBTAG00000021538(MYO1E),ENSBTAG00000000462(CCDC102A),ENSBTAG00000002695(MYO1H),ENSBTAG00000002440(KIF7),ENSBTAG00000010402(MYH9),ENSBTAG00000019138(KIF3C),ENSBTAG00000003512(MYH7B),ENSBTAG000…	ENSBTAG00000015280(KIF2C),ENSBTAG00000008088(KIF18B),ENSBTAG00000015022(KIF2A),ENSBTAG00000012861(-),ENSBTAG00000020436(KIF27),ENSBTAG00000021972(DNAH5),ENSBTAG00000017752(DYNLRB2),ENSBTAG00000014063(DNAH8),ENSBTAG00000019455(MYO5B),ENSBTAG00000025337(MYH13),ENSBTAG00000016732(DNAI2),ENSBTAG00000018399(MYH15),ENSBTAG00000001631(KIFC1),ENSBTAG00000009383(KIF11),ENSBTAG00000019309(-),ENSBTAG0000000…	0.000197359
	GO:0005856	cytoskeleton	cellular_component	529	209	320	ENSBTAG00000001081(PALLD),ENSBTAG00000016221(AMOT),ENSBTAG00000020031(PKD2),ENSBTAG00000008147(MICAL1),ENSBTAG00000011698(TYK2),ENSBTAG00000030258(CDC42EP1),ENSBTAG00000033217(TPM1),ENSBTAG00000006606(FAM101B),ENSBTAG00000010849(ANKRD23),ENSBTAG00000004553(TPM4),ENSBTAG00000018449(NUMA1),ENSBTAG00000046037(SLC25A5),ENSBTAG00000013953(CALD1),ENSBTAG00000008350(KLHL21),ENSBTAG00000019604(VASP),ENSB…	ENSBTAG00000000698(MYO18B),ENSBTAG00000020009(CCDC81),ENSBTAG00000008505(APOB),ENSBTAG00000008082(CEP350),ENSBTAG00000004941(TEX35),ENSBTAG00000008605(DNAH2),ENSBTAG00000003960(CCP110),ENSBTAG00000000271(MNS1),ENSBTAG00000013362(DNM2),ENSBTAG00000011044(TACC3),ENSBTAG00000019468(ACTL7A),ENSBTAG00000012928(PPP4C),ENSBTAG00000013403(AGBL5),ENSBTAG00000010736(BBS5),ENSBTAG00000005189(SPACA9),ENSBTAG…	0.000182847
	GO:0000226	microtubule cytoskeleton organization	biological_process	154	39	115	ENSBTAG00000001774(SPRY2),ENSBTAG00000020281(NIN),ENSBTAG00000018852(-),ENSBTAG00000012244(TUBA1B),ENSBTAG00000014731(-),ENSBTAG00000012749(CUL7),ENSBTAG00000004792(CHMP4C),ENSBTAG00000010772(TPGS1),ENSBTAG00000008704(FIGN),ENSBTAG00000018254(CDKN1B),ENSBTAG00000003754(-),ENSBTAG00000018638(CC2D2A),ENSBTAG00000000875(CEP131),ENSBTAG00000006969(-),ENSBTAG00000011580(DAG1),ENSBTAG00000040338(OBSL1)…	ENSBTAG00000016017(CCDC40),ENSBTAG00000012921(KIF24),ENSBTAG00000004448(CKAP5),ENSBTAG00000004342(CCDC87),ENSBTAG00000001500(FIGNL1),ENSBTAG00000047756(CNTROB),ENSBTAG00000013380(CEP192),ENSBTAG00000001969(CCDC39),ENSBTAG00000040356(SPIRE2),ENSBTAG00000008758(KIF20A),ENSBTAG00000013100(-),ENSBTAG00000011902(-),ENSBTAG00000004617(KIF19),ENSBTAG00000019331(KATNAL2),ENSBTAG00000003788(RCC1),ENSBTAG0…	0.00017923
	GO:0000902	cell morphogenesis	biological_process	358	194	164	ENSBTAG00000009256(ITGA4),ENSBTAG00000005359(TGFB2),ENSBTAG00000011412(LAMB1),ENSBTAG00000006989(SEMA4F),ENSBTAG00000017624(RAB17),ENSBTAG00000005958(PTK2B),ENSBTAG00000044071(HRH2),ENSBTAG00000018236(EPB41L5),ENSBTAG00000001687(STC1),ENSBTAG00000016152(DAB2),ENSBTAG00000010772(TPGS1),ENSBTAG00000011971(NRP2),ENSBTAG00000019915(-),ENSBTAG00000011966(LAMC1),ENSBTAG00000012450(RAPGEF2),ENSBTAG00000…	ENSBTAG00000020584(IFT81),ENSBTAG00000009676(STK25),ENSBTAG00000025071(TENM2),ENSBTAG00000012921(KIF24),ENSBTAG00000006422(TRIM28),ENSBTAG00000012682(UNC13A),ENSBTAG00000002895(ATOH1),ENSBTAG00000014137(CEP164),ENSBTAG00000014315(PBLD),ENSBTAG00000020760(SNAP29),ENSBTAG00000010322(HYOU1),ENSBTAG00000006504(TCHP),ENSBTAG00000014068(-),ENSBTAG00000013991(NR2E1),ENSBTAG00000015432(-),ENSBTAG00000023…	0.000157241
	GO:0035082	axoneme assembly	biological_process	29	2	27	ENSBTAG00000018638(CC2D2A),ENSBTAG00000010772(TPGS1),	ENSBTAG00000025403(TTLL5),ENSBTAG00000010878(HYDIN),ENSBTAG00000015773(LRGUK),ENSBTAG00000023529(SPEF2),ENSBTAG00000000654(ARMC4),ENSBTAG00000021972(DNAH5),ENSBTAG00000001080(SPAG17),ENSBTAG00000009549(RSPH9),ENSBTAG00000030667(CCDC114),ENSBTAG00000004930(DNAAF2),ENSBTAG00000008201(CCDC151),ENSBTAG00000016732(DNAI2),ENSBTAG00000012030(TTLL1),ENSBTAG00000002515(-),ENSBTAG00000001969(CCDC39),ENSBTA…	0.000148348
	GO:0044782	cilium organization	biological_process	91	12	79	ENSBTAG00000000875(CEP131),ENSBTAG00000015104(CCDC28B),ENSBTAG00000014512(WDR19),ENSBTAG00000018247(OCRL),ENSBTAG00000017624(RAB17),ENSBTAG00000010772(TPGS1),ENSBTAG00000015198(DZIP1L),ENSBTAG00000030646(KCTD17),ENSBTAG00000004899(ABLIM1),ENSBTAG00000011190(FLNA),ENSBTAG00000018638(CC2D2A),ENSBTAG00000015590(ICK),	ENSBTAG00000024061(NOTO),ENSBTAG00000009649(DRC1),ENSBTAG00000003128(SPATA6),ENSBTAG00000046415(SSNA1),ENSBTAG00000002515(-),ENSBTAG00000004631(KIAA0586),ENSBTAG00000007245(IFT140),ENSBTAG00000025837(RFX4),ENSBTAG00000010548(LRRC6),ENSBTAG00000013069(IQCB1),ENSBTAG00000001322(SAXO1),ENSBTAG00000005702(CNGB1),ENSBTAG00000011237(PKHD1),ENSBTAG00000006947(-),ENSBTAG00000002251(-),ENSBTAG00000008201(…	0.000118659
	GO:0042384	cilium assembly	biological_process	84	11	73	ENSBTAG00000014512(WDR19),ENSBTAG00000015104(CCDC28B),ENSBTAG00000011190(FLNA),ENSBTAG00000004899(ABLIM1),ENSBTAG00000030646(KCTD17),ENSBTAG00000015198(DZIP1L),ENSBTAG00000010772(TPGS1),ENSBTAG00000015590(ICK),ENSBTAG00000018638(CC2D2A),ENSBTAG00000017624(RAB17),ENSBTAG00000018247(OCRL),	ENSBTAG00000030567(ODF2),ENSBTAG00000011098(TTLL8),ENSBTAG00000023452(B9D2),ENSBTAG00000008752(NME5),ENSBTAG00000013989(C11orf63),ENSBTAG00000018549(-),ENSBTAG00000016373(TTC26),ENSBTAG00000019568(IFT74),ENSBTAG00000003741(NEURL1),ENSBTAG00000021714(TEKT2),ENSBTAG00000009798(DCDC2),ENSBTAG00000020032(CEP126),ENSBTAG00000012499(RPGRIP1L),ENSBTAG00000021972(DNAH5),ENSBTAG00000004930(DNAAF2),ENSBTAG…	0.000116583
	GO:0007018	microtubule-based movement	biological_process	86	11	75	ENSBTAG00000014512(WDR19),ENSBTAG00000001349(KIF1C),ENSBTAG00000019217(KIF13A),ENSBTAG00000012715(KIF26B),ENSBTAG00000006734(BICD1),ENSBTAG00000019138(KIF3C),ENSBTAG00000004832(KIF21A),ENSBTAG00000000875(CEP131),ENSBTAG00000017753(APP),ENSBTAG00000015590(ICK),ENSBTAG00000002440(KIF7),	ENSBTAG00000026657(-),ENSBTAG00000015022(KIF2A),ENSBTAG00000016732(DNAI2),ENSBTAG00000012861(-),ENSBTAG00000014392(ACTR10),ENSBTAG00000021972(DNAH5),ENSBTAG00000010739(BLOC1S2),ENSBTAG00000009057(CFAP221),ENSBTAG00000001631(KIFC1),ENSBTAG00000009383(KIF11),ENSBTAG00000019568(IFT74),ENSBTAG00000016373(TTC26),ENSBTAG00000009035(CENPE),ENSBTAG00000018549(-),ENSBTAG00000017713(KTN1),ENSBTAG0000000875…	0.000114991
	GO:0003777	microtubule motor activity	molecular_function	45	7	38	ENSBTAG00000003754(-),ENSBTAG00000019217(KIF13A),ENSBTAG00000001349(KIF1C),ENSBTAG00000012715(KIF26B),ENSBTAG00000002440(KIF7),ENSBTAG00000019138(KIF3C),ENSBTAG00000004832(KIF21A),	ENSBTAG00000015280(KIF2C),ENSBTAG00000008088(KIF18B),ENSBTAG00000015022(KIF2A),ENSBTAG00000012861(-),ENSBTAG00000020436(KIF27),ENSBTAG00000021972(DNAH5),ENSBTAG00000014063(DNAH8),ENSBTAG00000016732(DNAI2),ENSBTAG00000009383(KIF11),ENSBTAG00000001631(KIFC1),ENSBTAG00000019309(-),ENSBTAG00000016726(KIF15),ENSBTAG00000047461(-),ENSBTAG00000008449(-),ENSBTAG00000021336(KIF5A),ENSBTAG00000004617(KIF19…	9.96981e-05
	GO:0030317	sperm motility	biological_process	34	3	31	ENSBTAG00000015775(CHRFAM7A),ENSBTAG00000018705(ADCY3),ENSBTAG00000014059(ATP2B4),	ENSBTAG00000017251(SLC26A8),ENSBTAG00000014746(CATSPER3),ENSBTAG00000000805(IQCF1),ENSBTAG00000010548(LRRC6),ENSBTAG00000013051(PRM3),ENSBTAG00000032130(CATSPER2),ENSBTAG00000019131(CELF3),ENSBTAG00000016017(CCDC40),ENSBTAG00000003578(DPCD),ENSBTAG00000025496(SORD),ENSBTAG00000020253(SPEM1),ENSBTAG00000019003(Tnp1),ENSBTAG00000047794(DNAH1),ENSBTAG00000002488(LDHC),ENSBTAG00000001969(CCDC39),ENSB…	7.09946e-05
	GO:0048515	spermatid differentiation	biological_process	60	4	56	ENSBTAG00000032424(FSHR),ENSBTAG00000010772(TPGS1),ENSBTAG00000013346(SIX5),ENSBTAG00000031849(TMEM119),	ENSBTAG00000006649(TSSK6),ENSBTAG00000018316(ZMYND15),ENSBTAG00000044210(SPO11),ENSBTAG00000016547(CEP57),ENSBTAG00000021323(AGFG1),ENSBTAG00000032071(SYCP1),ENSBTAG00000006651(INSL6),ENSBTAG00000004488(MEI1),ENSBTAG00000009365(FSCN3),ENSBTAG00000006468(PIWIL1),ENSBTAG00000004987(NUP210L),ENSBTAG00000004266(DDX25),ENSBTAG00000008752(NME5),ENSBTAG00000021284(RSPH1),ENSBTAG00000018549(-),ENSBTAG000…	5.51356e-05
	GO:0006928	movement of cell or subcellular component	biological_process	463	267	196	ENSBTAG00000008507(SPHK1),ENSBTAG00000015775(CHRFAM7A),ENSBTAG00000026676(SDC3),ENSBTAG00000002804(PDGFRB),ENSBTAG00000005198(FGF1),ENSBTAG00000003366(DDX58),ENSBTAG00000009984(SGPL1),ENSBTAG00000013843(ACVRL1),ENSBTAG00000002440(KIF7),ENSBTAG00000014541(PDGFA),ENSBTAG00000044073(CD248),ENSBTAG00000002878(CHRD),ENSBTAG00000003166(AXL),ENSBTAG00000011628(EGFR),ENSBTAG00000046054(RHOB),ENSBTAG00000…	ENSBTAG00000014315(PBLD),ENSBTAG00000044091(PTK6),ENSBTAG00000008449(-),ENSBTAG00000004617(KIF19),ENSBTAG00000002624(PSTPIP2),ENSBTAG00000008088(KIF18B),ENSBTAG00000014063(DNAH8),ENSBTAG00000012921(KIF24),ENSBTAG00000008758(KIF20A),ENSBTAG00000008535(SOCS7),ENSBTAG00000020302(FEZF2),ENSBTAG00000039397(WNT3A),ENSBTAG00000009035(CENPE),ENSBTAG00000020355(KLF4),ENSBTAG00000017713(KTN1),ENSBTAG000000…	4.82226e-05
	GO:0007286	spermatid development	biological_process	59	3	56	ENSBTAG00000013346(SIX5),ENSBTAG00000010772(TPGS1),ENSBTAG00000032424(FSHR),	ENSBTAG00000035370(TBPL1),ENSBTAG00000000278(RNF17),ENSBTAG00000019146(OSBP2),ENSBTAG00000046191(ADAD1),ENSBTAG00000018436(UBE2J1),ENSBTAG00000020681(FNDC3A),ENSBTAG00000006972(TRIP13),ENSBTAG00000025403(TTLL5),ENSBTAG00000016806(PAFAH1B1),ENSBTAG00000006947(-),ENSBTAG00000045535(GALNTL5),ENSBTAG00000002305(PCSK4),ENSBTAG00000002492(SYCP3),ENSBTAG00000005936(DMC1),ENSBTAG00000019273(DMRTC2),ENSBT…	4.78908e-05
	GO:0009566	fertilization	biological_process	68	9	59	ENSBTAG00000018669(PLB1),ENSBTAG00000014764(CD9),ENSBTAG00000016033(HOXD9),ENSBTAG00000026461(CACNA1H),ENSBTAG00000011504(ZP2),ENSBTAG00000005397(-),ENSBTAG00000048204(SPACA6),ENSBTAG00000018705(ADCY3),ENSBTAG00000018007(NR2F2),	ENSBTAG00000001580(CLGN),ENSBTAG00000008505(APOB),ENSBTAG00000020681(FNDC3A),ENSBTAG00000025403(TTLL5),ENSBTAG00000016627(WASF1),ENSBTAG00000002305(PCSK4),ENSBTAG00000046918(NPM2),ENSBTAG00000010182(ACR),ENSBTAG00000013174(WBP2NL),ENSBTAG00000009663(YBX3),ENSBTAG00000014720(CATSPER1),ENSBTAG00000030523(-),ENSBTAG00000005994(SPESP1),ENSBTAG00000047402(FAM170B),ENSBTAG00000025442(HSPA1L),ENSBTAG000…	2.42695e-05
	GO:0007017	microtubule-based process	biological_process	220	51	169	ENSBTAG00000017574(LMNA),ENSBTAG00000040338(OBSL1),ENSBTAG00000006941(ATAT1),ENSBTAG00000016197(PHLDB1),ENSBTAG00000015226(BRSK1),ENSBTAG00000006969(-),ENSBTAG00000004832(KIF21A),ENSBTAG00000000875(CEP131),ENSBTAG00000019138(KIF3C),ENSBTAG00000011580(DAG1),ENSBTAG00000004792(CHMP4C),ENSBTAG00000012749(CUL7),ENSBTAG00000008704(FIGN),ENSBTAG00000010772(TPGS1),ENSBTAG00000003754(-),ENSBTAG0000002179…	ENSBTAG00000020032(CEP126),ENSBTAG00000024957(SNCA),ENSBTAG00000018643(PRC1),ENSBTAG00000039397(WNT3A),ENSBTAG00000009383(KIF11),ENSBTAG00000003314(SKA3),ENSBTAG00000021673(NDC80),ENSBTAG00000018549(-),ENSBTAG00000001933(PTPA),ENSBTAG00000009035(CENPE),ENSBTAG00000020988(KIZ),ENSBTAG00000017713(KTN1),ENSBTAG00000013989(C11orf63),ENSBTAG00000026657(-),ENSBTAG00000007860(ASPM),ENSBTAG00000005257(PE…	1.17601e-05
	GO:0005929	cilium	cellular_component	154	32	122	ENSBTAG00000003474(RAB15),ENSBTAG00000015198(DZIP1L),ENSBTAG00000018638(CC2D2A),ENSBTAG00000002631(SCNN1A),ENSBTAG00000015590(ICK),ENSBTAG00000002440(KIF7),ENSBTAG00000011953(PRKACB),ENSBTAG00000018705(ADCY3),ENSBTAG00000034287(TULP1),ENSBTAG00000010981(CIB2),ENSBTAG00000018777(ADCY5),ENSBTAG00000000875(CEP131),ENSBTAG00000004862(TUB),ENSBTAG00000008910(SSTR3),ENSBTAG00000006631(GLI1),ENSBTAG0000…	ENSBTAG00000020760(SNAP29),ENSBTAG00000006504(TCHP),ENSBTAG00000012320(CETN1),ENSBTAG00000012246(ANO2),ENSBTAG00000015432(-),ENSBTAG00000004617(KIF19),ENSBTAG00000012601(TEKT4),ENSBTAG00000004694(RPGRIP1),ENSBTAG00000002489(PIFO),ENSBTAG00000004502(CLUAP1),ENSBTAG00000020436(KIF27),ENSBTAG00000014063(DNAH8),ENSBTAG00000043950(LCA5),ENSBTAG00000027694(-),ENSBTAG00000020584(IFT81),ENSBTAG0000000196…	9.95558e-06
	GO:0015630	microtubule cytoskeleton	cellular_component	345	89	256	ENSBTAG00000008350(KLHL21),ENSBTAG00000027875(CCDC141),ENSBTAG00000012695(LCK),ENSBTAG00000019217(KIF13A),ENSBTAG00000019255(NFE2L2),ENSBTAG00000014958(PRKAR2B),ENSBTAG00000011463(MID1IP1),ENSBTAG00000018449(NUMA1),ENSBTAG00000012715(KIF26B),ENSBTAG00000018373(DPYSL2),ENSBTAG00000010107(WHRN),ENSBTAG00000046037(SLC25A5),ENSBTAG00000020783(MAPK14),ENSBTAG00000010457(NUAK1),ENSBTAG00000020031(PKD2)…	ENSBTAG00000014001(MAP1A),ENSBTAG00000017889(CCT5),ENSBTAG00000013802(DAB1),ENSBTAG00000034430(C4orf47),ENSBTAG00000011417(CNTRL),ENSBTAG00000007284(CCNA1),ENSBTAG00000011044(TACC3),ENSBTAG00000013362(DNM2),ENSBTAG00000019568(IFT74),ENSBTAG00000016972(RAB11FIP4),ENSBTAG00000010739(BLOC1S2),ENSBTAG00000007437(TEKT1),ENSBTAG00000012928(PPP4C),ENSBTAG00000021336(KIF5A),ENSBTAG00000012723(-),ENSBTAG0…	5.26721e-06
	GO:0001669	acrosomal vesicle	cellular_component	48	5	43	ENSBTAG00000006647(RCBTB2),ENSBTAG00000005397(-),ENSBTAG00000045584(CAV2),ENSBTAG00000004869(-),ENSBTAG00000010073(FLOT2),	ENSBTAG00000019469(SPACA1),ENSBTAG00000005994(SPESP1),ENSBTAG00000034391(EQTN),ENSBTAG00000007800(TBC1D21),ENSBTAG00000002829(TCP1),ENSBTAG00000015569(ENKUR),ENSBTAG00000020229(ATP8B3),ENSBTAG00000047402(FAM170B),ENSBTAG00000033384(ACRV1),ENSBTAG00000004556(-),ENSBTAG00000000805(IQCF1),ENSBTAG00000014746(CATSPER3),ENSBTAG00000005189(SPACA9),ENSBTAG00000032560(SPINK2),ENSBTAG00000011621(IZUMO1),EN…	2.19967e-06
	GO:0007276	gamete generation	biological_process	184	31	153	ENSBTAG00000031849(TMEM119),ENSBTAG00000016573(-),ENSBTAG00000001694(TYRO3),ENSBTAG00000019313(ZMIZ1),ENSBTAG00000014692(CREB3L4),ENSBTAG00000046900(-),ENSBTAG00000017636(AKT1),ENSBTAG00000005828(MERTK),ENSBTAG00000017260(PDE3A),ENSBTAG00000013260(-),ENSBTAG00000017948(SPIN4),ENSBTAG00000009984(SGPL1),ENSBTAG00000046769(-),ENSBTAG00000005315(RPS6),ENSBTAG00000000706(ADAMTS1),ENSBTAG00000010772(TP…	ENSBTAG00000015101(HMGB2),ENSBTAG00000031238(SHCBP1L),ENSBTAG00000002705(REC8),ENSBTAG00000001052(ADCY10),ENSBTAG00000038387(-),ENSBTAG00000011106(PACRG),ENSBTAG00000046520(-),ENSBTAG00000021696(CCIN),ENSBTAG00000019003(Tnp1),ENSBTAG00000013207(CAPZA3),ENSBTAG00000016550(MAEL),ENSBTAG00000024950(ACE),ENSBTAG00000013051(PRM3),ENSBTAG00000032884(Tnp2),ENSBTAG00000014746(CATSPER3),ENSBTAG00000021493…	2.12478e-08
	GO:0048232	male gamete generation	biological_process	154	18	136	ENSBTAG00000005828(MERTK),ENSBTAG00000046900(-),ENSBTAG00000031849(TMEM119),ENSBTAG00000014692(CREB3L4),ENSBTAG00000001694(TYRO3),ENSBTAG00000016573(-),ENSBTAG00000006631(GLI1),ENSBTAG00000004112(GAMT),ENSBTAG00000021442(CRTAP),ENSBTAG00000006941(ATAT1),ENSBTAG00000011266(ZBTB16),ENSBTAG00000003166(AXL),ENSBTAG00000009984(SGPL1),ENSBTAG00000045824(-),ENSBTAG00000032424(FSHR),ENSBTAG00000038434(AT…	ENSBTAG00000002492(SYCP3),ENSBTAG00000002251(-),ENSBTAG00000017407(HSF2BP),ENSBTAG00000002724(HORMAD1),ENSBTAG00000014720(CATSPER1),ENSBTAG00000000271(MNS1),ENSBTAG00000035370(TBPL1),ENSBTAG00000008505(APOB),ENSBTAG00000045535(GALNTL5),ENSBTAG00000019131(CELF3),ENSBTAG00000032560(SPINK2),ENSBTAG00000046215(TMEM203),ENSBTAG00000016060(CREM),ENSBTAG00000001376(RAD21L1),ENSBTAG00000016547(CEP57),ENS…	3.31363e-09
	GO:0007283	spermatogenesis	biological_process	154	18	136	ENSBTAG00000005828(MERTK),ENSBTAG00000046900(-),ENSBTAG00000031849(TMEM119),ENSBTAG00000014692(CREB3L4),ENSBTAG00000001694(TYRO3),ENSBTAG00000016573(-),ENSBTAG00000006631(GLI1),ENSBTAG00000004112(GAMT),ENSBTAG00000021442(CRTAP),ENSBTAG00000003166(AXL),ENSBTAG00000011266(ZBTB16),ENSBTAG00000006941(ATAT1),ENSBTAG00000009984(SGPL1),ENSBTAG00000045824(-),ENSBTAG00000010772(TPGS1),ENSBTAG00000013346(S…	ENSBTAG00000035370(TBPL1),ENSBTAG00000008505(APOB),ENSBTAG00000045535(GALNTL5),ENSBTAG00000002251(-),ENSBTAG00000017407(HSF2BP),ENSBTAG00000002492(SYCP3),ENSBTAG00000002724(HORMAD1),ENSBTAG00000014720(CATSPER1),ENSBTAG00000000271(MNS1),ENSBTAG00000016060(CREM),ENSBTAG00000019131(CELF3),ENSBTAG00000032560(SPINK2),ENSBTAG00000046215(TMEM203),ENSBTAG00000009365(FSCN3),ENSBTAG00000019330(PROK2),ENSBT…	2.7553e-09
Extracellular matrix organization	GO:0005518	collagen binding	molecular_function	27	23	4	ENSBTAG00000010191(PAK1),ENSBTAG00000012441(SMAD7),ENSBTAG00000004885(DDR2),ENSBTAG00000009513(TGFBI),ENSBTAG00000000087(HSD17B12),ENSBTAG00000038141(-),ENSBTAG00000001444(-),ENSBTAG00000014541(PDGFA),ENSBTAG00000001139(ACHE),ENSBTAG00000001745(LUM),ENSBTAG00000008373(ITGA10),ENSBTAG00000014835(SPARC),ENSBTAG00000017455(ADAM9),ENSBTAG00000024081(ECM2),ENSBTAG00000007244(NID1),ENSBTAG00000012514(P…	ENSBTAG00000004630(COMP),ENSBTAG00000015059(MMP13),ENSBTAG00000008380(ITGA11),ENSBTAG00000012265(VWF),	0.00960131
	GO:0070062	extracellular exosome	cellular_component	748	475	273	ENSBTAG00000002103(PLCG2),ENSBTAG00000008129(CLSTN3),ENSBTAG00000000207(PUDP),ENSBTAG00000005620(RPS3),ENSBTAG00000003039(PSMB8),ENSBTAG00000016783(PGLS),ENSBTAG00000013235(TINAGL1),ENSBTAG00000011027(-),ENSBTAG00000021372(SEPT11),ENSBTAG00000001032(PYGM),ENSBTAG00000015996(GPC1),ENSBTAG00000009535(RPS2),ENSBTAG00000011154(SDC1),ENSBTAG00000020638(TIMP3),ENSBTAG00000018052(-),ENSBTAG00000022886(R…	ENSBTAG00000011616(MPO),ENSBTAG00000016874(-),ENSBTAG00000006532(CDK5RAP2),ENSBTAG00000031773(-),ENSBTAG00000047206(HIST1H1E),ENSBTAG00000003403(PADI2),ENSBTAG00000016234(DUOX2),ENSBTAG00000020334(ENTPD5),ENSBTAG00000012756(CCT7),ENSBTAG00000003572(F11),ENSBTAG00000001060(CXCR4),ENSBTAG00000020998(RUVBL1),ENSBTAG00000002640(KALRN),ENSBTAG00000019425(TSPAN8),ENSBTAG00000021933(ALOX12),ENSBTAG00000…	0.00705912
	GO:1903561	extracellular vesicle	cellular_component	753	478	275	ENSBTAG00000002977(ECE1),ENSBTAG00000000369(EPS8),ENSBTAG00000032656(CPN2),ENSBTAG00000000224(TSPAN15),ENSBTAG00000037377(ABHD14B),ENSBTAG00000013099(ALDOC),ENSBTAG00000025210(COL4A2),ENSBTAG00000011640(PLPP3),ENSBTAG00000021669(SOGA1),ENSBTAG00000033326(DPEP1),ENSBTAG00000007952(MVP),ENSBTAG00000017819(PMVK),ENSBTAG00000000342(PLOD3),ENSBTAG00000011100(CTSC),ENSBTAG00000021343(ARHGEF12),ENSBTAG0…	ENSBTAG00000020510(-),ENSBTAG00000004629(SLC9A3),ENSBTAG00000009148(GPA33),ENSBTAG00000004679(WARS),ENSBTAG00000004097(A2ML1),ENSBTAG00000021067(ACTR1B),ENSBTAG00000007148(F2),ENSBTAG00000012265(VWF),ENSBTAG00000015915(SBSN),ENSBTAG00000005122(KNG1),ENSBTAG00000032259(-),ENSBTAG00000024157(WDR60),ENSBTAG00000009501(KLKB1),ENSBTAG00000009894(SERPINA10),ENSBTAG00000047022(PSCA),ENSBTAG00000010062(S…	0.0064897
	GO:0030054	cell junction	cellular_component	284	196	88	ENSBTAG00000002391(TGFB1I1),ENSBTAG00000016224(RPS7),ENSBTAG00000017389(RPLP0),ENSBTAG00000017753(APP),ENSBTAG00000000742(AMOTL2),ENSBTAG00000015984(CADM4),ENSBTAG00000019244(P2RX6),ENSBTAG00000019369(TSPAN4),ENSBTAG00000018463(VIM),ENSBTAG00000018725(FBLIM1),ENSBTAG00000018285(VAMP5),ENSBTAG00000009297(PANX2),ENSBTAG00000002402(IGF2R),ENSBTAG00000010989(PIK3R1),ENSBTAG00000015598(-),ENSBTAG00000…	ENSBTAG00000005568(FRMPD2),ENSBTAG00000018900(CARMIL2),ENSBTAG00000008059(CHRM3),ENSBTAG00000033153(GRIK2),ENSBTAG00000002319(HMCN2),ENSBTAG00000044172(LMLN),ENSBTAG00000004775(GRIA2),ENSBTAG00000007036(SLC17A7),ENSBTAG00000012423(SENP1),ENSBTAG00000034373(CDH13),ENSBTAG00000014991(PARD3),ENSBTAG00000017877(NECTIN4),ENSBTAG00000002928(AMTN),ENSBTAG00000021626(MLC1),ENSBTAG00000047563(CLDN9),ENSBT…	0.00152987
	GO:0030055	cell-substrate junction	cellular_component	134	113	21	ENSBTAG00000005960(EPB41L2),ENSBTAG00000047708(-),ENSBTAG00000010002(IRF2),ENSBTAG00000015739(MRC2),ENSBTAG00000010830(LRP1),ENSBTAG00000012219(CSPG4),ENSBTAG00000016057(CSRP1),ENSBTAG00000020980(CAT),ENSBTAG00000002350(-),ENSBTAG00000002804(PDGFRB),ENSBTAG00000002060(RPL19),ENSBTAG00000013755(ITGB5),ENSBTAG00000012330(B2M),ENSBTAG00000005958(PTK2B),ENSBTAG00000017970(ZYX),ENSBTAG00000006904(TNS2…	ENSBTAG00000010322(HYOU1),ENSBTAG00000027173(CHP1),ENSBTAG00000025526(MDC1),ENSBTAG00000012464(AFAP1),ENSBTAG00000015278(ARPC5L),ENSBTAG00000006262(LIMS2),ENSBTAG00000012040(GIT1),ENSBTAG00000008380(ITGA11),ENSBTAG00000044172(LMLN),ENSBTAG00000034529(HMGA1),ENSBTAG00000013669(KIF22),ENSBTAG00000012423(SENP1),ENSBTAG00000009983(KIF23),ENSBTAG00000034373(CDH13),ENSBTAG00000020269(MISP),ENSBTAG00000…	0.00142573
	GO:0005925	focal adhesion	cellular_component	132	112	20	ENSBTAG00000016152(DAB2),ENSBTAG00000012778(CAPN2),ENSBTAG00000021746(ANXA5),ENSBTAG00000006071(CTTN),ENSBTAG00000017266(ITGA6),ENSBTAG00000018236(EPB41L5),ENSBTAG00000024772(TRIP6),ENSBTAG00000002485(TNS1),ENSBTAG00000015989(RPS5),ENSBTAG00000010106(CCND3),ENSBTAG00000017685(JUP),ENSBTAG00000013479(SLC9A3R2),ENSBTAG00000017970(ZYX),ENSBTAG00000005958(PTK2B),ENSBTAG00000006904(TNS2),ENSBTAG000000…	ENSBTAG00000015278(ARPC5L),ENSBTAG00000012464(AFAP1),ENSBTAG00000025526(MDC1),ENSBTAG00000010322(HYOU1),ENSBTAG00000027173(CHP1),ENSBTAG00000008380(ITGA11),ENSBTAG00000012040(GIT1),ENSBTAG00000006262(LIMS2),ENSBTAG00000020269(MISP),ENSBTAG00000012423(SENP1),ENSBTAG00000013669(KIF22),ENSBTAG00000034373(CDH13),ENSBTAG00000009983(KIF23),ENSBTAG00000044172(LMLN),ENSBTAG00000034529(HMGA1),ENSBTAG00000…	0.00124641
	GO:0005201	extracellular matrix structural constituent	molecular_function	23	17	6	ENSBTAG00000021310(COL4A4),ENSBTAG00000021466(COL3A1),ENSBTAG00000012849(COL4A1),ENSBTAG00000011412(LAMB1),ENSBTAG00000019807(COL27A1),ENSBTAG00000027020(COL5A2),ENSBTAG00000011966(LAMC1),ENSBTAG00000017834(PRELP),ENSBTAG00000013760(COL4A6),ENSBTAG00000014575(COL4A5),ENSBTAG00000013472(COL1A2),ENSBTAG00000025210(COL4A2),ENSBTAG00000047998(COL5A1),ENSBTAG00000012088(FBLN1),ENSBTAG00000013103(COL1A…	ENSBTAG00000003479(MATN1),ENSBTAG00000000601(COL11A2),ENSBTAG00000013155(COL2A1),ENSBTAG00000006689(TECTB),ENSBTAG00000004630(COMP),ENSBTAG00000004793(AMBN),	0.00119782
	GO:0030198	extracellular matrix organization	biological_process	79	58	21	ENSBTAG00000006686(NPNT),ENSBTAG00000009513(TGFBI),ENSBTAG00000013103(COL1A1),ENSBTAG00000021466(COL3A1),ENSBTAG00000009493(BCL3),ENSBTAG00000017753(APP),ENSBTAG00000045824(-),ENSBTAG00000032424(FSHR),ENSBTAG00000009019(SH3PXD2B),ENSBTAG00000013760(COL4A6),ENSBTAG00000021294(VWA1),ENSBTAG00000008827(SPOCK2),ENSBTAG00000010531(CYP1B1),ENSBTAG00000047998(COL5A1),ENSBTAG00000007173(PDGFRA),ENSBTAG00…	ENSBTAG00000002019(SERPINB5),ENSBTAG00000013991(NR2E1),ENSBTAG00000020369(NOXO1),ENSBTAG00000015059(MMP13),ENSBTAG00000019841(KIF9),ENSBTAG00000015784(HAPLN2),ENSBTAG00000016158(ACAN),ENSBTAG00000004630(COMP),ENSBTAG00000010805(POMT1),ENSBTAG00000018908(GFOD2),ENSBTAG00000034633(ERO1B),ENSBTAG00000039397(WNT3A),ENSBTAG00000000395(ADAMTS20),ENSBTAG00000001767(B4GALT7),ENSBTAG00000002998(MELTF),ENS…	0.00069913
	GO:0005912	adherens junction	cellular_component	156	128	28	ENSBTAG00000016224(RPS7),ENSBTAG00000011190(FLNA),ENSBTAG00000017389(RPLP0),ENSBTAG00000002391(TGFB1I1),ENSBTAG00000015984(CADM4),ENSBTAG00000015388(RPL18),ENSBTAG00000018725(FBLIM1),ENSBTAG00000018463(VIM),ENSBTAG00000019369(TSPAN4),ENSBTAG00000048264(FLRT1),ENSBTAG00000010073(FLOT2),ENSBTAG00000015598(-),ENSBTAG00000011963(RPS19),ENSBTAG00000007300(FHL3),ENSBTAG00000026327(-),ENSBTAG00000020136…	ENSBTAG00000044172(LMLN),ENSBTAG00000034529(HMGA1),ENSBTAG00000012423(SENP1),ENSBTAG00000013669(KIF22),ENSBTAG00000034373(CDH13),ENSBTAG00000009983(KIF23),ENSBTAG00000020269(MISP),ENSBTAG00000013153(NF2),ENSBTAG00000021204(TES),ENSBTAG00000011198(PPP1CC),ENSBTAG00000017877(NECTIN4),ENSBTAG00000013362(DNM2),ENSBTAG00000013769(NECTIN3),ENSBTAG00000002108(YWHAQ),ENSBTAG00000008165(ITGA2B),ENSBTAG000…	0.00046323
	GO:0005604	basement membrane	cellular_component	44	37	7	ENSBTAG00000015235(HMCN1),ENSBTAG00000011412(LAMB1),ENSBTAG00000020638(TIMP3),ENSBTAG00000011966(LAMC1),ENSBTAG00000019081(COL7A1),ENSBTAG00000020136(CASK),ENSBTAG00000048125(ENTPD2),ENSBTAG00000017165(MATN2),ENSBTAG00000007244(NID1),ENSBTAG00000016542(LAMB3),ENSBTAG00000021310(COL4A4),ENSBTAG00000014835(SPARC),ENSBTAG00000001139(ACHE),ENSBTAG00000019569(CD151),ENSBTAG00000011580(DAG1),ENSBTAG000…	ENSBTAG00000013155(COL2A1),ENSBTAG00000027181(LAMA3),ENSBTAG00000018810(THBS2),ENSBTAG00000002928(AMTN),ENSBTAG00000010716(FRAS1),ENSBTAG00000002319(HMCN2),ENSBTAG00000016158(ACAN),	0.000136179
	GO:0005578	proteinaceous extracellular matrix	cellular_component	125	91	34	ENSBTAG00000027020(COL5A2),ENSBTAG00000019569(CD151),ENSBTAG00000019807(COL27A1),ENSBTAG00000014835(SPARC),ENSBTAG00000017738(EMID1),ENSBTAG00000004757(LTBP4),ENSBTAG00000021316(COL4A3),ENSBTAG00000014207(ADAMTS10),ENSBTAG00000013191(AGRN),ENSBTAG00000010229(LAMA2),ENSBTAG00000018431(NAV2),ENSBTAG00000013472(COL1A2),ENSBTAG00000001444(-),ENSBTAG00000003604(ADAMTSL4),ENSBTAG00000000087(HSD17B12),E…	ENSBTAG00000011706(TNR),ENSBTAG00000001010(ADAMTS18),ENSBTAG00000000033(PHOSPHO1),ENSBTAG00000000310(MFAP5),ENSBTAG00000013155(COL2A1),ENSBTAG00000013806(EFHB),ENSBTAG00000004645(ADAMTSL3),ENSBTAG00000018908(GFOD2),ENSBTAG00000017249(SBSPON),ENSBTAG00000004630(COMP),ENSBTAG00000016158(ACAN),ENSBTAG00000002997(ADAMTSL1),ENSBTAG00000000395(ADAMTS20),ENSBTAG00000010716(FRAS1),ENSBTAG00000002928(AMTN…	9.85399e-07
	GO:0031012	extracellular matrix	cellular_component	157	116	41	ENSBTAG00000021211(DPT),ENSBTAG00000004215(RARRES2),ENSBTAG00000000706(ADAMTS1),ENSBTAG00000017266(ITGA6),ENSBTAG00000011802(COL6A1),ENSBTAG00000048125(ENTPD2),ENSBTAG00000003505(DCN),ENSBTAG00000011412(LAMB1),ENSBTAG00000005198(FGF1),ENSBTAG00000005359(TGFB2),ENSBTAG00000015235(HMCN1),ENSBTAG00000013980(SOD3),ENSBTAG00000009513(TGFBI),ENSBTAG00000006686(NPNT),ENSBTAG00000004094(SPARCL1),ENSBTAG0…	ENSBTAG00000009086(LOXL1),ENSBTAG00000027181(LAMA3),ENSBTAG00000015059(MMP13),ENSBTAG00000016963(ADAMTS6),ENSBTAG00000016012(WNT3),ENSBTAG00000010024(MMP24),ENSBTAG00000006689(TECTB),ENSBTAG00000001765(HAPLN4),ENSBTAG00000020056(COL12A1),ENSBTAG00000006675(PCSK6),ENSBTAG00000011706(TNR),ENSBTAG00000013155(COL2A1),ENSBTAG00000000033(PHOSPHO1),ENSBTAG00000004645(ADAMTSL3),ENSBTAG00000013806(EFHB),E…	5.81227e-07
Ribosome	GO:0003735	structural constituent of ribosome	molecular_function	110	95	15	ENSBTAG00000017641(-),ENSBTAG00000031205(-),ENSBTAG00000014423(-),ENSBTAG00000016224(RPS7),ENSBTAG00000001648(-),ENSBTAG00000013866(RPS27),ENSBTAG00000019701(-),ENSBTAG00000015388(RPL18),ENSBTAG00000015283(RPL32),ENSBTAG00000012044(RPL13),ENSBTAG00000018800(-),ENSBTAG00000015598(-),ENSBTAG00000011963(RPS19),ENSBTAG00000026327(-),ENSBTAG00000025666(RPS29),ENSBTAG00000019718(RPS15),ENSBTAG000000481…	ENSBTAG00000000991(MRPL32),ENSBTAG00000025617(-),ENSBTAG00000007934(-),ENSBTAG00000035199(MRPL33),ENSBTAG00000008241(MRPS5),ENSBTAG00000021720(MRPL27),ENSBTAG00000032831(MRPL33),ENSBTAG00000021874(KIF14),ENSBTAG00000003315(MRPL57),ENSBTAG00000046319(-),ENSBTAG00000002557(MRPL19),ENSBTAG00000006767(MRPL13),ENSBTAG00000024582(RPL10L),ENSBTAG00000004823(MRPL35),ENSBTAG00000016133(MRPS7),	0.00682466
	GO:0022625	cytosolic large ribosomal subunit	cellular_component	59	58	1	ENSBTAG00000020139(-),ENSBTAG00000007454(-),ENSBTAG00000020905(RPL11),ENSBTAG00000027610(-),ENSBTAG00000031723(-),ENSBTAG00000026327(-),ENSBTAG00000000425(-),ENSBTAG00000032432(-),ENSBTAG00000048225(-),ENSBTAG00000014208(-),ENSBTAG00000025385(RPL12),ENSBTAG00000018628(RPL29),ENSBTAG00000014226(RPL34),ENSBTAG00000019253(RPL36A),ENSBTAG00000011559(RPL7A),ENSBTAG00000003228(-),ENSBTAG00000019494(-),…	ENSBTAG00000024582(RPL10L),	0.00351269
	GO:0005840	ribosome	cellular_component	128	101	27	ENSBTAG00000006383(-),ENSBTAG00000005315(RPS6),ENSBTAG00000031723(-),ENSBTAG00000038896(RPS26),ENSBTAG00000002648(RPS18),ENSBTAG00000002468(RPS28),ENSBTAG00000015989(RPS5),ENSBTAG00000045504(-),ENSBTAG00000025385(RPL12),ENSBTAG00000005349(-),ENSBTAG00000005211(-),ENSBTAG00000040308(RPS13),ENSBTAG00000034503(-),ENSBTAG00000047136(-),ENSBTAG00000021294(VWA1),ENSBTAG00000005142(RPL37),ENSBTAG0000001…	ENSBTAG00000018427(NCK1),ENSBTAG00000002557(MRPL19),ENSBTAG00000019542(MRPL39),ENSBTAG00000003303(MRPL58),ENSBTAG00000046319(-),ENSBTAG00000017145(LEXM),ENSBTAG00000006927(ABCF1),ENSBTAG00000020503(C12orf65),ENSBTAG00000024582(RPL10L),ENSBTAG00000004823(MRPL35),ENSBTAG00000016133(MRPS7),ENSBTAG00000006767(MRPL13),ENSBTAG00000009415(NUFIP1),ENSBTAG00000007934(-),ENSBTAG00000002708(MRPL42),ENSBTAG0…	0.0032724
	GO:0022627	cytosolic small ribosomal subunit	cellular_component	34	33	1	ENSBTAG00000009535(RPS2),ENSBTAG00000009908(RPS3A),ENSBTAG00000018800(-),ENSBTAG00000038896(RPS26),ENSBTAG00000048150(-),ENSBTAG00000031205(-),ENSBTAG00000023792(-),ENSBTAG00000019147(RPS20),ENSBTAG00000002648(RPS18),ENSBTAG00000011963(RPS19),ENSBTAG00000006383(-),ENSBTAG00000005315(RPS6),ENSBTAG00000015598(-),ENSBTAG00000021093(-),ENSBTAG00000034992(MCTS1),ENSBTAG00000040308(RPS13),ENSBTAG000000…	ENSBTAG00000025617(-),	0.00228898
	GO:0044391	ribosomal subunit	cellular_component	107	93	14	ENSBTAG00000013461(-),ENSBTAG00000048179(RPL23),ENSBTAG00000034992(MCTS1),ENSBTAG00000022902(-),ENSBTAG00000001794(-),ENSBTAG00000014518(-),ENSBTAG00000015285(RPS8),ENSBTAG00000003229(-),ENSBTAG00000048150(-),ENSBTAG00000022275(-),ENSBTAG00000019147(RPS20),ENSBTAG00000024608(-),ENSBTAG00000016278(-),ENSBTAG00000023792(-),ENSBTAG00000006963(-),ENSBTAG00000005296(-),ENSBTAG00000003846(RPL37A),ENSBT…	ENSBTAG00000008241(MRPS5),ENSBTAG00000035199(MRPL33),ENSBTAG00000021720(MRPL27),ENSBTAG00000006767(MRPL13),ENSBTAG00000032831(MRPL33),ENSBTAG00000015891(NSUN4),ENSBTAG00000024582(RPL10L),ENSBTAG00000020503(C12orf65),ENSBTAG00000016133(MRPS7),ENSBTAG00000003303(MRPL58),ENSBTAG00000002708(MRPL42),ENSBTAG00000000991(MRPL32),ENSBTAG00000025617(-),ENSBTAG00000002557(MRPL19),	0.00102963
	GO:0022626	cytosolic ribosome	cellular_component	95	91	4	ENSBTAG00000034503(-),ENSBTAG00000016224(RPS7),ENSBTAG00000001648(-),ENSBTAG00000040308(RPS13),ENSBTAG00000017389(RPLP0),ENSBTAG00000014423(-),ENSBTAG00000005211(-),ENSBTAG00000005349(-),ENSBTAG00000031205(-),ENSBTAG00000047136(-),ENSBTAG00000017641(-),ENSBTAG00000012044(RPL13),ENSBTAG00000015283(RPL32),ENSBTAG00000009757(RPSA),ENSBTAG00000015388(RPL18),ENSBTAG00000005142(RPL37),ENSBTAG0000001326…	ENSBTAG00000013149(NAA11),ENSBTAG00000025617(-),ENSBTAG00000009415(NUFIP1),ENSBTAG00000024582(RPL10L),	3.87341e-05
Metabolic process	GO:0006066	alcohol metabolic process	biological_process	88	53	35	ENSBTAG00000015241(EPHX2),ENSBTAG00000017831(ERLIN2),ENSBTAG00000020270(NFKB1),ENSBTAG00000005958(PTK2B),ENSBTAG00000005198(FGF1),ENSBTAG00000016465(DHCR7),ENSBTAG00000015181(EPM2A),ENSBTAG00000016775(SLC27A1),ENSBTAG00000014841(GBA),ENSBTAG00000018043(LCAT),ENSBTAG00000017819(PMVK),ENSBTAG00000005744(COQ2),ENSBTAG00000005565(CLN6),ENSBTAG00000033345(STAR),ENSBTAG00000019512(G6PD),ENSBTAG00000000…	ENSBTAG00000001354(INPP5E),ENSBTAG00000009770(GPD2),ENSBTAG00000034536(-),ENSBTAG00000000886(-),ENSBTAG00000009517(-),ENSBTAG00000014964(GALK1),ENSBTAG00000011960(GOT1),ENSBTAG00000013718(GC),ENSBTAG00000038321(LIPE),ENSBTAG00000017167(LRAT),ENSBTAG00000005709(ABHD3),ENSBTAG00000007176(GDPD1),ENSBTAG00000017482(ISYNA1),ENSBTAG00000018479(PTPMT1),ENSBTAG00000004430(SGPP1),ENSBTAG00000008719(PRKCD)…	0.00752788
Binding activity	GO:0005509	calcium ion binding	molecular_function	225	124	101	ENSBTAG00000039483(DSG3),ENSBTAG00000022886(RYR2),ENSBTAG00000016385(F10),ENSBTAG00000013239(CAPN12),ENSBTAG00000047743(KCNIP4),ENSBTAG00000020839(MEGF6),ENSBTAG00000014132(SNED1),ENSBTAG00000021799(RCN3),ENSBTAG00000024381(MAN1A1),ENSBTAG00000011209(SYT11),ENSBTAG00000033248(CDH3),ENSBTAG00000022799(NOTCH1),ENSBTAG00000026963(NCALD),ENSBTAG00000003491(SLC25A23),ENSBTAG00000017805(CRACR2B),ENSBTA…	ENSBTAG00000020887(CACNA1E),ENSBTAG00000006010(STAB2),ENSBTAG00000020554(AIF1),ENSBTAG00000016234(DUOX2),ENSBTAG00000020261(CDH26),ENSBTAG00000024975(-),ENSBTAG00000014859(CAPS2),ENSBTAG00000030189(EFCAB6),ENSBTAG00000013136(EFCAB11),ENSBTAG00000021846(CELSR3),ENSBTAG00000032705(CALM2),ENSBTAG00000017448(EFEMP1),ENSBTAG00000016784(DNAH7),ENSBTAG00000030599(SMOC1),ENSBTAG00000046775(MAN1B1),ENSBTA…	0.00541983
	GO:0005524	ATP binding	molecular_function	447	194	253	ENSBTAG00000025964(MAST4),ENSBTAG00000022962(DGKK),ENSBTAG00000009552(ATP2B1),ENSBTAG00000017411(AK5),ENSBTAG00000046176(SPEG),ENSBTAG00000011820(DAPK2),ENSBTAG00000010509(-),ENSBTAG00000000993(N4BP2L1),ENSBTAG00000011798(STK38L),ENSBTAG00000014367(PRKX),ENSBTAG00000038131(-),ENSBTAG00000014069(PDK4),ENSBTAG00000012771(CSF1R),ENSBTAG00000010551(ATP1A2),ENSBTAG00000007173(PDGFRA),ENSBTAG0000001062…	ENSBTAG00000006927(ABCF1),ENSBTAG00000016841(ATP10B),ENSBTAG00000011538(KIF1A),ENSBTAG00000045955(TSSK1B),ENSBTAG00000008719(PRKCD),ENSBTAG00000007237(BUB1B),ENSBTAG00000007932(HCK),ENSBTAG00000044191(ABCC12),ENSBTAG00000010276(RECQL4),ENSBTAG00000001933(PTPA),ENSBTAG00000000620(MCMDC2),ENSBTAG00000004223(SRR),ENSBTAG00000008464(ABCB9),ENSBTAG00000021972(DNAH5),ENSBTAG00000025428(-),ENSBTAG000000…	0.00275036
	GO:0001882	nucleoside binding	molecular_function	564	264	300	ENSBTAG00000046257(-),ENSBTAG00000004110(-),ENSBTAG00000011798(STK38L),ENSBTAG00000011043(RAC2),ENSBTAG00000014367(PRKX),ENSBTAG00000047319(-),ENSBTAG00000038131(-),ENSBTAG00000025964(MAST4),ENSBTAG00000001262(IRGQ),ENSBTAG00000009552(ATP2B1),ENSBTAG00000022962(DGKK),ENSBTAG00000017411(AK5),ENSBTAG00000010509(-),ENSBTAG00000000993(N4BP2L1),ENSBTAG00000011820(DAPK2),ENSBTAG00000046176(SPEG),ENSBTA…	ENSBTAG00000012902(ARL8B),ENSBTAG00000007497(ARFRP1),ENSBTAG00000005347(GPN3),ENSBTAG00000010276(RECQL4),ENSBTAG00000000620(MCMDC2),ENSBTAG00000001933(PTPA),ENSBTAG00000004223(SRR),ENSBTAG00000008464(ABCB9),ENSBTAG00000008990(-),ENSBTAG00000025428(-),ENSBTAG00000021972(DNAH5),ENSBTAG00000013173(SEPT3),ENSBTAG00000044210(SPO11),ENSBTAG00000016841(ATP10B),ENSBTAG00000006927(ABCF1),ENSBTAG0000000723…	0.00243469
	GO:0032549	ribonucleoside binding	molecular_function	562	263	299	ENSBTAG00000025964(MAST4),ENSBTAG00000001262(IRGQ),ENSBTAG00000022962(DGKK),ENSBTAG00000009552(ATP2B1),ENSBTAG00000017411(AK5),ENSBTAG00000011820(DAPK2),ENSBTAG00000046176(SPEG),ENSBTAG00000000993(N4BP2L1),ENSBTAG00000010509(-),ENSBTAG00000004291(SEPT6),ENSBTAG00000046257(-),ENSBTAG00000004110(-),ENSBTAG00000011798(STK38L),ENSBTAG00000014367(PRKX),ENSBTAG00000011043(RAC2),ENSBTAG00000038131(-),EN…	ENSBTAG00000006927(ABCF1),ENSBTAG00000016841(ATP10B),ENSBTAG00000045955(TSSK1B),ENSBTAG00000011538(KIF1A),ENSBTAG00000007237(BUB1B),ENSBTAG00000008719(PRKCD),ENSBTAG00000007932(HCK),ENSBTAG00000022461(SEPT10),ENSBTAG00000044191(ABCC12),ENSBTAG00000007497(ARFRP1),ENSBTAG00000012902(ARL8B),ENSBTAG00000010276(RECQL4),ENSBTAG00000005347(GPN3),ENSBTAG00000001933(PTPA),ENSBTAG00000000620(MCMDC2),ENSBTA…	0.00235532
	GO:0001883	purine nucleoside binding	molecular_function	562	263	299	ENSBTAG00000001462(FLT4),ENSBTAG00000047764(-),ENSBTAG00000039928(-),ENSBTAG00000011156(ATP8A1),ENSBTAG00000006601(KSR1),ENSBTAG00000003763(MYO5C),ENSBTAG00000015527(MYO1D),ENSBTAG00000021452(TRANK1),ENSBTAG00000015226(BRSK1),ENSBTAG00000014567(MYLK),ENSBTAG00000025441(HSPA1B),ENSBTAG00000046580(DHX58),ENSBTAG00000010647(NTRK2),ENSBTAG00000038233(-),ENSBTAG00000000894(PGK1),ENSBTAG00000005313(EPH…	ENSBTAG00000010858(ABCC11),ENSBTAG00000011244(TESK2),ENSBTAG00000001920(POLQ),ENSBTAG00000000005(ADRBK2),ENSBTAG00000001936(PCK1),ENSBTAG00000006649(TSSK6),ENSBTAG00000046635(DDX53),ENSBTAG00000013766(IRGC),ENSBTAG00000015325(MTOR),ENSBTAG00000008143(STK17A),ENSBTAG00000019188(GAK),ENSBTAG00000004778(-),ENSBTAG00000025274(TUBB4B),ENSBTAG00000007556(DYRK4),ENSBTAG00000033076(TRPM6),ENSBTAG00000009…	0.00208572
	GO:0097367	carbohydrate derivative binding	molecular_function	654	321	333	ENSBTAG00000014906(VCAN),ENSBTAG00000007981(GRK5),ENSBTAG00000035926(-),ENSBTAG00000012695(LCK),ENSBTAG00000037510(-),ENSBTAG00000024081(ECM2),ENSBTAG00000005532(PEX6),ENSBTAG00000020034(LYN),ENSBTAG00000011698(TYK2),ENSBTAG00000016943(NEK7),ENSBTAG00000008124(-),ENSBTAG00000015060(GBP5),ENSBTAG00000010007(MAPK13),ENSBTAG00000034349(IFI44),ENSBTAG00000005064(WARS2),ENSBTAG00000019244(P2RX6),ENSBT…	ENSBTAG00000006234(NPR1),ENSBTAG00000015351(STYK1),ENSBTAG00000010116(AK9),ENSBTAG00000002710(TSSK4),ENSBTAG00000004630(COMP),ENSBTAG00000011437(-),ENSBTAG00000004742(RUNX1),ENSBTAG00000006305(AK1),ENSBTAG00000019279(MLH3),ENSBTAG00000013362(DNM2),ENSBTAG00000000607(ABCF2),ENSBTAG00000013185(TIMD4),ENSBTAG00000008505(APOB),ENSBTAG00000008605(DNAH2),ENSBTAG00000020755(SELP),ENSBTAG00000021061(PSMC…	0.00189088
	GO:0017076	purine nucleotide binding	molecular_function	574	266	308	ENSBTAG00000012312(ROR1),ENSBTAG00000019244(P2RX6),ENSBTAG00000000446(ATP11A),ENSBTAG00000013790(MAP3K1),ENSBTAG00000007156(AGAP2),ENSBTAG00000013347(DMPK),ENSBTAG00000000778(-),ENSBTAG00000000473(ATP10D),ENSBTAG00000020136(CASK),ENSBTAG00000000815(EPHA2),ENSBTAG00000010402(MYH9),ENSBTAG00000020070(-),ENSBTAG00000002633(-),ENSBTAG00000003196(PAPSS2),ENSBTAG00000037510(-),ENSBTAG00000005532(PEX6),…	ENSBTAG00000020260(SYN2),ENSBTAG00000013859(SCYL2),ENSBTAG00000000628(-),ENSBTAG00000006520(MYO15A),ENSBTAG00000017832(PDK3),ENSBTAG00000002822(CNBD2),ENSBTAG00000010609(STK31),ENSBTAG00000012744(UBE2M),ENSBTAG00000021525(-),ENSBTAG00000000056(STRADA),ENSBTAG00000015898(RABL3),ENSBTAG00000021820(DDX39A),ENSBTAG00000014053(MAK),ENSBTAG00000010664(PRKCQ),ENSBTAG00000021761(BRAF),ENSBTAG00000040067(…	0.00163178
Enzyme activity	GO:0004672	protein kinase activity	molecular_function	210	113	97	ENSBTAG00000003607(FAM20C),ENSBTAG00000017739(TNK1),ENSBTAG00000005408(CLK1),ENSBTAG00000020614(PRKCE),ENSBTAG00000012761(PTK7),ENSBTAG00000003649(POMK),ENSBTAG00000005828(MERTK),ENSBTAG00000016045(TRIB2),ENSBTAG00000047490(-),ENSBTAG00000015377(EPHB1),ENSBTAG00000019866(NRP1),ENSBTAG00000017636(AKT1),ENSBTAG00000012647(ERBB4),ENSBTAG00000007428(CDKL5),ENSBTAG00000008079(NRBP2),ENSBTAG00000039727…	ENSBTAG00000013294(DYRK3),ENSBTAG00000021069(-),ENSBTAG00000014038(CDKL2),ENSBTAG00000019277(KCNH3),ENSBTAG00000004021(CDK2),ENSBTAG00000005367(VRK3),ENSBTAG00000039552(PLK4),ENSBTAG00000007008(MOK),ENSBTAG00000004878(CAMKV),ENSBTAG00000009400(FASTKD3),ENSBTAG00000010109(CDK1),ENSBTAG00000030977(ULK2),ENSBTAG00000020510(-),ENSBTAG00000000220(NEK10),ENSBTAG00000014284(ALPK2),ENSBTAG00000016838(SRP…	0.00869338
	GO:0004222	metalloendopeptidase activity	molecular_function	54	23	31	ENSBTAG00000014207(ADAMTS10),ENSBTAG00000012444(ADAM12),ENSBTAG00000006877(MMP16),ENSBTAG00000010732(MMP23B),ENSBTAG00000016857(ADAMTS15),ENSBTAG00000000706(ADAMTS1),ENSBTAG00000000917(BMP1),ENSBTAG00000003604(ADAMTSL4),ENSBTAG00000017543(ATP23),ENSBTAG00000011644(-),ENSBTAG00000007492(ADAMTSL2),ENSBTAG00000011743(TLL2),ENSBTAG00000021177(ADAMTS14),ENSBTAG00000008183(MBTPS2),ENSBTAG00000021050(EC…	ENSBTAG00000009349(MMEL1),ENSBTAG00000003715(ADAM21),ENSBTAG00000005658(ECE2),ENSBTAG00000039873(-),ENSBTAG00000001010(ADAMTS18),ENSBTAG00000023146(ADAM32),ENSBTAG00000018460(ADAMTS16),ENSBTAG00000015059(MMP13),ENSBTAG00000031693(ADAM1B),ENSBTAG00000006903(-),ENSBTAG00000046315(-),ENSBTAG00000004830(ADAM18),ENSBTAG00000014533(KEL),ENSBTAG00000000419(PHEX),ENSBTAG00000016963(ADAMTS6),ENSBTAG000000…	0.00474184
	GO:0016787	hydrolase activity	molecular_function	794	347	447	ENSBTAG00000002615(LONRF3),ENSBTAG00000045751(-),ENSBTAG00000003512(MYH7B),ENSBTAG00000002788(RAB27B),ENSBTAG00000000313(NUDT13),ENSBTAG00000001692(NDST1),ENSBTAG00000004950(-),ENSBTAG00000014207(ADAMTS10),ENSBTAG00000014529(-),ENSBTAG00000012980(RRAGB),ENSBTAG00000001142(GNE),ENSBTAG00000046461(-),ENSBTAG00000006013(NT5DC3),ENSBTAG00000011100(CTSC),ENSBTAG00000035144(-),ENSBTAG00000011640(PLPP3)…	ENSBTAG00000024849(-),ENSBTAG00000030820(NT5M),ENSBTAG00000002101(GDE1),ENSBTAG00000002887(DDI1),ENSBTAG00000038138(-),ENSBTAG00000004803(NTAN1),ENSBTAG00000013476(CPA5),ENSBTAG00000016523(DNAH10),ENSBTAG00000009501(KLKB1),ENSBTAG00000002924(DUPD1),ENSBTAG00000020090(EPHX3),ENSBTAG00000008633(-),ENSBTAG00000019735(CPSF3),ENSBTAG00000009983(KIF23),ENSBTAG00000019522(PPM1G),ENSBTAG00000046315(-),EN…	0.00348437
	GO:0004714	transmembrane receptor protein tyrosine kinase activity	molecular_function	32	28	4	ENSBTAG00000009438(EPHA5),ENSBTAG00000012687(INSR),ENSBTAG00000000815(EPHA2),ENSBTAG00000002804(PDGFRB),ENSBTAG00000021420(EPHA7),ENSBTAG00000021798(ERBB2),ENSBTAG00000007173(PDGFRA),ENSBTAG00000014064(FGFR2),ENSBTAG00000011971(NRP2),ENSBTAG00000015457(FGFR1),ENSBTAG00000005313(EPHB3),ENSBTAG00000012312(ROR1),ENSBTAG00000005828(MERTK),ENSBTAG00000010030(EPHA4),ENSBTAG00000004885(DDR2),ENSBTAG0000…	ENSBTAG00000006161(MET),ENSBTAG00000020510(-),ENSBTAG00000047600(ROS1),ENSBTAG00000017448(EFEMP1),	0.00267313
	GO:0008237	metallopeptidase activity	molecular_function	86	40	46	ENSBTAG00000011458(CPXM1),ENSBTAG00000008183(MBTPS2),ENSBTAG00000021050(ECEL1),ENSBTAG00000017543(ATP23),ENSBTAG00000011644(-),ENSBTAG00000021177(ADAMTS14),ENSBTAG00000007492(ADAMTSL2),ENSBTAG00000014207(ADAMTS10),ENSBTAG00000006877(MMP16),ENSBTAG00000012444(ADAM12),ENSBTAG00000003604(ADAMTSL4),ENSBTAG00000000917(BMP1),ENSBTAG00000017455(ADAM9),ENSBTAG00000016415(LTA4H),ENSBTAG00000039275(ERAP2),…	ENSBTAG00000000419(PHEX),ENSBTAG00000014533(KEL),ENSBTAG00000037932(-),ENSBTAG00000002824(DPEP3),ENSBTAG00000004645(ADAMTSL3),ENSBTAG00000023146(ADAM32),ENSBTAG00000001010(ADAMTS18),ENSBTAG00000006903(-),ENSBTAG00000038138(-),ENSBTAG00000039873(-),ENSBTAG00000002784(COPS5),ENSBTAG00000018303(PAPPA2),ENSBTAG00000013476(CPA5),ENSBTAG00000035768(-),ENSBTAG00000000395(ADAMTS20),ENSBTAG00000011250(AFG…	0.000329901
Reproduction process	GO:0003006	developmental process involved in reproduction	biological_process	182	72	110	ENSBTAG00000012687(INSR),ENSBTAG00000009832(NOBOX),ENSBTAG00000002065(TFAP2C),ENSBTAG00000006703(PTGDR),ENSBTAG00000016573(-),ENSBTAG00000001694(TYRO3),ENSBTAG00000011761(LRP6),ENSBTAG00000020884(CASP4),ENSBTAG00000022799(NOTCH1),ENSBTAG00000031849(TMEM119),ENSBTAG00000005734(-),ENSBTAG00000021048(ADM),ENSBTAG00000025434(ZFP36L1),ENSBTAG00000033983(MAP2K1),ENSBTAG00000008389(HTRA1),ENSBTAG0000000…	ENSBTAG00000018955(-),ENSBTAG00000006194(FOSL1),ENSBTAG00000014127(PTGS2),ENSBTAG00000016272(TEX11),ENSBTAG00000021323(AGFG1),ENSBTAG00000018316(ZMYND15),ENSBTAG00000033562(LHX1),ENSBTAG00000012116(HNF4A),ENSBTAG00000026769(ASCL2),ENSBTAG00000032650(DPY19L2),ENSBTAG00000006855(TDRD1),ENSBTAG00000018448(MSH4),ENSBTAG00000004266(DDX25),ENSBTAG00000019510(EIF2B4),ENSBTAG00000007230(FANCF),ENSBTAG000…	0.0033653
	GO:0048609	multicellular organismal reproductive process	biological_process	206	47	159	ENSBTAG00000008731(PRDX3),ENSBTAG00000003166(AXL),ENSBTAG00000011266(ZBTB16),ENSBTAG00000012442(CTSB),ENSBTAG00000006941(ATAT1),ENSBTAG00000015074(PTGDS),ENSBTAG00000011224(CITED2),ENSBTAG00000002912(INHBA),ENSBTAG00000047598(-),ENSBTAG00000007159(ESR1),ENSBTAG00000006631(GLI1),ENSBTAG00000004112(GAMT),ENSBTAG00000021442(CRTAP),ENSBTAG00000011234(FOXO3),ENSBTAG00000045824(-),ENSBTAG00000010462(RO…	ENSBTAG00000031802(SPATA16),ENSBTAG00000014738(HOXA11),ENSBTAG00000006147(GPR149),ENSBTAG00000007860(ASPM),ENSBTAG00000015325(MTOR),ENSBTAG00000004488(MEI1),ENSBTAG00000006468(PIWIL1),ENSBTAG00000021591(OAZ3),ENSBTAG00000004987(NUP210L),ENSBTAG00000006649(TSSK6),ENSBTAG00000032880(-),ENSBTAG00000013009(AURKA),ENSBTAG00000019849(CABS1),ENSBTAG00000044210(SPO11),ENSBTAG00000046298(SYCE3),ENSBTAG000…	3.20599e-07
	GO:0044702	single organism reproductive process	biological_process	340	96	244	ENSBTAG00000010402(MYH9),ENSBTAG00000021048(ADM),ENSBTAG00000005734(-),ENSBTAG00000020884(CASP4),ENSBTAG00000001694(TYRO3),ENSBTAG00000002065(TFAP2C),ENSBTAG00000004593(TOP2B),ENSBTAG00000011504(ZP2),ENSBTAG00000026461(CACNA1H),ENSBTAG00000005397(-),ENSBTAG00000012687(INSR),ENSBTAG00000014692(CREB3L4),ENSBTAG00000020619(PKD1),ENSBTAG00000020031(PKD2),ENSBTAG00000035706(MYOCD),ENSBTAG00000002813(G…	ENSBTAG00000013051(PRM3),ENSBTAG00000032884(Tnp2),ENSBTAG00000024950(ACE),ENSBTAG00000013202(PLCZ1),ENSBTAG00000005953(-),ENSBTAG00000021696(CCIN),ENSBTAG00000031238(SHCBP1L),ENSBTAG00000020652(TSSK3),ENSBTAG00000016434(PDILT),ENSBTAG00000014453(PLK1),ENSBTAG00000001580(CLGN),ENSBTAG00000001938(CKS2),ENSBTAG00000013877(HORMAD2),ENSBTAG00000016806(PAFAH1B1),ENSBTAG00000014355(MYCBPAP),ENSBTAG00000…	1.95047e-09
	GO:0022414	reproductive process	biological_process	364	115	249	ENSBTAG00000007177(EMP2),ENSBTAG00000005315(RPS6),ENSBTAG00000009017(NR5A1),ENSBTAG00000046769(-),ENSBTAG00000010875(MSX1),ENSBTAG00000033367(DDO),ENSBTAG00000007173(PDGFRA),ENSBTAG00000013873(MSX2),ENSBTAG00000008951(ALPL),ENSBTAG00000013346(SIX5),ENSBTAG00000004869(-),ENSBTAG00000012749(CUL7),ENSBTAG00000004022(PLAG1),ENSBTAG00000005910(LEPR),ENSBTAG00000006157(HS6ST1),ENSBTAG00000031184(CDKN1C…	ENSBTAG00000025442(HSPA1L),ENSBTAG00000011459(KLHL10),ENSBTAG00000013531(APITD1),ENSBTAG00000025046(ALKBH5),ENSBTAG00000019795(FBXO43),ENSBTAG00000017446(E2F8),ENSBTAG00000004710(HNF1B),ENSBTAG00000021921(STRBP),ENSBTAG00000006844(LEF1),ENSBTAG00000009663(YBX3),ENSBTAG00000018134(AREG),ENSBTAG00000002856(MEIG1),ENSBTAG00000046918(NPM2),ENSBTAG00000020001(MEIOB),ENSBTAG00000011902(-),ENSBTAG000000…	1.35376e-09
	GO:0000003	reproduction	biological_process	365	116	249	ENSBTAG00000011761(LRP6),ENSBTAG00000022799(NOTCH1),ENSBTAG00000031849(TMEM119),ENSBTAG00000025434(ZFP36L1),ENSBTAG00000009789(GNAQ),ENSBTAG00000033983(MAP2K1),ENSBTAG00000014764(CD9),ENSBTAG00000008389(HTRA1),ENSBTAG00000008441(SOCS3),ENSBTAG00000019313(ZMIZ1),ENSBTAG00000009832(NOBOX),ENSBTAG00000021523(STAT3),ENSBTAG00000016573(-),ENSBTAG00000048204(SPACA6),ENSBTAG00000043985(-),ENSBTAG0000001…	ENSBTAG00000025403(TTLL5),ENSBTAG00000001776(SIRT2),ENSBTAG00000031579(SGO2),ENSBTAG00000006972(TRIP13),ENSBTAG00000010535(TXNDC8),ENSBTAG00000020341(MOV10L1),ENSBTAG00000048123(TSSK2),ENSBTAG00000005936(DMC1),ENSBTAG00000002705(REC8),ENSBTAG00000001052(ADCY10),ENSBTAG00000038387(-),ENSBTAG00000015101(HMGB2),ENSBTAG00000035072(SYCE1),ENSBTAG00000047402(FAM170B),ENSBTAG00000010167(TEX14),ENSBTAG00…	1.25133e-09
	GO:0019953	sexual reproduction	biological_process	235	48	187	ENSBTAG00000005715(FUOM),ENSBTAG00000017260(PDE3A),ENSBTAG00000013260(-),ENSBTAG00000017948(SPIN4),ENSBTAG00000026768(TH),ENSBTAG00000018669(PLB1),ENSBTAG00000005828(MERTK),ENSBTAG00000016033(HOXD9),ENSBTAG00000046900(-),ENSBTAG00000017636(AKT1),ENSBTAG00000014692(CREB3L4),ENSBTAG00000019313(ZMIZ1),ENSBTAG00000017753(APP),ENSBTAG00000021523(STAT3),ENSBTAG00000005397(-),ENSBTAG00000011504(ZP2),ENS…	ENSBTAG00000019330(PROK2),ENSBTAG00000019600(OOEP),ENSBTAG00000019685(BAG6),ENSBTAG00000032071(SYCP1),ENSBTAG00000009365(FSCN3),ENSBTAG00000017889(CCT5),ENSBTAG00000014232(GAL3ST1),ENSBTAG00000005870(FANCL),ENSBTAG00000034366(RGS2),ENSBTAG00000010507(SLC22A16),ENSBTAG00000013769(NECTIN3),ENSBTAG00000003802(TEKT3),ENSBTAG00000018717(DDX20),ENSBTAG00000001376(RAD21L1),ENSBTAG00000016547(CEP57),ENSB…	1.92133e-10
Developmental process	GO:0072001	renal system development	biological_process	91	60	31	ENSBTAG00000021310(COL4A4),ENSBTAG00000006804(KIRREL3),ENSBTAG00000022799(NOTCH1),ENSBTAG00000007173(PDGFRA),ENSBTAG00000015457(FGFR1),ENSBTAG00000014541(PDGFA),ENSBTAG00000017266(ITGA6),ENSBTAG00000000706(ADAMTS1),ENSBTAG00000021245(SPRY1),ENSBTAG00000005198(FGF1),ENSBTAG00000017682(TET2),ENSBTAG00000006904(TNS2),ENSBTAG00000009984(SGPL1),ENSBTAG00000030425(ID3),ENSBTAG00000000625(SMAD6),ENSBTAG…	ENSBTAG00000002483(HES5),ENSBTAG00000004710(HNF1B),ENSBTAG00000018460(ADAMTS16),ENSBTAG00000002294(SIM1),ENSBTAG00000001945(ARG2),ENSBTAG00000006474(EPCAM),ENSBTAG00000024950(ACE),ENSBTAG00000004381(TACSTD2),ENSBTAG00000010820(WNT11),ENSBTAG00000005933(CTNNBIP1),ENSBTAG00000007916(FOXJ1),ENSBTAG00000002167(NPHS2),ENSBTAG00000033562(LHX1),ENSBTAG00000012656(OVOL1),ENSBTAG00000011518(RARB),ENSBTAG0…	0.00973236
	GO:0009888	tissue development	biological_process	462	289	173	ENSBTAG00000019866(NRP1),ENSBTAG00000006742(PAX1),ENSBTAG00000012441(SMAD7),ENSBTAG00000018578(LOXL3),ENSBTAG00000010303(ICAM1),ENSBTAG00000021187(ID2),ENSBTAG00000019436(SLC39A13),ENSBTAG00000003238(MEOX2),ENSBTAG00000005980(RREB1),ENSBTAG00000010671(GLI3),ENSBTAG00000003607(FAM20C),ENSBTAG00000023907(COL18A1),ENSBTAG00000009139(LDLRAD4),ENSBTAG00000030425(ID3),ENSBTAG00000008441(SOCS3),ENSBTAG0…	ENSBTAG00000019080(PTH),ENSBTAG00000024449(CENPF),ENSBTAG00000010716(FRAS1),ENSBTAG00000004871(NDUFV2),ENSBTAG00000000264(RFX6),ENSBTAG00000013769(NECTIN3),ENSBTAG00000008237(TOLLIP),ENSBTAG00000001945(ARG2),ENSBTAG00000019791(GRHL3),ENSBTAG00000013275(MAD2L2),ENSBTAG00000018460(ADAMTS16),ENSBTAG00000019606(IFT52),ENSBTAG00000017448(EFEMP1),ENSBTAG00000003543(KEAP1),ENSBTAG00000003335(VSX1),ENSBT…	0.00917876
	GO:0001944	vasculature development	biological_process	178	128	50	ENSBTAG00000005958(PTK2B),ENSBTAG00000009984(SGPL1),ENSBTAG00000007177(EMP2),ENSBTAG00000013557(ERAP1),ENSBTAG00000013843(ACVRL1),ENSBTAG00000005359(TGFB2),ENSBTAG00000004037(JUN),ENSBTAG00000016465(DHCR7),ENSBTAG00000005198(FGF1),ENSBTAG00000000277(IL18),ENSBTAG00000007173(PDGFRA),ENSBTAG00000015457(FGFR1),ENSBTAG00000020244(EFNA1),ENSBTAG00000006157(HS6ST1),ENSBTAG00000006359(EPHA1),ENSBTAG0000…	ENSBTAG00000016963(ADAMTS6),ENSBTAG00000009030(NOX5),ENSBTAG00000006844(LEF1),ENSBTAG00000005218(PDE3B),ENSBTAG00000017446(E2F8),ENSBTAG00000015432(-),ENSBTAG00000013991(NR2E1),ENSBTAG00000016931(E2F7),ENSBTAG00000011757(PSEN1),ENSBTAG00000048154(GPER1),ENSBTAG00000046122(NRARP),ENSBTAG00000020426(TFAP2B),ENSBTAG00000017790(B9D1),ENSBTAG00000046604(GREM1),ENSBTAG00000031519(-),ENSBTAG00000003701(…	0.00768
	GO:0048732	gland development	biological_process	122	77	45	ENSBTAG00000004835(HOXD3),ENSBTAG00000004022(PLAG1),ENSBTAG00000000231(BMPR1A),ENSBTAG00000021706(TBX3),ENSBTAG00000004849(IGSF3),ENSBTAG00000007117(CTC1),ENSBTAG00000045824(-),ENSBTAG00000018254(CDKN1B),ENSBTAG00000000945(ATP2C2),ENSBTAG00000031184(CDKN1C),ENSBTAG00000009017(NR5A1),ENSBTAG00000005359(TGFB2),ENSBTAG00000017682(TET2),ENSBTAG00000004037(JUN),ENSBTAG00000013873(MSX2),ENSBTAG00000007…	ENSBTAG00000023806(-),ENSBTAG00000019772(OXTR),ENSBTAG00000016156(MAPK3),ENSBTAG00000014760(FOXE1),ENSBTAG00000046470(ONECUT1),ENSBTAG00000016012(WNT3),ENSBTAG00000016931(E2F7),ENSBTAG00000002019(SERPINB5),ENSBTAG00000007765(TFCP2L1),ENSBTAG00000005269(CCNB2),ENSBTAG00000016017(CCDC40),ENSBTAG00000007228(CBX7),ENSBTAG00000001969(CCDC39),ENSBTAG00000018134(AREG),ENSBTAG00000006844(LEF1),ENSBTAG000…	0.0072634
	GO:0009887	organ morphogenesis	biological_process	273	177	96	ENSBTAG00000006424(TNNI3),ENSBTAG00000011734(ANKRD1),ENSBTAG00000003418(MSN),ENSBTAG00000002912(INHBA),ENSBTAG00000019807(COL27A1),ENSBTAG00000010647(NTRK2),ENSBTAG00000000436(TNFAIP3),ENSBTAG00000034287(TULP1),ENSBTAG00000004112(GAMT),ENSBTAG00000021827(TCF21),ENSBTAG00000014567(MYLK),ENSBTAG00000007062(IGFBP5),ENSBTAG00000000283(CSF1),ENSBTAG00000014112(EXOC4),ENSBTAG00000000575(TNC),ENSBTAG000…	ENSBTAG00000020426(TFAP2B),ENSBTAG00000001250(TFAP2A),ENSBTAG00000017595(-),ENSBTAG00000011757(PSEN1),ENSBTAG00000007245(IFT140),ENSBTAG00000013155(COL2A1),ENSBTAG00000000033(PHOSPHO1),ENSBTAG00000013736(PROM1),ENSBTAG00000015325(MTOR),ENSBTAG00000000428(BAK1),ENSBTAG00000010119(ALDH1A2),ENSBTAG00000009587(-),ENSBTAG00000039397(WNT3A),ENSBTAG00000015347(WNT10B),ENSBTAG00000002483(HES5),ENSBTAG000…	0.00718129
	GO:0035136	forelimb morphogenesis	biological_process	22	14	8	ENSBTAG00000001128(RNF165),ENSBTAG00000038434(ATRX),ENSBTAG00000020267(WNT9A),ENSBTAG00000016033(HOXD9),ENSBTAG00000008113(OSR1),ENSBTAG00000011266(ZBTB16),ENSBTAG00000005716(CRABP2),ENSBTAG00000013873(MSX2),ENSBTAG00000021706(TBX3),ENSBTAG00000046922(TWIST1),ENSBTAG00000004104(RUNX2),ENSBTAG00000005230(SHOX2),ENSBTAG00000010875(MSX1),ENSBTAG00000013213(OSR2),	ENSBTAG00000010119(ALDH1A2),ENSBTAG00000020966(ALX3),ENSBTAG00000016012(WNT3),ENSBTAG00000012499(RPGRIP1L),ENSBTAG00000020426(TFAP2B),ENSBTAG00000001250(TFAP2A),ENSBTAG00000018061(KIAA1715),ENSBTAG00000014738(HOXA11),	0.0070768
	GO:0060173	limb development	biological_process	67	39	28	ENSBTAG00000018007(NR2F2),ENSBTAG00000038434(ATRX),ENSBTAG00000000231(BMPR1A),ENSBTAG00000020406(GPC3),ENSBTAG00000015974(FLVCR1),ENSBTAG00000001173(PLXNA2),ENSBTAG00000046556(SOX4),ENSBTAG00000021706(TBX3),ENSBTAG00000005716(CRABP2),ENSBTAG00000002977(ECE1),ENSBTAG00000045824(-),ENSBTAG00000004104(RUNX2),ENSBTAG00000014421(PBX2),ENSBTAG00000017475(-),ENSBTAG00000001128(RNF165),ENSBTAG00000013873…	ENSBTAG00000011518(RARB),ENSBTAG00000015432(-),ENSBTAG00000004602(PITX1),ENSBTAG00000016012(WNT3),ENSBTAG00000018061(KIAA1715),ENSBTAG00000030817(LMBR1),ENSBTAG00000014949(SP9),ENSBTAG00000009968(TBX4),ENSBTAG00000006844(LEF1),ENSBTAG00000019606(IFT52),ENSBTAG00000030599(SMOC1),ENSBTAG00000010119(ALDH1A2),ENSBTAG00000000428(BAK1),ENSBTAG00000010716(FRAS1),ENSBTAG00000004630(COMP),ENSBTAG000000124…	0.00657271
	GO:0001568	blood vessel development	biological_process	174	127	47	ENSBTAG00000008113(OSR1),ENSBTAG00000009231(NSDHL),ENSBTAG00000008735(VASH1),ENSBTAG00000001692(NDST1),ENSBTAG00000016221(AMOT),ENSBTAG00000005691(-),ENSBTAG00000015377(EPHB1),ENSBTAG00000014177(C6),ENSBTAG00000020031(PKD2),ENSBTAG00000020619(PKD1),ENSBTAG00000017541(TBX20),ENSBTAG00000019866(NRP1),ENSBTAG00000035706(MYOCD),ENSBTAG00000005064(WARS2),ENSBTAG00000017636(AKT1),ENSBTAG00000020783(MAP…	ENSBTAG00000000698(MYO18B),ENSBTAG00000003808(HDAC9),ENSBTAG00000014051(ANGPT1),ENSBTAG00000004086(SPINT1),ENSBTAG00000017280(C3),ENSBTAG00000008505(APOB),ENSBTAG00000013362(DNM2),ENSBTAG00000008139(HOXA3),ENSBTAG00000019330(PROK2),ENSBTAG00000020316(AP2B1),ENSBTAG00000022520(BRCA1),ENSBTAG00000013063(ITGB1BP1),ENSBTAG00000018185(ASB4),ENSBTAG00000014153(PKNOX1),ENSBTAG00000010657(ADGRB2),ENSBTAG…	0.00462669
	GO:0035108	limb morphogenesis	biological_process	61	36	25	ENSBTAG00000015974(FLVCR1),ENSBTAG00000001173(PLXNA2),ENSBTAG00000020406(GPC3),ENSBTAG00000000231(BMPR1A),ENSBTAG00000038434(ATRX),ENSBTAG00000045824(-),ENSBTAG00000004104(RUNX2),ENSBTAG00000014421(PBX2),ENSBTAG00000046556(SOX4),ENSBTAG00000021706(TBX3),ENSBTAG00000005716(CRABP2),ENSBTAG00000002977(ECE1),ENSBTAG00000017475(-),ENSBTAG00000001128(RNF165),ENSBTAG00000006138(SEMA3C),ENSBTAG0000002279…	ENSBTAG00000004602(PITX1),ENSBTAG00000011518(RARB),ENSBTAG00000015432(-),ENSBTAG00000018061(KIAA1715),ENSBTAG00000016012(WNT3),ENSBTAG00000014949(SP9),ENSBTAG00000030817(LMBR1),ENSBTAG00000019606(IFT52),ENSBTAG00000006844(LEF1),ENSBTAG00000009968(TBX4),ENSBTAG00000010716(FRAS1),ENSBTAG00000010119(ALDH1A2),ENSBTAG00000000428(BAK1),ENSBTAG00000014738(HOXA11),ENSBTAG00000012499(RPGRIP1L),ENSBTAG0000…	0.00448558
	GO:0007275	multicellular organism development	biological_process	1110	644	466	ENSBTAG00000004768(RAI1),ENSBTAG00000003636(LIPA),ENSBTAG00000014906(VCAN),ENSBTAG00000020415(KLK4),ENSBTAG00000019604(VASP),ENSBTAG00000010562(CD34),ENSBTAG00000020034(LYN),ENSBTAG00000020283(DUSP5),ENSBTAG00000017151(SH3TC2),ENSBTAG00000001941(SEMA4D),ENSBTAG00000005903(LRP5),ENSBTAG00000003183(NTN4),ENSBTAG00000012519(XDH),ENSBTAG00000018449(NUMA1),ENSBTAG00000009476(VEGFD),ENSBTAG00000019750(…	ENSBTAG00000011437(-),ENSBTAG00000004742(RUNX1),ENSBTAG00000014232(GAL3ST1),ENSBTAG00000010507(SLC22A16),ENSBTAG00000019330(PROK2),ENSBTAG00000020316(AP2B1),ENSBTAG00000002407(TDRD5),ENSBTAG00000008139(HOXA3),ENSBTAG00000030302(EDF1),ENSBTAG00000000271(MNS1),ENSBTAG00000018801(SNX3),ENSBTAG00000002108(YWHAQ),ENSBTAG00000019617(PTPN22),ENSBTAG00000014051(ANGPT1),ENSBTAG00000000698(MYO18B),ENSBTAG0…	0.00269315
	GO:0048869	cellular developmental process	biological_process	996	532	464	ENSBTAG00000005230(SHOX2),ENSBTAG00000026819(HDAC7),ENSBTAG00000012088(FBLN1),ENSBTAG00000011266(ZBTB16),ENSBTAG00000005138(BCL9L),ENSBTAG00000018200(IL15),ENSBTAG00000011580(DAG1),ENSBTAG00000017346(RASSF2),ENSBTAG00000047134(-),ENSBTAG00000000570(RET),ENSBTAG00000018638(CC2D2A),ENSBTAG00000045824(-),ENSBTAG00000009639(SMPD3),ENSBTAG00000021706(TBX3),ENSBTAG00000046339(VASN),ENSBTAG00000012749(C…	ENSBTAG00000004405(IQUB),ENSBTAG00000006468(PIWIL1),ENSBTAG00000044210(SPO11),ENSBTAG00000012185(CLEC4E),ENSBTAG00000014791(CTH),ENSBTAG00000007932(HCK),ENSBTAG00000031188(ADIG),ENSBTAG00000016627(WASF1),ENSBTAG00000009549(RSPH9),ENSBTAG00000007206(STRIP2),ENSBTAG00000019633(SHROOM3),ENSBTAG00000044046(SGCD),ENSBTAG00000045955(TSSK1B),ENSBTAG00000008719(PRKCD),ENSBTAG00000004381(TACSTD2),ENSBTAG0…	0.00155427
	GO:0072358	cardiovascular system development	biological_process	270	187	83	ENSBTAG00000005903(LRP5),ENSBTAG00000012519(XDH),ENSBTAG00000019329(LYL1),ENSBTAG00000021538(MYO1E),ENSBTAG00000004879(FOXO4),ENSBTAG00000010562(CD34),ENSBTAG00000026768(TH),ENSBTAG00000008562(POGLUT1),ENSBTAG00000024269(TGFBR3),ENSBTAG00000013227(SNAI2),ENSBTAG00000001835(GJA1),ENSBTAG00000008735(VASH1),ENSBTAG00000008113(OSR1),ENSBTAG00000005691(-),ENSBTAG00000005111(BMP2),ENSBTAG00000016221(AM…	ENSBTAG00000013362(DNM2),ENSBTAG00000019568(IFT74),ENSBTAG00000017743(XIRP2),ENSBTAG00000008139(HOXA3),ENSBTAG00000019330(PROK2),ENSBTAG00000020316(AP2B1),ENSBTAG00000011437(-),ENSBTAG00000000878(RB1CC1),ENSBTAG00000022520(BRCA1),ENSBTAG00000024061(NOTO),ENSBTAG00000014051(ANGPT1),ENSBTAG00000004086(SPINT1),ENSBTAG00000000698(MYO18B),ENSBTAG00000003808(HDAC9),ENSBTAG00000008505(APOB),ENSBTAG00000…	0.00131157
	GO:0072359	circulatory system development	biological_process	270	187	83	ENSBTAG00000015072(-),ENSBTAG00000006828(RAPGEF3),ENSBTAG00000018638(CC2D2A),ENSBTAG00000003968(UBP1),ENSBTAG00000045824(-),ENSBTAG00000021798(ERBB2),ENSBTAG00000038141(-),ENSBTAG00000046556(SOX4),ENSBTAG00000021706(TBX3),ENSBTAG00000016514(CPE),ENSBTAG00000004869(-),ENSBTAG00000012749(CUL7),ENSBTAG00000021581(FHOD3),ENSBTAG00000009019(SH3PXD2B),ENSBTAG00000008814(ADGRA2),ENSBTAG00000003446(EPHB4…	ENSBTAG00000005812(TP73),ENSBTAG00000016931(E2F7),ENSBTAG00000017446(E2F8),ENSBTAG00000005218(PDE3B),ENSBTAG00000006844(LEF1),ENSBTAG00000009030(NOX5),ENSBTAG00000001969(CCDC39),ENSBTAG00000016963(ADAMTS6),ENSBTAG00000016017(CCDC40),ENSBTAG00000008332(ENPEP),ENSBTAG00000021972(DNAH5),ENSBTAG00000016158(ACAN),ENSBTAG00000014791(CTH),ENSBTAG00000005029(TAL1),ENSBTAG00000018810(THBS2),ENSBTAG0000003…	0.00131157
	GO:0032502	developmental process	biological_process	1379	739	640	ENSBTAG00000005198(FGF1),ENSBTAG00000013843(ACVRL1),ENSBTAG00000017475(-),ENSBTAG00000003740(KDM6A),ENSBTAG00000015974(FLVCR1),ENSBTAG00000038434(ATRX),ENSBTAG00000031231(IRF1),ENSBTAG00000002804(PDGFRB),ENSBTAG00000008313(KLF15),ENSBTAG00000009513(TGFBI),ENSBTAG00000008839(AMER1),ENSBTAG00000006385(ADGRB1),ENSBTAG00000011734(ANKRD1),ENSBTAG00000026111(LBH),ENSBTAG00000012537(CASP6),ENSBTAG000000…	ENSBTAG00000009676(STK25),ENSBTAG00000014137(CEP164),ENSBTAG00000019772(OXTR),ENSBTAG00000006504(TCHP),ENSBTAG00000008639(TRIML1),ENSBTAG00000017595(-),ENSBTAG00000015576(NPAS1),ENSBTAG00000018436(UBE2J1),ENSBTAG00000014144(CCDC113),ENSBTAG00000006675(PCSK6),ENSBTAG00000010119(ALDH1A2),ENSBTAG00000046659(FOXR2),ENSBTAG00000015944(WDR61),ENSBTAG00000010511(KAT8),ENSBTAG00000007118(SMURF1),ENSBTAG0…	0.000402535
	GO:0044767	single-organism developmental process	biological_process	1371	735	636	ENSBTAG00000008562(POGLUT1),ENSBTAG00000011327(OLFML3),ENSBTAG00000004879(FOXO4),ENSBTAG00000016299(ZNF784),ENSBTAG00000009287(EBP),ENSBTAG00000008525(LRIG2),ENSBTAG00000013801(PBX1),ENSBTAG00000012695(LCK),ENSBTAG00000012019(IRS2),ENSBTAG00000001835(GJA1),ENSBTAG00000007981(GRK5),ENSBTAG00000021002(ACP2),ENSBTAG00000002738(S1PR2),ENSBTAG00000024269(TGFBR3),ENSBTAG00000008250(SPRY4),ENSBTAG000000…	ENSBTAG00000001154(DGAT2),ENSBTAG00000004035(SDK1),ENSBTAG00000017743(XIRP2),ENSBTAG00000009819(CDC20),ENSBTAG00000013362(DNM2),ENSBTAG00000011044(TACC3),ENSBTAG00000047272(CCDC182),ENSBTAG00000002444(MKI67),ENSBTAG00000002928(AMTN),ENSBTAG00000022520(BRCA1),ENSBTAG00000003802(TEKT3),ENSBTAG00000004630(COMP),ENSBTAG00000000878(RB1CC1),ENSBTAG00000015351(STYK1),ENSBTAG00000000288(UPF2),ENSBTAG0000…	0.000350349
	GO:0048856	anatomical structure development	biological_process	1302	707	595	ENSBTAG00000014064(FGFR2),ENSBTAG00000002977(ECE1),ENSBTAG00000009832(NOBOX),ENSBTAG00000039581(HOXD4),ENSBTAG00000000369(EPS8),ENSBTAG00000016903(NLN),ENSBTAG00000019313(ZMIZ1),ENSBTAG00000031707(FRMD6),ENSBTAG00000013451(RHOH),ENSBTAG00000003033(GADD45G),ENSBTAG00000007814(WWTR1),ENSBTAG00000011640(PLPP3),ENSBTAG00000013099(ALDOC),ENSBTAG00000025210(COL4A2),ENSBTAG00000010976(KANK1),ENSBTAG0000…	ENSBTAG00000013076(SNX19),ENSBTAG00000018316(ZMYND15),ENSBTAG00000013015(CCDC13),ENSBTAG00000011813(TYR),ENSBTAG00000012411(HAPLN1),ENSBTAG00000002757(IL20),ENSBTAG00000018448(MSH4),ENSBTAG00000016784(DNAH7),ENSBTAG00000004679(WARS),ENSBTAG00000003543(KEAP1),ENSBTAG00000003335(VSX1),ENSBTAG00000004602(PITX1),ENSBTAG00000020341(MOV10L1),ENSBTAG00000019791(GRHL3),ENSBTAG00000009290(FAM161A),ENSBTAG…	0.000173419
	GO:0009653	anatomical structure morphogenesis	biological_process	735	431	304	ENSBTAG00000011266(ZBTB16),ENSBTAG00000008424(ABR),ENSBTAG00000021302(CHAD),ENSBTAG00000008733(MAGED1),ENSBTAG00000016197(PHLDB1),ENSBTAG00000026819(HDAC7),ENSBTAG00000005230(SHOX2),ENSBTAG00000002781(GCNT4),ENSBTAG00000012088(FBLN1),ENSBTAG00000006366(NFATC4),ENSBTAG00000014367(PRKX),ENSBTAG00000011234(FOXO3),ENSBTAG00000004356(ROBO4),ENSBTAG00000038168(SLITRK1),ENSBTAG00000027020(COL5A2),ENSBTA…	ENSBTAG00000007497(ARFRP1),ENSBTAG00000018810(THBS2),ENSBTAG00000005288(GFRA3),ENSBTAG00000021133(TENM3),ENSBTAG00000004405(IQUB),ENSBTAG00000040093(FOXI3),ENSBTAG00000016732(DNAI2),ENSBTAG00000021972(DNAH5),ENSBTAG00000007206(STRIP2),ENSBTAG00000016331(ROGDI),ENSBTAG00000019633(SHROOM3),ENSBTAG00000011420(CA9),ENSBTAG00000014533(KEL),ENSBTAG00000013069(IQCB1),ENSBTAG00000016627(WASF1),ENSBTAG000…	4.87059e-06
Other items	GO:0043186	P granule	cellular_component	9	0	9	-	ENSBTAG00000002407(TDRD5),ENSBTAG00000006855(TDRD1),ENSBTAG00000008871(DDX4),ENSBTAG00000015835(PIWIL2),ENSBTAG00000020402(TDRD9),ENSBTAG00000016550(MAEL),ENSBTAG00000021594(TDRKH),ENSBTAG00000000169(ASZ1),ENSBTAG00000001441(CARHSP1),	0.00977784
	GO:0042326	negative regulation of phosphorylation	biological_process	126	77	49	ENSBTAG00000045887(DMTN),ENSBTAG00000008147(MICAL1),ENSBTAG00000008250(SPRY4),ENSBTAG00000035706(MYOCD),ENSBTAG00000017636(AKT1),ENSBTAG00000017086(GRB10),ENSBTAG00000012599(SMAD3),ENSBTAG00000012441(SMAD7),ENSBTAG00000004561(PAX6),ENSBTAG00000016045(TRIB2),ENSBTAG00000000843(NDRG2),ENSBTAG00000012671(TNIP1),ENSBTAG00000020034(LYN),ENSBTAG00000020283(DUSP5),ENSBTAG00000046142(PRKAR1B),ENSBTAG0000…	ENSBTAG00000021556(RANBP9),ENSBTAG00000005367(VRK3),ENSBTAG00000019617(PTPN22),ENSBTAG00000014051(ANGPT1),ENSBTAG00000013153(NF2),ENSBTAG00000005275(PKIG),ENSBTAG00000031185(ATRAID),ENSBTAG00000014495(FGFR1OP),ENSBTAG00000021769(CUL3),ENSBTAG00000012065(DNAJC3),ENSBTAG00000034366(RGS2),ENSBTAG00000013063(ITGB1BP1),ENSBTAG00000014453(PLK1),ENSBTAG00000002277(MLLT1),ENSBTAG00000004394(PKIB),ENSBTAG…	0.00696873
	GO:0007169	transmembrane receptor protein tyrosine kinase signaling pathway	biological_process	162	122	40	ENSBTAG00000000570(RET),ENSBTAG00000019805(RHBDF1),ENSBTAG00000045824(-),ENSBTAG00000002804(PDGFRB),ENSBTAG00000016071(HHIP),ENSBTAG00000021798(ERBB2),ENSBTAG00000011971(NRP2),ENSBTAG00000002350(-),ENSBTAG00000012219(CSPG4),ENSBTAG00000032424(FSHR),ENSBTAG00000008814(ADGRA2),ENSBTAG00000020060(TXNIP),ENSBTAG00000003446(EPHB4),ENSBTAG00000021766(HBEGF),ENSBTAG00000006359(EPHA1),ENSBTAG00000020244(…	ENSBTAG00000008134(BDNF),ENSBTAG00000024822(SETX),ENSBTAG00000044091(PTK6),ENSBTAG00000008535(SOCS7),ENSBTAG00000001985(SRMS),ENSBTAG00000006957(SLC2A8),ENSBTAG00000018134(AREG),ENSBTAG00000047600(ROS1),ENSBTAG00000020494(RPE65),ENSBTAG00000016058(FAM83B),ENSBTAG00000024957(SNCA),ENSBTAG00000007932(HCK),ENSBTAG00000046604(GREM1),ENSBTAG00000012040(GIT1),ENSBTAG00000048154(GPER1),ENSBTAG0000001175…	0.00290657
	GO:0030141	secretory granule	cellular_component	81	25	56	ENSBTAG00000002788(RAB27B),ENSBTAG00000003525(STXBP1),ENSBTAG00000008161(CLCA1),ENSBTAG00000014809(ANXA6),ENSBTAG00000005574(-),ENSBTAG00000009836(CHGA),ENSBTAG00000032613(SCG5),ENSBTAG00000013250(PCSK1N),ENSBTAG00000014835(SPARC),ENSBTAG00000001105(ANXA4),ENSBTAG00000006647(RCBTB2),ENSBTAG00000034693(SYT1),ENSBTAG00000006552(LAMP3),ENSBTAG00000005724(SYTL4),ENSBTAG00000045584(CAV2),ENSBTAG000000…	ENSBTAG00000019469(SPACA1),ENSBTAG00000005994(SPESP1),ENSBTAG00000002829(TCP1),ENSBTAG00000000799(ICA1),ENSBTAG00000015569(ENKUR),ENSBTAG00000032560(SPINK2),ENSBTAG00000000805(IQCF1),ENSBTAG00000004556(-),ENSBTAG00000004569(GLIPR1L1),ENSBTAG00000016777(TEX101),ENSBTAG00000038138(-),ENSBTAG00000012918(CRISP3),ENSBTAG00000020681(FNDC3A),ENSBTAG00000010182(ACR),ENSBTAG00000011782(CHGB),ENSBTAG000000…	0.00251749
	GO:0007167	enzyme linked receptor protein signaling pathway	biological_process	242	183	59	ENSBTAG00000015779(PML),ENSBTAG00000002391(TGFB1I1),ENSBTAG00000020406(GPC3),ENSBTAG00000002186(NDN),ENSBTAG00000017753(APP),ENSBTAG00000000625(SMAD6),ENSBTAG00000012687(INSR),ENSBTAG00000012312(ROR1),ENSBTAG00000010030(EPHA4),ENSBTAG00000023600(APOD),ENSBTAG00000018463(VIM),ENSBTAG00000010989(PIK3R1),ENSBTAG00000002303(GLG1),ENSBTAG00000046979(LGMN),ENSBTAG00000000815(EPHA2),ENSBTAG00000009438(E…	ENSBTAG00000008837(Csnk2b-Ly6g5b),ENSBTAG00000007118(SMURF1),ENSBTAG00000021519(CAMLG),ENSBTAG00000002979(PIK3R3),ENSBTAG00000016835(IL17F),ENSBTAG00000014349(RNF126),ENSBTAG00000010664(PRKCQ),ENSBTAG00000034373(CDH13),ENSBTAG00000006161(MET),ENSBTAG00000013984(KL),ENSBTAG00000009861(FRS3),ENSBTAG00000007687(GDF6),ENSBTAG00000016515(EFNA5),ENSBTAG00000015351(STYK1),ENSBTAG00000006234(NPR1),ENSBTA…	0.00231851
	GO:0031982	vesicle	cellular_component	940	561	379	ENSBTAG00000015285(RPS8),ENSBTAG00000010667(PIK3IP1),ENSBTAG00000016507(SERHL2),ENSBTAG00000007933(C3orf58),ENSBTAG00000012088(FBLN1),ENSBTAG00000004261(SPON2),ENSBTAG00000008487(VPS37D),ENSBTAG00000010508(BLVRB),ENSBTAG00000022155(FSTL1),ENSBTAG00000017441(-),ENSBTAG00000004356(ROBO4),ENSBTAG00000009552(ATP2B1),ENSBTAG00000018364(TMEM132A),ENSBTAG00000019256(GLA),ENSBTAG00000011975(SERPINB1),ENS…	ENSBTAG00000014791(CTH),ENSBTAG00000018810(THBS2),ENSBTAG00000031888(HIST1H2AJ),ENSBTAG00000019179(TSKS),ENSBTAG00000027074(SV2B),ENSBTAG00000021066(CAPN11),ENSBTAG00000004405(IQUB),ENSBTAG00000008719(PRKCD),ENSBTAG00000020810(CYB561),ENSBTAG00000016338(SPPL3),ENSBTAG00000013513(ATP6V1C1),ENSBTAG00000002167(NPHS2),ENSBTAG00000024188(HIST1H2BI),ENSBTAG00000014306(DOPEY2),ENSBTAG00000004381(TACSTD2…	0.00070162
