# Supplementary material for: Testis transcriptome profiling identified genes involved in spermatogenic arrest of cattleyak
Source: PLoS One. 2020 Feb 24;15(2):e0229503. doi: 10.1371/journal.pone.0229503 (PMC7039509; doi:10.1371/journal.pone.0229503)
Supplement: S7 Table — (XLSX) [file pone.0229503.s007.xlsx]

## Sheet: Sheet1
S7 Table. Summary of the significantly enriched KEGG pathways for differentially expressed genes and the list of genes involved in each pathway.
pathway_ID	PATHWAY_DES	diff_gene_in_this_pathway	UP_GENES	DOWN_GENES	gene_UP_list	gene_DOWN_list	Pvalue
bta03010	Ribosome	76	65	11	ENSBTAG00000021093(-),ENSBTAG00000003846(RPL37A),ENSBTAG00000002038(RPL14),ENSBTAG00000014208(-),ENSBTAG00000001648(-),ENSBTAG00000002060(RPL19),ENSBTAG00000015473(RPS27A),ENSBTAG00000018320(RPLP1),ENSBTAG00000026327(-),ENSBTAG00000015989(RPS5),ENSBTAG00000032022(-),ENSBTAG00000012044(RPL13),ENSBTAG00000018628(RPL29),ENSBTAG00000007737(-),ENSBTAG00000033080(-),ENSBTAG00000012344(RPL26),ENSBTAG000…	ENSBTAG00000016133(MRPS7),ENSBTAG00000021720(MRPL27),ENSBTAG00000024582(RPL10L),ENSBTAG00000007934(-),ENSBTAG00000035199(MRPL33),ENSBTAG00000008241(MRPS5),ENSBTAG00000004823(MRPL35),ENSBTAG00000000991(MRPL32),ENSBTAG00000025617(-),ENSBTAG00000002557(MRPL19),ENSBTAG00000006767(MRPL13),	1.09e-09
bta04512	ECM-receptor interaction	42	33	9	ENSBTAG00000019498(ITGA3),ENSBTAG00000022635(LAMB2),ENSBTAG00000012849(COL4A1),ENSBTAG00000019929(ITGAV),ENSBTAG00000000575(TNC),ENSBTAG00000014575(COL4A5),ENSBTAG00000009256(ITGA4),ENSBTAG00000011412(LAMB1),ENSBTAG00000003585(CD47),ENSBTAG00000011966(LAMC1),ENSBTAG00000011580(DAG1),ENSBTAG00000021302(CHAD),ENSBTAG00000017266(ITGA6),ENSBTAG00000001599(SV2A),ENSBTAG00000013103(COL1A1),ENSBTAG00000…	ENSBTAG00000011706(TNR),ENSBTAG00000008165(ITGA2B),ENSBTAG00000013155(COL2A1),ENSBTAG00000027074(SV2B),ENSBTAG00000004630(COMP),ENSBTAG00000012265(VWF),ENSBTAG00000027181(LAMA3),ENSBTAG00000008380(ITGA11),ENSBTAG00000018810(THBS2),	1.63e-05
bta04974	Protein digestion and absorption	40	29	11	ENSBTAG00000034402(ACE2),ENSBTAG00000014761(-),ENSBTAG00000011105(SLC38A2),ENSBTAG00000012849(COL4A1),ENSBTAG00000014575(COL4A5),ENSBTAG00000017421(SLC3A1),ENSBTAG00000027020(COL5A2),ENSBTAG00000010986(-),ENSBTAG00000013369(COL14A1),ENSBTAG00000010551(ATP1A2),ENSBTAG00000009828(FXYD2),ENSBTAG00000011741(COL13A1),ENSBTAG00000013103(COL1A1),ENSBTAG00000020622(COL9A2),ENSBTAG00000010082(COL15A1),ENS…	ENSBTAG00000015008(CPA3),ENSBTAG00000004629(SLC9A3),ENSBTAG00000014140(ATP1B3),ENSBTAG00000020056(COL12A1),ENSBTAG00000004440(SLC15A1),ENSBTAG00000013155(COL2A1),ENSBTAG00000038523(ATP1A4),ENSBTAG00000015374(COL22A1),ENSBTAG00000011112(KCNK5),ENSBTAG00000000601(COL11A2),ENSBTAG00000007415(SLC7A8),	0.000358453
bta04510	Focal adhesion	73	57	16	ENSBTAG00000017970(ZYX),ENSBTAG00000012778(CAPN2),ENSBTAG00000019498(ITGA3),ENSBTAG00000011473(MYL9),ENSBTAG00000045584(CAV2),ENSBTAG00000004037(JUN),ENSBTAG00000009476(VEGFD),ENSBTAG00000010106(CCND3),ENSBTAG00000022635(LAMB2),ENSBTAG00000012849(COL4A1),ENSBTAG00000021798(ERBB2),ENSBTAG00000019929(ITGAV),ENSBTAG00000000575(TNC),ENSBTAG00000014575(COL4A5),ENSBTAG00000009256(ITGA4),ENSBTAG00000011…	ENSBTAG00000011706(TNR),ENSBTAG00000006161(MET),ENSBTAG00000022244(ACTN3),ENSBTAG00000008165(ITGA2B),ENSBTAG00000013155(COL2A1),ENSBTAG00000002979(PIK3R3),ENSBTAG00000020048(MAPK10),ENSBTAG00000004630(COMP),ENSBTAG00000012265(VWF),ENSBTAG00000016156(MAPK3),ENSBTAG00000027181(LAMA3),ENSBTAG00000008380(ITGA11),ENSBTAG00000018810(THBS2),ENSBTAG00000022583(-),ENSBTAG00000011198(PPP1CC),ENSBTAG0000002…	0.00171378
bta04024	cAMP signaling pathway	73	46	27	ENSBTAG00000017260(PDE3A),ENSBTAG00000045824(-),ENSBTAG00000009552(ATP2B1),ENSBTAG00000018705(ADCY3),ENSBTAG00000011473(MYL9),ENSBTAG00000017816(FXYD1),ENSBTAG00000000656(NFATC1),ENSBTAG00000004037(JUN),ENSBTAG00000016071(HHIP),ENSBTAG00000013392(PLD2),ENSBTAG00000002350(-),ENSBTAG00000010660(CACNA1C),ENSBTAG00000012667(CAMK2G),ENSBTAG00000020984(RAPGEF4),ENSBTAG00000014955(AMH),ENSBTAG0000001446…	ENSBTAG00000004775(GRIA2),ENSBTAG00000005702(CNGB1),ENSBTAG00000035662(-),ENSBTAG00000014140(ATP1B3),ENSBTAG00000001052(ADCY10),ENSBTAG00000013810(GABBR2),ENSBTAG00000002979(PIK3R3),ENSBTAG00000019772(OXTR),ENSBTAG00000020048(MAPK10),ENSBTAG00000008134(BDNF),ENSBTAG00000038321(LIPE),ENSBTAG00000016156(MAPK3),ENSBTAG00000047586(NPY1R),ENSBTAG00000006589(CFTR),ENSBTAG00000038523(ATP1A4),ENSBTAG0000…	0.00196637
bta04151	PI3K-Akt signaling pathway	112	80	32	ENSBTAG00000019498(ITGA3),ENSBTAG00000019241(FGF11),ENSBTAG00000001602(IL4R),ENSBTAG00000000163(DDIT4),ENSBTAG00000009476(VEGFD),ENSBTAG00000001069(TP53),ENSBTAG00000010106(CCND3),ENSBTAG00000022635(LAMB2),ENSBTAG00000012687(INSR),ENSBTAG00000013334(CSF3R),ENSBTAG00000007446(NGF),ENSBTAG00000012849(COL4A1),ENSBTAG00000045697(MTCP1),ENSBTAG00000019929(ITGAV),ENSBTAG00000000575(TNC),ENSBTAG00000014…	ENSBTAG00000011706(TNR),ENSBTAG00000016515(EFNA5),ENSBTAG00000006161(MET),ENSBTAG00000004013(FGF7),ENSBTAG00000002508(GNG3),ENSBTAG00000027357(FGF22),ENSBTAG00000014051(ANGPT1),ENSBTAG00000004906(CCNE2),ENSBTAG00000001862(PPP2R2B),ENSBTAG00000008165(ITGA2B),ENSBTAG00000013155(COL2A1),ENSBTAG00000002979(PIK3R3),ENSBTAG00000001936(PCK1),ENSBTAG00000013333(GYS2),ENSBTAG00000020277(PPP2R1B),ENSBTAG00…	0.0068525
bta04923	Regulation of lipolysis in adipocytes	25	13	12	ENSBTAG00000018705(ADCY3),ENSBTAG00000012687(INSR),ENSBTAG00000002350(-),ENSBTAG00000010989(PIK3R1),ENSBTAG00000006535(IRS4),ENSBTAG00000011953(PRKACB),ENSBTAG00000014600(ADCY8),ENSBTAG00000015248(-),ENSBTAG00000016629(ADCY9),ENSBTAG00000012019(IRS2),ENSBTAG00000018404(PRKG1),ENSBTAG00000018777(ADCY5),ENSBTAG00000021308(IRS1),	ENSBTAG00000014127(PTGS2),ENSBTAG00000008416(ABHD5),ENSBTAG00000002979(PIK3R3),ENSBTAG00000037526(FABP4),ENSBTAG00000038321(LIPE),ENSBTAG00000047586(NPY1R),ENSBTAG00000017489(TSHR),ENSBTAG00000020105(-),ENSBTAG00000005218(PDE3B),ENSBTAG00000006234(NPR1),ENSBTAG00000015350(PLIN1),ENSBTAG00000005144(PNPLA2),	0.00706443
bta05222	Small cell lung cancer	35	23	12	ENSBTAG00000019498(ITGA3),ENSBTAG00000001069(TP53),ENSBTAG00000022635(LAMB2),ENSBTAG00000012849(COL4A1),ENSBTAG00000019929(ITGAV),ENSBTAG00000014575(COL4A5),ENSBTAG00000011412(LAMB1),ENSBTAG00000002350(-),ENSBTAG00000011966(LAMC1),ENSBTAG00000010989(PIK3R1),ENSBTAG00000017266(ITGA6),ENSBTAG00000008409(MYC),ENSBTAG00000010229(LAMA2),ENSBTAG00000020270(NFKB1),ENSBTAG00000018160(LAMA1),ENSBTAG000000…	ENSBTAG00000014127(PTGS2),ENSBTAG00000001938(CKS2),ENSBTAG00000004906(CCNE2),ENSBTAG00000008165(ITGA2B),ENSBTAG00000002979(PIK3R3),ENSBTAG00000014400(E2F2),ENSBTAG00000016412(CDKN2B),ENSBTAG00000010497(TRAF2),ENSBTAG00000024476(CKS1B),ENSBTAG00000027181(LAMA3),ENSBTAG00000004021(CDK2),ENSBTAG00000039522(-),	0.00712058
bta04110	Cell cycle	48	10	38	ENSBTAG00000012599(SMAD3),ENSBTAG00000001069(TP53),ENSBTAG00000010106(CCND3),ENSBTAG00000005359(TGFB2),ENSBTAG00000008409(MYC),ENSBTAG00000018254(CDKN1B),ENSBTAG00000003033(GADD45G),ENSBTAG00000016649(CCND2),ENSBTAG00000031473(ORC2),ENSBTAG00000031184(CDKN1C),	ENSBTAG00000008934(ESPL1),ENSBTAG00000007237(BUB1B),ENSBTAG00000001872(ORC6),ENSBTAG00000004906(CCNE2),ENSBTAG00000001937(-),ENSBTAG00000010731(CDKN2D),ENSBTAG00000024132(SMC1B),ENSBTAG00000035319(-),ENSBTAG00000005293(CDC25C),ENSBTAG00000013326(ANAPC10),ENSBTAG00000013275(MAD2L2),ENSBTAG00000009819(CDC20),ENSBTAG00000012184(-),ENSBTAG00000014400(E2F2),ENSBTAG00000016412(CDKN2B),ENSBTAG0000001471…	0.0110779
bta04933	AGE-RAGE signaling pathway in diabetic complications	40	36	4	ENSBTAG00000037811(CCL2),ENSBTAG00000020614(PRKCE),ENSBTAG00000000656(NFATC1),ENSBTAG00000004037(JUN),ENSBTAG00000013116(PLCB4),ENSBTAG00000017584(PLCG1),ENSBTAG00000009476(VEGFD),ENSBTAG00000012599(SMAD3),ENSBTAG00000020783(MAPK14),ENSBTAG00000012849(COL4A1),ENSBTAG00000010069(EGR1),ENSBTAG00000014575(COL4A5),ENSBTAG00000007773(-),ENSBTAG00000002350(-),ENSBTAG00000009496(STAT5A),ENSBTAG000000199…	ENSBTAG00000002979(PIK3R3),ENSBTAG00000008719(PRKCD),ENSBTAG00000020048(MAPK10),ENSBTAG00000016156(MAPK3),	0.0127955
bta04976	Bile secretion	29	17	12	ENSBTAG00000020073(NCEH1),ENSBTAG00000018705(ADCY3),ENSBTAG00000005653(ABCB4),ENSBTAG00000011076(KCNN2),ENSBTAG00000003737(SLC51B),ENSBTAG00000010551(ATP1A2),ENSBTAG00000009828(FXYD2),ENSBTAG00000012314(LDLR),ENSBTAG00000020184(AQP8),ENSBTAG00000014269(SCARB1),ENSBTAG00000011953(PRKACB),ENSBTAG00000014600(ADCY8),ENSBTAG00000020070(-),ENSBTAG00000016629(ADCY9),ENSBTAG00000002688(ATP1B1),ENSBTAG000…	ENSBTAG00000008936(ABCC2),ENSBTAG00000004629(SLC9A3),ENSBTAG00000006350(SLC22A7),ENSBTAG00000014140(ATP1B3),ENSBTAG00000019037(AQP4),ENSBTAG00000012851(SLC5A1),ENSBTAG00000039971(-),ENSBTAG00000017733(CA2),ENSBTAG00000006589(CFTR),ENSBTAG00000038523(ATP1A4),ENSBTAG00000047379(-),ENSBTAG00000004884(SLC4A5),	0.013007
bta04020	Calcium signaling pathway	63	39	24	ENSBTAG00000014828(CACNA1A),ENSBTAG00000009552(ATP2B1),ENSBTAG00000018705(ADCY3),ENSBTAG00000006999(RYR1),ENSBTAG00000047418(SLC25A6),ENSBTAG00000013116(PLCB4),ENSBTAG00000017584(PLCG1),ENSBTAG00000015848(PHKA1),ENSBTAG00000008507(SPHK1),ENSBTAG00000021798(ERBB2),ENSBTAG00000010660(CACNA1C),ENSBTAG00000005958(PTK2B),ENSBTAG00000012667(CAMK2G),ENSBTAG00000014463(CAMK2D),ENSBTAG00000009835(CACNA1G)…	ENSBTAG00000015902(PTGFR),ENSBTAG00000014068(-),ENSBTAG00000035662(-),ENSBTAG00000007092(GRPR),ENSBTAG00000008059(CHRM3),ENSBTAG00000004988(CCKAR),ENSBTAG00000019465(ITPKC),ENSBTAG00000019772(OXTR),ENSBTAG00000013498(HTR2A),ENSBTAG00000008783(HTR7),ENSBTAG00000007882(CACNA1B),ENSBTAG00000012826(SLC25A31),ENSBTAG00000000376(P2RX3),ENSBTAG00000013202(PLCZ1),ENSBTAG00000032705(CALM2),ENSBTAG00000003…	0.0159331
bta04971	Gastric acid secretion	30	18	12	ENSBTAG00000018705(ADCY3),ENSBTAG00000013116(PLCB4),ENSBTAG00000012667(CAMK2G),ENSBTAG00000014463(CAMK2D),ENSBTAG00000004407(KCNK2),ENSBTAG00000010986(-),ENSBTAG00000019961(ATP4B),ENSBTAG00000010551(ATP1A2),ENSBTAG00000044071(HRH2),ENSBTAG00000014567(MYLK),ENSBTAG00000014818(MYLK3),ENSBTAG00000002313(ITPR2),ENSBTAG00000011953(PRKACB),ENSBTAG00000014600(ADCY8),ENSBTAG00000016629(ADCY9),ENSBTAG0000…	ENSBTAG00000008059(CHRM3),ENSBTAG00000014140(ATP1B3),ENSBTAG00000024075(SLC9A4),ENSBTAG00000019355(KCNK10),ENSBTAG00000026260(KCNE2),ENSBTAG00000017733(CA2),ENSBTAG00000006589(CFTR),ENSBTAG00000038523(ATP1A4),ENSBTAG00000032705(CALM2),ENSBTAG00000008777(-),ENSBTAG00000005236(CCKBR),ENSBTAG00000000008(KCNJ1),	0.0160838
bta04610	Complement and coagulation cascades	32	21	11	ENSBTAG00000018137(A2M),ENSBTAG00000016267(SERPING1),ENSBTAG00000011193(C1QC),ENSBTAG00000008612(-),ENSBTAG00000039995(-),ENSBTAG00000037533(C4A),ENSBTAG00000016385(F10),ENSBTAG00000010726(F8),ENSBTAG00000011196(C1QB),ENSBTAG00000000898(F2RL2),ENSBTAG00000017722(F5),ENSBTAG00000005574(-),ENSBTAG00000007101(F3),ENSBTAG00000002758(THBD),ENSBTAG00000011766(C7),ENSBTAG00000012467(MASP1),ENSBTAG000000…	ENSBTAG00000005122(KNG1),ENSBTAG00000030910(CD46),ENSBTAG00000012265(VWF),ENSBTAG00000000070(F13B),ENSBTAG00000009501(KLKB1),ENSBTAG00000003572(F11),ENSBTAG00000007148(F2),ENSBTAG00000023026(-),ENSBTAG00000018843(SERPINA1),ENSBTAG00000017280(C3),ENSBTAG00000001638(-),	0.0197395
bta04913	Ovarian steroidogenesis	21	16	5	ENSBTAG00000018705(ADCY3),ENSBTAG00000033345(STAR),ENSBTAG00000012687(INSR),ENSBTAG00000010531(CYP1B1),ENSBTAG00000006769(-),ENSBTAG00000012314(LDLR),ENSBTAG00000014269(SCARB1),ENSBTAG00000014335(CYP17A1),ENSBTAG00000006934(CYP11A1),ENSBTAG00000011953(PRKACB),ENSBTAG00000014600(ADCY8),ENSBTAG00000016629(ADCY9),ENSBTAG00000016573(-),ENSBTAG00000032424(FSHR),ENSBTAG00000005976(HSD17B7),ENSBTAG00000…	ENSBTAG00000014127(PTGS2),ENSBTAG00000021924(PLA2G4E),ENSBTAG00000020319(ALOX5),ENSBTAG00000047604(HSD17B1),ENSBTAG00000009478(GDF9),	0.0222713
bta00534	Glycosaminoglycan biosynthesis - heparan sulfate / heparin	12	9	3	ENSBTAG00000009298(XYLT2),ENSBTAG00000031107(HS3ST3A1),ENSBTAG00000007316(NDST3),ENSBTAG00000001692(NDST1),ENSBTAG00000003131(NDST4),ENSBTAG00000006209(EXT1),ENSBTAG00000006349(EXTL1),ENSBTAG00000006157(HS6ST1),ENSBTAG00000007866(-),	ENSBTAG00000017595(-),ENSBTAG00000001767(B4GALT7),ENSBTAG00000000188(HS3ST5),	0.0229898
bta00072	Synthesis and degradation of ketone bodies	6	5	1	ENSBTAG00000002827(ACAT2),ENSBTAG00000002526(BDH2),ENSBTAG00000025718(HMGCLL1),ENSBTAG00000033186(OXCT1),ENSBTAG00000012885(ACAT1),	ENSBTAG00000000448(BDH1),	0.024652
bta04022	cGMP-PKG signaling pathway	57	42	15	ENSBTAG00000017260(PDE3A),ENSBTAG00000009235(KCNMB3),ENSBTAG00000020614(PRKCE),ENSBTAG00000009552(ATP2B1),ENSBTAG00000018705(ADCY3),ENSBTAG00000047418(SLC25A6),ENSBTAG00000011473(MYL9),ENSBTAG00000000656(NFATC1),ENSBTAG00000013116(PLCB4),ENSBTAG00000012687(INSR),ENSBTAG00000002350(-),ENSBTAG00000010660(CACNA1C),ENSBTAG00000017462(ATF4),ENSBTAG00000010989(PIK3R1),ENSBTAG00000010551(ATP1A2),ENSBTAG…	ENSBTAG00000014068(-),ENSBTAG00000005702(CNGB1),ENSBTAG00000014140(ATP1B3),ENSBTAG00000002979(PIK3R3),ENSBTAG00000027118(KCNU1),ENSBTAG00000034366(RGS2),ENSBTAG00000016156(MAPK3),ENSBTAG00000012826(SLC25A31),ENSBTAG00000038523(ATP1A4),ENSBTAG00000032705(CALM2),ENSBTAG00000002205(CNGA1),ENSBTAG00000005218(PDE3B),ENSBTAG00000006234(NPR1),ENSBTAG00000011198(PPP1CC),ENSBTAG00000019504(ADRA1D),	0.0274524
bta04914	Progesterone-mediated oocyte maturation	33	12	21	ENSBTAG00000018705(ADCY3),ENSBTAG00000020783(MAPK14),ENSBTAG00000002350(-),ENSBTAG00000005039(ARAF),ENSBTAG00000010007(MAPK13),ENSBTAG00000010989(PIK3R1),ENSBTAG00000002015(RPS6KA6),ENSBTAG00000011953(PRKACB),ENSBTAG00000014600(ADCY8),ENSBTAG00000016629(ADCY9),ENSBTAG00000018777(ADCY5),ENSBTAG00000033983(MAP2K1),	ENSBTAG00000001937(-),ENSBTAG00000035319(-),ENSBTAG00000005293(CDC25C),ENSBTAG00000002979(PIK3R3),ENSBTAG00000013326(ANAPC10),ENSBTAG00000013275(MAD2L2),ENSBTAG00000020048(MAPK10),ENSBTAG00000016156(MAPK3),ENSBTAG00000010109(CDK1),ENSBTAG00000021181(BUB1),ENSBTAG00000007284(CCNA1),ENSBTAG00000005269(CCNB2),ENSBTAG00000004021(CDK2),ENSBTAG00000009586(CDC25A),ENSBTAG00000006270(HSP90AA1),ENSBTAG000…	0.0274644
bta04114	Oocyte meiosis	42	11	31	ENSBTAG00000018705(ADCY3),ENSBTAG00000012667(CAMK2G),ENSBTAG00000014463(CAMK2D),ENSBTAG00000007061(PPP2R5B),ENSBTAG00000002015(RPS6KA6),ENSBTAG00000002313(ITPR2),ENSBTAG00000011953(PRKACB),ENSBTAG00000014600(ADCY8),ENSBTAG00000016629(ADCY9),ENSBTAG00000018777(ADCY5),ENSBTAG00000033983(MAP2K1),	ENSBTAG00000019795(FBXO43),ENSBTAG00000008934(ESPL1),ENSBTAG00000004906(CCNE2),ENSBTAG00000001937(-),ENSBTAG00000024132(SMC1B),ENSBTAG00000035319(-),ENSBTAG00000005293(CDC25C),ENSBTAG00000013326(ANAPC10),ENSBTAG00000013275(MAD2L2),ENSBTAG00000013009(AURKA),ENSBTAG00000020277(PPP2R1B),ENSBTAG00000009819(CDC20),ENSBTAG00000012184(-),ENSBTAG00000020192(PPP2R5C),ENSBTAG00000016156(MAPK3),ENSBTAG00000…	0.0301431
bta05412	Arrhythmogenic right ventricular cardiomyopathy (ARVC)	27	19	8	ENSBTAG00000040584(DSC2),ENSBTAG00000019498(ITGA3),ENSBTAG00000021923(DSG2),ENSBTAG00000022000(CACNB2),ENSBTAG00000001835(GJA1),ENSBTAG00000019929(ITGAV),ENSBTAG00000009256(ITGA4),ENSBTAG00000010660(CACNA1C),ENSBTAG00000011580(DAG1),ENSBTAG00000017685(JUP),ENSBTAG00000017266(ITGA6),ENSBTAG00000011215(ACTN4),ENSBTAG00000005353(DES),ENSBTAG00000022886(RYR2),ENSBTAG00000008373(ITGA10),ENSBTAG0000000…	ENSBTAG00000022244(ACTN3),ENSBTAG00000008165(ITGA2B),ENSBTAG00000006844(LEF1),ENSBTAG00000013117(CACNA2D3),ENSBTAG00000044046(SGCD),ENSBTAG00000008380(ITGA11),ENSBTAG00000045699(CTNNA3),ENSBTAG00000010865(CACNG2),	0.0313769
bta00532	Glycosaminoglycan biosynthesis - chondroitin sulfate / dermatan sulfate	10	8	2	ENSBTAG00000014661(CHSY3),ENSBTAG00000009298(XYLT2),ENSBTAG00000007654(CHST7),ENSBTAG00000004613(CSGALNACT1),ENSBTAG00000011014(CHST3),ENSBTAG00000020539(CHPF),ENSBTAG00000005205(DSE),ENSBTAG00000007357(CHSY1),	ENSBTAG00000001767(B4GALT7),ENSBTAG00000020898(CHST12),	0.03247
bta00480	Glutathione metabolism	22	18	4	ENSBTAG00000010265(MGST3),ENSBTAG00000006608(GGT5),ENSBTAG00000016472(-),ENSBTAG00000046900(-),ENSBTAG00000021779(MGST2),ENSBTAG00000012023(GPX6),ENSBTAG00000021987(GPX5),ENSBTAG00000019512(G6PD),ENSBTAG00000021516(-),ENSBTAG00000015571(GCLC),ENSBTAG00000017765(-),ENSBTAG00000016881(ANPEP),ENSBTAG00000037673(-),ENSBTAG00000043553(GPX3),ENSBTAG00000006546(-),ENSBTAG00000004288(GSTA4),ENSBTAG000000…	ENSBTAG00000008216(RRM2),ENSBTAG00000040290(GSTO2),ENSBTAG00000004256(-),ENSBTAG00000008587(-),	0.0347801
bta04922	Glucagon signaling pathway	35	20	15	ENSBTAG00000013116(PLCB4),ENSBTAG00000004625(PYGB),ENSBTAG00000015848(PHKA1),ENSBTAG00000011494(PYGL),ENSBTAG00000017462(ATF4),ENSBTAG00000012667(CAMK2G),ENSBTAG00000014463(CAMK2D),ENSBTAG00000039958(GYS1),ENSBTAG00000008063(PPARA),ENSBTAG00000001032(PYGM),ENSBTAG00000014692(CREB3L4),ENSBTAG00000018909(-),ENSBTAG00000002313(ITPR2),ENSBTAG00000020272(SIK2),ENSBTAG00000013492(PRKAG3),ENSBTAG0000001…	ENSBTAG00000026250(PDHA2),ENSBTAG00000012928(PPP4C),ENSBTAG00000014547(PGAM2),ENSBTAG00000001936(PCK1),ENSBTAG00000013333(GYS2),ENSBTAG00000016253(G6PC3),ENSBTAG00000032705(CALM2),ENSBTAG00000022058(ACACB),ENSBTAG00000008511(PPP4R3CP),ENSBTAG00000003417(PHKG2),ENSBTAG00000011437(-),ENSBTAG00000021724(PDHB),ENSBTAG00000005218(PDE3B),ENSBTAG00000008683(LDHA),ENSBTAG00000016048(CPT1B),	0.0367515
bta05200	Pathways in cancer	121	88	33	ENSBTAG00000019498(ITGA3),ENSBTAG00000018705(ADCY3),ENSBTAG00000019241(FGF11),ENSBTAG00000004037(JUN),ENSBTAG00000013116(PLCB4),ENSBTAG00000017584(PLCG1),ENSBTAG00000009476(VEGFD),ENSBTAG00000016071(HHIP),ENSBTAG00000012599(SMAD3),ENSBTAG00000001069(TP53),ENSBTAG00000005111(BMP2),ENSBTAG00000022635(LAMB2),ENSBTAG00000013334(CSF3R),ENSBTAG00000012849(COL4A1),ENSBTAG00000013287(SMO),ENSBTAG00000021…	ENSBTAG00000006161(MET),ENSBTAG00000004013(FGF7),ENSBTAG00000002508(GNG3),ENSBTAG00000027357(FGF22),ENSBTAG00000014127(PTGS2),ENSBTAG00000001938(CKS2),ENSBTAG00000019543(-),ENSBTAG00000004906(CCNE2),ENSBTAG00000020417(DAPK3),ENSBTAG00000008165(ITGA2B),ENSBTAG00000002979(PIK3R3),ENSBTAG00000013573(BIRC5),ENSBTAG00000035084(-),ENSBTAG00000014400(E2F2),ENSBTAG00000016412(CDKN2B),ENSBTAG00000010497(T…	0.0368785
bta04964	Proximal tubule bicarbonate reclamation	11	6	5	ENSBTAG00000010551(ATP1A2),ENSBTAG00000009828(FXYD2),ENSBTAG00000008509(SLC38A3),ENSBTAG00000007863(GLS),ENSBTAG00000002688(ATP1B1),ENSBTAG00000009284(GLS2),	ENSBTAG00000004629(SLC9A3),ENSBTAG00000014140(ATP1B3),ENSBTAG00000001936(PCK1),ENSBTAG00000017733(CA2),ENSBTAG00000038523(ATP1A4),	0.0376213
bta04360	Axon guidance	58	45	13	ENSBTAG00000019866(NRP1),ENSBTAG00000017584(PLCG1),ENSBTAG00000016800(SEMA6D),ENSBTAG00000014530(NTNG1),ENSBTAG00000015801(EFNB1),ENSBTAG00000006989(SEMA4F),ENSBTAG00000013287(SMO),ENSBTAG00000020489(SEMA6A),ENSBTAG00000006138(SEMA3C),ENSBTAG00000003183(NTN4),ENSBTAG00000005021(SEMA5A),ENSBTAG00000002350(-),ENSBTAG00000011892(SRGAP1),ENSBTAG00000012667(CAMK2G),ENSBTAG00000018773(RND1),ENSBTAG0000…	ENSBTAG00000016515(EFNA5),ENSBTAG00000006161(MET),ENSBTAG00000018427(NCK1),ENSBTAG00000002979(PIK3R3),ENSBTAG00000035084(-),ENSBTAG00000004685(SRGAP3),ENSBTAG00000016836(PDK1),ENSBTAG00000001060(CXCR4),ENSBTAG00000016156(MAPK3),ENSBTAG00000010241(UNC5D),ENSBTAG00000018576(DPYSL5),ENSBTAG00000046924(SEMA3G),ENSBTAG00000007235(NTNG2),	0.0455638
bta00640	Propanoate metabolism	13	8	5	ENSBTAG00000012096(BCKDHB),ENSBTAG00000002827(ACAT2),ENSBTAG00000018694(ACSS3),ENSBTAG00000019625(EHHADH),ENSBTAG00000019603(LDHB),ENSBTAG00000018469(ALDH6A1),ENSBTAG00000012885(ACAT1),ENSBTAG00000015221(PCCB),	ENSBTAG00000004038(ABAT),ENSBTAG00000004281(ACSS1),ENSBTAG00000022058(ACACB),ENSBTAG00000016037(BCKDHA),ENSBTAG00000008683(LDHA),	0.0458486
bta01100	Metabolic pathways	356	183	173	ENSBTAG00000010620(ATP6V1B1),ENSBTAG00000012096(BCKDHB),ENSBTAG00000014661(CHSY3),ENSBTAG00000002827(ACAT2),ENSBTAG00000002706(GSTZ1),ENSBTAG00000016275(AMDHD1),ENSBTAG00000002524(MRI1),ENSBTAG00000012519(XDH),ENSBTAG00000006548(MCCC1),ENSBTAG00000003367(-),ENSBTAG00000009298(XYLT2),ENSBTAG00000013099(ALDOC),ENSBTAG00000004409(IVD),ENSBTAG00000046104(B3GALNT1),ENSBTAG00000015512(-),ENSBTAG0000001…	ENSBTAG00000047454(OLAH),ENSBTAG00000008145(SMPD2),ENSBTAG00000007438(STT3B),ENSBTAG00000008752(NME5),ENSBTAG00000007690(AGXT2),ENSBTAG00000013838(ALLC),ENSBTAG00000019708(-),ENSBTAG00000006305(AK1),ENSBTAG00000004871(NDUFV2),ENSBTAG00000014127(PTGS2),ENSBTAG00000026181(UGT1A1),ENSBTAG00000020127(TKTL1),ENSBTAG00000005104(MGAT5B),ENSBTAG00000018831(DAO),ENSBTAG00000043568(ND3),ENSBTAG00000021924(…	0.0481172
bta04261	Adrenergic signaling in cardiomyocytes	50	34	16	ENSBTAG00000009552(ATP2B1),ENSBTAG00000018705(ADCY3),ENSBTAG00000022000(CACNB2),ENSBTAG00000013116(PLCB4),ENSBTAG00000020783(MAPK14),ENSBTAG00000002350(-),ENSBTAG00000010660(CACNA1C),ENSBTAG00000017462(ATF4),ENSBTAG00000012667(CAMK2G),ENSBTAG00000020984(RAPGEF4),ENSBTAG00000014463(CAMK2D),ENSBTAG00000007061(PPP2R5B),ENSBTAG00000010007(MAPK13),ENSBTAG00000010986(-),ENSBTAG00000010989(PIK3R1),ENSBT…	ENSBTAG00000014140(ATP1B3),ENSBTAG00000003826(SCN1B),ENSBTAG00000001862(PPP2R2B),ENSBTAG00000002979(PIK3R3),ENSBTAG00000016060(CREM),ENSBTAG00000020277(PPP2R1B),ENSBTAG00000020192(PPP2R5C),ENSBTAG00000009681(PPP2R3C),ENSBTAG00000016156(MAPK3),ENSBTAG00000038523(ATP1A4),ENSBTAG00000032705(CALM2),ENSBTAG00000013117(CACNA2D3),ENSBTAG00000011198(PPP1CC),ENSBTAG00000021916(MYL4),ENSBTAG00000019504(ADR…	0.0482234
